# Supplementary material for: Designer proteins that competitively inhibit Gαq by targeting its effector site
Source: J Biol Chem. 2021 Oct 27;297(6):101348. doi: 10.1016/j.jbc.2021.101348 (PMC8633581; doi:10.1016/j.jbc.2021.101348)
Supplement: Supporting information 2 [file mmc2.zip › jbc_101348_JBC_JBC-2021-018051_0_mmc2.pdb]

ATOM      1  N   ARG A   1      27.676  18.764  60.972  1.00  0.00           N  
ATOM      2  CA  ARG A   1      26.209  18.475  61.089  1.00  0.00           C  
ATOM      3  C   ARG A   1      25.318  19.201  60.055  1.00  0.00           C  
ATOM      4  O   ARG A   1      24.094  19.256  60.238  1.00  0.00           O  
ATOM      5  CB  ARG A   1      25.718  18.847  62.480  1.00  0.00           C  
ATOM      6  CG  ARG A   1      25.741  20.336  62.790  1.00  0.00           C  
ATOM      7  CD  ARG A   1      25.033  20.645  64.058  1.00  0.00           C  
ATOM      8  NE  ARG A   1      24.979  22.075  64.315  1.00  0.00           N  
ATOM      9  CZ  ARG A   1      25.924  22.769  64.978  1.00  0.00           C  
ATOM     10  NH1 ARG A   1      26.988  22.150  65.443  1.00  0.00           N  
ATOM     11  NH2 ARG A   1      25.785  24.070  65.161  1.00  0.00           N  
ATOM     12 1H   ARG A   1      28.167  19.176  61.740  1.00  0.00           H  
ATOM     13 2H   ARG A   1      28.320  18.019  60.796  1.00  0.00           H  
ATOM     14 3H   ARG A   1      28.008  19.386  60.263  1.00  0.00           H  
ATOM     15  HA  ARG A   1      26.031  17.409  60.947  1.00  0.00           H  
ATOM     16 1HB  ARG A   1      24.694  18.500  62.609  1.00  0.00           H  
ATOM     17 2HB  ARG A   1      26.331  18.346  63.229  1.00  0.00           H  
ATOM     18 1HG  ARG A   1      26.775  20.673  62.884  1.00  0.00           H  
ATOM     19 2HG  ARG A   1      25.253  20.884  61.983  1.00  0.00           H  
ATOM     20 1HD  ARG A   1      24.011  20.269  64.004  1.00  0.00           H  
ATOM     21 2HD  ARG A   1      25.551  20.168  64.889  1.00  0.00           H  
ATOM     22  HE  ARG A   1      24.176  22.584  63.973  1.00  0.00           H  
ATOM     23 1HH1 ARG A   1      27.095  21.155  65.304  1.00  0.00           H  
ATOM     24 2HH1 ARG A   1      27.696  22.669  65.942  1.00  0.00           H  
ATOM     25 1HH2 ARG A   1      24.966  24.543  64.805  1.00  0.00           H  
ATOM     26 2HH2 ARG A   1      26.492  24.587  65.659  1.00  0.00           H  
ATOM     27  N   ARG A   2      25.900  19.767  58.996  1.00  0.00           N  
ATOM     28  CA  ARG A   2      25.084  20.289  57.899  1.00  0.00           C  
ATOM     29  C   ARG A   2      24.647  19.094  57.037  1.00  0.00           C  
ATOM     30  O   ARG A   2      23.502  18.656  57.129  1.00  0.00           O  
ATOM     31  CB  ARG A   2      25.857  21.294  57.058  1.00  0.00           C  
ATOM     32  CG  ARG A   2      25.021  22.053  56.040  1.00  0.00           C  
ATOM     33  CD  ARG A   2      25.853  22.981  55.228  1.00  0.00           C  
ATOM     34  NE  ARG A   2      26.798  22.265  54.387  1.00  0.00           N  
ATOM     35  CZ  ARG A   2      27.870  22.827  53.795  1.00  0.00           C  
ATOM     36  NH1 ARG A   2      28.119  24.106  53.962  1.00  0.00           N  
ATOM     37  NH2 ARG A   2      28.671  22.090  53.045  1.00  0.00           N  
ATOM     38  H   ARG A   2      26.906  19.841  58.940  1.00  0.00           H  
ATOM     39  HA  ARG A   2      24.209  20.801  58.301  1.00  0.00           H  
ATOM     40 1HB  ARG A   2      26.329  22.028  57.710  1.00  0.00           H  
ATOM     41 2HB  ARG A   2      26.651  20.781  56.516  1.00  0.00           H  
ATOM     42 1HG  ARG A   2      24.540  21.346  55.364  1.00  0.00           H  
ATOM     43 2HG  ARG A   2      24.260  22.637  56.556  1.00  0.00           H  
ATOM     44 1HD  ARG A   2      25.208  23.578  54.585  1.00  0.00           H  
ATOM     45 2HD  ARG A   2      26.414  23.636  55.892  1.00  0.00           H  
ATOM     46  HE  ARG A   2      26.639  21.279  54.236  1.00  0.00           H  
ATOM     47 1HH1 ARG A   2      27.506  24.670  54.534  1.00  0.00           H  
ATOM     48 2HH1 ARG A   2      28.922  24.525  53.518  1.00  0.00           H  
ATOM     49 1HH2 ARG A   2      28.480  21.106  52.916  1.00  0.00           H  
ATOM     50 2HH2 ARG A   2      29.475  22.510  52.602  1.00  0.00           H  
ATOM     51  N   GLU A   3      25.562  18.529  56.255  1.00  0.00           N  
ATOM     52  CA  GLU A   3      25.202  17.477  55.334  1.00  0.00           C  
ATOM     53  C   GLU A   3      25.834  16.165  55.768  1.00  0.00           C  
ATOM     54  O   GLU A   3      27.041  16.058  55.802  1.00  0.00           O  
ATOM     55  CB  GLU A   3      25.642  17.833  53.912  1.00  0.00           C  
ATOM     56  CG  GLU A   3      24.947  19.055  53.327  1.00  0.00           C  
ATOM     57  CD  GLU A   3      25.416  19.383  51.937  1.00  0.00           C  
ATOM     58  OE1 GLU A   3      26.339  18.755  51.478  1.00  0.00           O  
ATOM     59  OE2 GLU A   3      24.849  20.264  51.333  1.00  0.00           O  
ATOM     60  H   GLU A   3      26.523  18.835  56.301  1.00  0.00           H  
ATOM     61  HA  GLU A   3      24.122  17.329  55.346  1.00  0.00           H  
ATOM     62 1HB  GLU A   3      26.716  18.022  53.900  1.00  0.00           H  
ATOM     63 2HB  GLU A   3      25.450  16.990  53.250  1.00  0.00           H  
ATOM     64 1HG  GLU A   3      23.873  18.870  53.300  1.00  0.00           H  
ATOM     65 2HG  GLU A   3      25.125  19.909  53.978  1.00  0.00           H  
ATOM     66  N   LEU A   4      25.018  15.177  56.112  1.00  0.00           N  
ATOM     67  CA  LEU A   4      25.496  13.817  56.389  1.00  0.00           C  
ATOM     68  C   LEU A   4      25.049  12.842  55.269  1.00  0.00           C  
ATOM     69  O   LEU A   4      23.967  12.996  54.698  1.00  0.00           O  
ATOM     70  CB  LEU A   4      24.967  13.338  57.747  1.00  0.00           C  
ATOM     71  CG  LEU A   4      25.359  14.199  58.955  1.00  0.00           C  
ATOM     72  CD1 LEU A   4      24.694  13.648  60.209  1.00  0.00           C  
ATOM     73  CD2 LEU A   4      26.874  14.211  59.100  1.00  0.00           C  
ATOM     74  H   LEU A   4      24.030  15.376  56.184  1.00  0.00           H  
ATOM     75  HA  LEU A   4      26.585  13.809  56.406  1.00  0.00           H  
ATOM     76 1HB  LEU A   4      23.880  13.304  57.704  1.00  0.00           H  
ATOM     77 2HB  LEU A   4      25.335  12.328  57.926  1.00  0.00           H  
ATOM     78  HG  LEU A   4      25.001  15.218  58.807  1.00  0.00           H  
ATOM     79 1HD1 LEU A   4      24.972  14.260  61.067  1.00  0.00           H  
ATOM     80 2HD1 LEU A   4      23.611  13.670  60.085  1.00  0.00           H  
ATOM     81 3HD1 LEU A   4      25.021  12.623  60.373  1.00  0.00           H  
ATOM     82 1HD2 LEU A   4      27.152  14.823  59.958  1.00  0.00           H  
ATOM     83 2HD2 LEU A   4      27.233  13.192  59.249  1.00  0.00           H  
ATOM     84 3HD2 LEU A   4      27.323  14.625  58.197  1.00  0.00           H  
ATOM     85  N   LYS A   5      25.871  11.844  54.957  1.00  0.00           N  
ATOM     86  CA  LYS A   5      25.637  10.988  53.805  1.00  0.00           C  
ATOM     87  C   LYS A   5      25.326   9.602  54.285  1.00  0.00           C  
ATOM     88  O   LYS A   5      26.128   8.983  54.958  1.00  0.00           O  
ATOM     89  CB  LYS A   5      26.846  10.969  52.868  1.00  0.00           C  
ATOM     90  CG  LYS A   5      26.667  10.103  51.628  1.00  0.00           C  
ATOM     91  CD  LYS A   5      27.898  10.152  50.736  1.00  0.00           C  
ATOM     92  CE  LYS A   5      27.734   9.264  49.514  1.00  0.00           C  
ATOM     93  NZ  LYS A   5      28.931   9.306  48.630  1.00  0.00           N  
ATOM     94  H   LYS A   5      26.680  11.677  55.538  1.00  0.00           H  
ATOM     95  HA  LYS A   5      24.777  11.353  53.242  1.00  0.00           H  
ATOM     96 1HB  LYS A   5      27.066  11.985  52.538  1.00  0.00           H  
ATOM     97 2HB  LYS A   5      27.719  10.603  53.408  1.00  0.00           H  
ATOM     98 1HG  LYS A   5      26.489   9.070  51.930  1.00  0.00           H  
ATOM     99 2HG  LYS A   5      25.804  10.451  51.062  1.00  0.00           H  
ATOM    100 1HD  LYS A   5      28.069  11.179  50.409  1.00  0.00           H  
ATOM    101 2HD  LYS A   5      28.770   9.822  51.302  1.00  0.00           H  
ATOM    102 1HE  LYS A   5      27.569   8.235  49.831  1.00  0.00           H  
ATOM    103 2HE  LYS A   5      26.863   9.588  48.943  1.00  0.00           H  
ATOM    104 1HZ  LYS A   5      28.782   8.705  47.831  1.00  0.00           H  
ATOM    105 2HZ  LYS A   5      29.082  10.254  48.312  1.00  0.00           H  
ATOM    106 3HZ  LYS A   5      29.741   8.988  49.143  1.00  0.00           H  
ATOM    107  N   LEU A   6      24.136   9.133  53.936  1.00  0.00           N  
ATOM    108  CA  LEU A   6      23.678   7.787  54.261  1.00  0.00           C  
ATOM    109  C   LEU A   6      23.632   6.957  52.984  1.00  0.00           C  
ATOM    110  O   LEU A   6      23.527   7.501  51.884  1.00  0.00           O  
ATOM    111  CB  LEU A   6      22.293   7.826  54.919  1.00  0.00           C  
ATOM    112  CG  LEU A   6      22.213   8.573  56.257  1.00  0.00           C  
ATOM    113  CD1 LEU A   6      22.376  10.068  56.014  1.00  0.00           C  
ATOM    114  CD2 LEU A   6      20.882   8.270  56.929  1.00  0.00           C  
ATOM    115  H   LEU A   6      23.525   9.749  53.419  1.00  0.00           H  
ATOM    116  HA  LEU A   6      24.352   7.338  54.990  1.00  0.00           H  
ATOM    117 1HB  LEU A   6      21.595   8.302  54.232  1.00  0.00           H  
ATOM    118 2HB  LEU A   6      21.961   6.802  55.091  1.00  0.00           H  
ATOM    119  HG  LEU A   6      23.029   8.250  56.904  1.00  0.00           H  
ATOM    120 1HD1 LEU A   6      22.319  10.599  56.965  1.00  0.00           H  
ATOM    121 2HD1 LEU A   6      23.344  10.258  55.551  1.00  0.00           H  
ATOM    122 3HD1 LEU A   6      21.582  10.418  55.356  1.00  0.00           H  
ATOM    123 1HD2 LEU A   6      20.826   8.801  57.880  1.00  0.00           H  
ATOM    124 2HD2 LEU A   6      20.066   8.595  56.283  1.00  0.00           H  
ATOM    125 3HD2 LEU A   6      20.800   7.198  57.106  1.00  0.00           H  
ATOM    126  N   LEU A   7      23.690   5.642  53.132  1.00  0.00           N  
ATOM    127  CA  LEU A   7      23.631   4.747  51.996  1.00  0.00           C  
ATOM    128  C   LEU A   7      22.458   3.845  52.197  1.00  0.00           C  
ATOM    129  O   LEU A   7      22.262   3.288  53.295  1.00  0.00           O  
ATOM    130  CB  LEU A   7      24.919   3.926  51.859  1.00  0.00           C  
ATOM    131  CG  LEU A   7      26.177   4.719  51.485  1.00  0.00           C  
ATOM    132  CD1 LEU A   7      27.361   3.769  51.363  1.00  0.00           C  
ATOM    133  CD2 LEU A   7      25.938   5.466  50.182  1.00  0.00           C  
ATOM    134  H   LEU A   7      23.778   5.254  54.060  1.00  0.00           H  
ATOM    135  HA  LEU A   7      23.562   5.328  51.077  1.00  0.00           H  
ATOM    136 1HB  LEU A   7      25.113   3.425  52.806  1.00  0.00           H  
ATOM    137 2HB  LEU A   7      24.767   3.165  51.093  1.00  0.00           H  
ATOM    138  HG  LEU A   7      26.406   5.434  52.277  1.00  0.00           H  
ATOM    139 1HD1 LEU A   7      28.255   4.333  51.098  1.00  0.00           H  
ATOM    140 2HD1 LEU A   7      27.521   3.261  52.314  1.00  0.00           H  
ATOM    141 3HD1 LEU A   7      27.154   3.031  50.589  1.00  0.00           H  
ATOM    142 1HD2 LEU A   7      26.832   6.032  49.917  1.00  0.00           H  
ATOM    143 2HD2 LEU A   7      25.712   4.753  49.389  1.00  0.00           H  
ATOM    144 3HD2 LEU A   7      25.100   6.151  50.305  1.00  0.00           H  
ATOM    145  N   LEU A   8      21.683   3.675  51.135  1.00  0.00           N  
ATOM    146  CA  LEU A   8      20.638   2.694  51.128  1.00  0.00           C  
ATOM    147  C   LEU A   8      21.166   1.485  50.375  1.00  0.00           C  
ATOM    148  O   LEU A   8      21.415   1.567  49.177  1.00  0.00           O  
ATOM    149  CB  LEU A   8      19.369   3.244  50.465  1.00  0.00           C  
ATOM    150  CG  LEU A   8      18.520   4.183  51.330  1.00  0.00           C  
ATOM    151  CD1 LEU A   8      19.105   5.587  51.283  1.00  0.00           C  
ATOM    152  CD2 LEU A   8      17.081   4.172  50.832  1.00  0.00           C  
ATOM    153  H   LEU A   8      21.828   4.245  50.314  1.00  0.00           H  
ATOM    154  HA  LEU A   8      20.396   2.412  52.152  1.00  0.00           H  
ATOM    155 1HB  LEU A   8      19.655   3.790  49.567  1.00  0.00           H  
ATOM    156 2HB  LEU A   8      18.739   2.405  50.170  1.00  0.00           H  
ATOM    157  HG  LEU A   8      18.546   3.844  52.368  1.00  0.00           H  
ATOM    158 1HD1 LEU A   8      18.501   6.254  51.899  1.00  0.00           H  
ATOM    159 2HD1 LEU A   8      20.125   5.569  51.664  1.00  0.00           H  
ATOM    160 3HD1 LEU A   8      19.107   5.946  50.255  1.00  0.00           H  
ATOM    161 1HD2 LEU A   8      16.478   4.838  51.447  1.00  0.00           H  
ATOM    162 2HD2 LEU A   8      17.053   4.511  49.795  1.00  0.00           H  
ATOM    163 3HD2 LEU A   8      16.684   3.159  50.893  1.00  0.00           H  
ATOM    164  N   LEU A   9      21.365   0.376  51.067  1.00  0.00           N  
ATOM    165  CA  LEU A   9      21.844  -0.829  50.414  1.00  0.00           C  
ATOM    166  C   LEU A   9      20.923  -1.959  50.736  1.00  0.00           C  
ATOM    167  O   LEU A   9      20.038  -1.840  51.593  1.00  0.00           O  
ATOM    168  CB  LEU A   9      23.246  -1.188  50.878  1.00  0.00           C  
ATOM    169  CG  LEU A   9      24.329  -0.114  50.789  1.00  0.00           C  
ATOM    170  CD1 LEU A   9      25.543  -0.719  51.435  1.00  0.00           C  
ATOM    171  CD2 LEU A   9      24.630   0.340  49.371  1.00  0.00           C  
ATOM    172  H   LEU A   9      21.184   0.359  52.061  1.00  0.00           H  
ATOM    173  HA  LEU A   9      21.868  -0.675  49.336  1.00  0.00           H  
ATOM    174 1HB  LEU A   9      23.037  -1.396  51.925  1.00  0.00           H  
ATOM    175 2HB  LEU A   9      23.611  -2.094  50.394  1.00  0.00           H  
ATOM    176  HG  LEU A   9      23.955   0.768  51.309  1.00  0.00           H  
ATOM    177 1HD1 LEU A   9      26.365  -0.005  51.410  1.00  0.00           H  
ATOM    178 2HD1 LEU A   9      25.314  -0.972  52.471  1.00  0.00           H  
ATOM    179 3HD1 LEU A   9      25.829  -1.621  50.895  1.00  0.00           H  
ATOM    180 1HD2 LEU A   9      25.408   1.102  49.389  1.00  0.00           H  
ATOM    181 2HD2 LEU A   9      24.969  -0.513  48.781  1.00  0.00           H  
ATOM    182 3HD2 LEU A   9      23.726   0.753  48.922  1.00  0.00           H  
ATOM    183  N   GLY A  10      21.147  -3.072  50.056  1.00  0.00           N  
ATOM    184  CA  GLY A  10      20.191  -4.177  50.026  1.00  0.00           C  
ATOM    185  C   GLY A  10      20.334  -4.895  48.680  1.00  0.00           C  
ATOM    186  O   GLY A  10      20.885  -4.307  47.704  1.00  0.00           O  
ATOM    187  H   GLY A  10      22.012  -3.155  49.541  1.00  0.00           H  
ATOM    188 1HA  GLY A  10      20.409  -4.859  50.848  1.00  0.00           H  
ATOM    189 2HA  GLY A  10      19.183  -3.780  50.142  1.00  0.00           H  
ATOM    190  N   THR A  11      19.875  -6.163  48.648  1.00  0.00           N  
ATOM    191  CA  THR A  11      19.734  -6.923  47.421  1.00  0.00           C  
ATOM    192  C   THR A  11      18.540  -6.399  46.605  1.00  0.00           C  
ATOM    193  O   THR A  11      17.702  -5.649  47.112  1.00  0.00           O  
ATOM    194  CB  THR A  11      19.558  -8.424  47.717  1.00  0.00           C  
ATOM    195  OG1 THR A  11      18.361  -8.626  48.480  1.00  0.00           O  
ATOM    196  CG2 THR A  11      20.748  -8.956  48.500  1.00  0.00           C  
ATOM    197  H   THR A  11      19.620  -6.594  49.525  1.00  0.00           H  
ATOM    198  HA  THR A  11      20.633  -6.814  46.814  1.00  0.00           H  
ATOM    199  HB  THR A  11      19.472  -8.972  46.779  1.00  0.00           H  
ATOM    200  HG1 THR A  11      18.522  -9.288  49.158  1.00  0.00           H  
ATOM    201 1HG2 THR A  11      20.607 -10.018  48.700  1.00  0.00           H  
ATOM    202 2HG2 THR A  11      21.659  -8.814  47.917  1.00  0.00           H  
ATOM    203 3HG2 THR A  11      20.834  -8.418  49.443  1.00  0.00           H  
ATOM    204  N   GLY A  12      18.446  -6.784  45.339  1.00  0.00           N  
ATOM    205  CA  GLY A  12      17.302  -6.369  44.526  1.00  0.00           C  
ATOM    206  C   GLY A  12      15.936  -6.607  45.169  1.00  0.00           C  
ATOM    207  O   GLY A  12      15.769  -7.566  45.908  1.00  0.00           O  
ATOM    208  H   GLY A  12      19.160  -7.365  44.924  1.00  0.00           H  
ATOM    209 1HA  GLY A  12      17.379  -5.301  44.322  1.00  0.00           H  
ATOM    210 2HA  GLY A  12      17.315  -6.919  43.586  1.00  0.00           H  
ATOM    211  N   GLU A  13      14.994  -5.709  44.864  1.00  0.00           N  
ATOM    212  CA  GLU A  13      13.611  -5.733  45.348  1.00  0.00           C  
ATOM    213  C   GLU A  13      13.451  -5.721  46.849  1.00  0.00           C  
ATOM    214  O   GLU A  13      12.499  -6.280  47.371  1.00  0.00           O  
ATOM    215  CB  GLU A  13      12.896  -6.968  44.794  1.00  0.00           C  
ATOM    216  CG  GLU A  13      12.815  -7.019  43.275  1.00  0.00           C  
ATOM    217  CD  GLU A  13      12.015  -8.187  42.771  1.00  0.00           C  
ATOM    218  OE1 GLU A  13      12.064  -9.226  43.387  1.00  0.00           O  
ATOM    219  OE2 GLU A  13      11.354  -8.043  41.769  1.00  0.00           O  
ATOM    220  H   GLU A  13      15.287  -4.964  44.248  1.00  0.00           H  
ATOM    221  HA  GLU A  13      13.080  -4.849  44.994  1.00  0.00           H  
ATOM    222 1HB  GLU A  13      13.410  -7.868  45.132  1.00  0.00           H  
ATOM    223 2HB  GLU A  13      11.880  -7.005  45.186  1.00  0.00           H  
ATOM    224 1HG  GLU A  13      12.357  -6.098  42.916  1.00  0.00           H  
ATOM    225 2HG  GLU A  13      13.825  -7.074  42.869  1.00  0.00           H  
ATOM    226  N   SER A  14      14.354  -5.095  47.565  1.00  0.00           N  
ATOM    227  CA  SER A  14      14.229  -5.132  49.026  1.00  0.00           C  
ATOM    228  C   SER A  14      13.373  -3.967  49.569  1.00  0.00           C  
ATOM    229  O   SER A  14      12.614  -4.143  50.524  1.00  0.00           O  
ATOM    230  CB  SER A  14      15.607  -5.093  49.657  1.00  0.00           C  
ATOM    231  OG  SER A  14      16.248  -3.877  49.388  1.00  0.00           O  
ATOM    232  H   SER A  14      15.126  -4.593  47.150  1.00  0.00           H  
ATOM    233  HA  SER A  14      13.766  -6.047  49.398  1.00  0.00           H  
ATOM    234 1HB  SER A  14      15.518  -5.229  50.735  1.00  0.00           H  
ATOM    235 2HB  SER A  14      16.207  -5.917  49.272  1.00  0.00           H  
ATOM    236  HG  SER A  14      16.938  -3.789  50.051  1.00  0.00           H  
ATOM    237  N   GLY A  15      13.443  -2.818  48.902  1.00  0.00           N  
ATOM    238  CA  GLY A  15      12.544  -1.688  49.203  1.00  0.00           C  
ATOM    239  C   GLY A  15      13.240  -0.338  49.117  1.00  0.00           C  
ATOM    240  O   GLY A  15      12.632   0.694  49.308  1.00  0.00           O  
ATOM    241  H   GLY A  15      14.131  -2.718  48.169  1.00  0.00           H  
ATOM    242 1HA  GLY A  15      11.718  -1.690  48.491  1.00  0.00           H  
ATOM    243 2HA  GLY A  15      12.152  -1.804  50.213  1.00  0.00           H  
ATOM    244  N   LYS A  16      14.525  -0.356  48.811  1.00  0.00           N  
ATOM    245  CA  LYS A  16      15.321   0.813  48.828  1.00  0.00           C  
ATOM    246  C   LYS A  16      14.588   1.977  48.177  1.00  0.00           C  
ATOM    247  O   LYS A  16      14.348   3.008  48.781  1.00  0.00           O  
ATOM    248  CB  LYS A  16      16.653   0.547  48.125  1.00  0.00           C  
ATOM    249  CG  LYS A  16      17.529  -0.496  48.810  1.00  0.00           C  
ATOM    250  CD  LYS A  16      18.875  -0.625  48.117  1.00  0.00           C  
ATOM    251  CE  LYS A  16      18.729  -1.226  46.725  1.00  0.00           C  
ATOM    252  NZ  LYS A  16      18.273  -2.642  46.777  1.00  0.00           N  
ATOM    253  H   LYS A  16      14.949  -1.237  48.557  1.00  0.00           H  
ATOM    254  HA  LYS A  16      15.540   1.095  49.858  1.00  0.00           H  
ATOM    255 1HB  LYS A  16      16.466   0.211  47.106  1.00  0.00           H  
ATOM    256 2HB  LYS A  16      17.223   1.475  48.065  1.00  0.00           H  
ATOM    257 1HG  LYS A  16      17.690  -0.209  49.850  1.00  0.00           H  
ATOM    258 2HG  LYS A  16      17.025  -1.460  48.792  1.00  0.00           H  
ATOM    259 1HD  LYS A  16      19.338   0.358  48.032  1.00  0.00           H  
ATOM    260 2HD  LYS A  16      19.530  -1.265  48.709  1.00  0.00           H  
ATOM    261 1HE  LYS A  16      18.007  -0.645  46.154  1.00  0.00           H  
ATOM    262 2HE  LYS A  16      19.686  -1.185  46.208  1.00  0.00           H  
ATOM    263 1HZ  LYS A  16      18.188  -3.003  45.836  1.00  0.00           H  
ATOM    264 2HZ  LYS A  16      18.945  -3.196  47.288  1.00  0.00           H  
ATOM    265 3HZ  LYS A  16      17.376  -2.691  47.238  1.00  0.00           H  
ATOM    266  N   SER A  17      14.226   1.820  46.926  1.00  0.00           N  
ATOM    267  CA  SER A  17      13.640   2.944  46.194  1.00  0.00           C  
ATOM    268  C   SER A  17      12.269   3.344  46.772  1.00  0.00           C  
ATOM    269  O   SER A  17      11.958   4.502  46.840  1.00  0.00           O  
ATOM    270  CB  SER A  17      13.497   2.585  44.728  1.00  0.00           C  
ATOM    271  OG  SER A  17      14.743   2.288  44.160  1.00  0.00           O  
ATOM    272  H   SER A  17      14.344   0.934  46.455  1.00  0.00           H  
ATOM    273  HA  SER A  17      14.265   3.838  46.201  1.00  0.00           H  
ATOM    274 1HB  SER A  17      12.835   1.727  44.626  1.00  0.00           H  
ATOM    275 2HB  SER A  17      13.040   3.418  44.192  1.00  0.00           H  
ATOM    276  HG  SER A  17      15.362   2.923  44.531  1.00  0.00           H  
ATOM    277  N   THR A  18      11.462   2.381  47.196  1.00  0.00           N  
ATOM    278  CA  THR A  18      10.261   2.685  47.942  1.00  0.00           C  
ATOM    279  C   THR A  18      10.603   3.567  49.138  1.00  0.00           C  
ATOM    280  O   THR A  18      10.023   4.625  49.326  1.00  0.00           O  
ATOM    281  CB  THR A  18       9.556   1.400  48.414  1.00  0.00           C  
ATOM    282  OG1 THR A  18       9.192   0.606  47.277  1.00  0.00           O  
ATOM    283  CG2 THR A  18       8.306   1.739  49.213  1.00  0.00           C  
ATOM    284  H   THR A  18      11.686   1.417  46.997  1.00  0.00           H  
ATOM    285  HA  THR A  18       9.559   3.225  47.307  1.00  0.00           H  
ATOM    286  HB  THR A  18      10.235   0.821  49.041  1.00  0.00           H  
ATOM    287  HG1 THR A  18       8.239   0.484  47.265  1.00  0.00           H  
ATOM    288 1HG2 THR A  18       7.822   0.819  49.538  1.00  0.00           H  
ATOM    289 2HG2 THR A  18       8.583   2.332  50.084  1.00  0.00           H  
ATOM    290 3HG2 THR A  18       7.620   2.310  48.588  1.00  0.00           H  
ATOM    291  N   PHE A  19      11.569   3.143  49.945  1.00  0.00           N  
ATOM    292  CA  PHE A  19      12.015   3.966  51.047  1.00  0.00           C  
ATOM    293  C   PHE A  19      12.265   5.437  50.627  1.00  0.00           C  
ATOM    294  O   PHE A  19      11.753   6.371  51.263  1.00  0.00           O  
ATOM    295  CB  PHE A  19      13.258   3.381  51.688  1.00  0.00           C  
ATOM    296  CG  PHE A  19      13.604   4.055  52.993  1.00  0.00           C  
ATOM    297  CD1 PHE A  19      14.338   5.248  53.010  1.00  0.00           C  
ATOM    298  CD2 PHE A  19      13.146   3.537  54.203  1.00  0.00           C  
ATOM    299  CE1 PHE A  19      14.605   5.907  54.195  1.00  0.00           C  
ATOM    300  CE2 PHE A  19      13.429   4.191  55.408  1.00  0.00           C  
ATOM    301  CZ  PHE A  19      14.148   5.390  55.398  1.00  0.00           C  
ATOM    302  H   PHE A  19      12.001   2.242  49.797  1.00  0.00           H  
ATOM    303  HA  PHE A  19      11.232   4.026  51.804  1.00  0.00           H  
ATOM    304 1HB  PHE A  19      13.108   2.322  51.899  1.00  0.00           H  
ATOM    305 2HB  PHE A  19      14.114   3.501  51.023  1.00  0.00           H  
ATOM    306  HD1 PHE A  19      14.704   5.660  52.071  1.00  0.00           H  
ATOM    307  HD2 PHE A  19      12.584   2.602  54.208  1.00  0.00           H  
ATOM    308  HE1 PHE A  19      15.175   6.835  54.185  1.00  0.00           H  
ATOM    309  HE2 PHE A  19      13.088   3.768  56.354  1.00  0.00           H  
ATOM    310  HZ  PHE A  19      14.351   5.915  56.330  1.00  0.00           H  
ATOM    311  N   ILE A  20      13.034   5.629  49.554  1.00  0.00           N  
ATOM    312  CA  ILE A  20      13.302   6.958  49.016  1.00  0.00           C  
ATOM    313  C   ILE A  20      12.024   7.763  48.786  1.00  0.00           C  
ATOM    314  O   ILE A  20      11.985   8.972  49.000  1.00  0.00           O  
ATOM    315  CB  ILE A  20      14.050   6.903  47.679  1.00  0.00           C  
ATOM    316  CG1 ILE A  20      15.469   6.334  47.866  1.00  0.00           C  
ATOM    317  CG2 ILE A  20      14.166   8.278  47.082  1.00  0.00           C  
ATOM    318  CD1 ILE A  20      16.443   7.215  48.740  1.00  0.00           C  
ATOM    319  H   ILE A  20      13.443   4.824  49.102  1.00  0.00           H  
ATOM    320  HA  ILE A  20      13.882   7.549  49.724  1.00  0.00           H  
ATOM    321  HB  ILE A  20      13.505   6.254  46.993  1.00  0.00           H  
ATOM    322 1HG1 ILE A  20      15.367   5.355  48.336  1.00  0.00           H  
ATOM    323 2HG1 ILE A  20      15.903   6.217  46.873  1.00  0.00           H  
ATOM    324 1HG2 ILE A  20      14.700   8.220  46.134  1.00  0.00           H  
ATOM    325 2HG2 ILE A  20      13.172   8.685  46.913  1.00  0.00           H  
ATOM    326 3HG2 ILE A  20      14.713   8.927  47.767  1.00  0.00           H  
ATOM    327 1HD1 ILE A  20      17.416   6.725  48.808  1.00  0.00           H  
ATOM    328 2HD1 ILE A  20      16.564   8.195  48.278  1.00  0.00           H  
ATOM    329 3HD1 ILE A  20      16.027   7.334  49.740  1.00  0.00           H  
ATOM    330  N   LYS A  21      10.972   7.092  48.339  1.00  0.00           N  
ATOM    331  CA  LYS A  21       9.740   7.771  48.050  1.00  0.00           C  
ATOM    332  C   LYS A  21       9.129   8.263  49.322  1.00  0.00           C  
ATOM    333  O   LYS A  21       8.709   9.389  49.388  1.00  0.00           O  
ATOM    334  CB  LYS A  21       8.766   6.852  47.311  1.00  0.00           C  
ATOM    335  CG  LYS A  21       9.182   6.514  45.884  1.00  0.00           C  
ATOM    336  CD  LYS A  21       8.123   5.670  45.187  1.00  0.00           C  
ATOM    337  CE  LYS A  21       8.474   5.441  43.724  1.00  0.00           C  
ATOM    338  NZ  LYS A  21       9.703   4.616  43.569  1.00  0.00           N  
ATOM    339  H   LYS A  21      11.028   6.094  48.197  1.00  0.00           H  
ATOM    340  HA  LYS A  21       9.939   8.655  47.443  1.00  0.00           H  
ATOM    341 1HB  LYS A  21       8.661   5.915  47.859  1.00  0.00           H  
ATOM    342 2HB  LYS A  21       7.783   7.319  47.270  1.00  0.00           H  
ATOM    343 1HG  LYS A  21       9.329   7.435  45.320  1.00  0.00           H  
ATOM    344 2HG  LYS A  21      10.120   5.962  45.899  1.00  0.00           H  
ATOM    345 1HD  LYS A  21       8.040   4.705  45.688  1.00  0.00           H  
ATOM    346 2HD  LYS A  21       7.160   6.174  45.246  1.00  0.00           H  
ATOM    347 1HE  LYS A  21       7.648   4.936  43.227  1.00  0.00           H  
ATOM    348 2HE  LYS A  21       8.632   6.400  43.232  1.00  0.00           H  
ATOM    349 1HZ  LYS A  21       9.901   4.486  42.587  1.00  0.00           H  
ATOM    350 2HZ  LYS A  21      10.481   5.084  44.011  1.00  0.00           H  
ATOM    351 3HZ  LYS A  21       9.563   3.716  44.005  1.00  0.00           H  
ATOM    352  N   GLN A  22       9.082   7.435  50.338  1.00  0.00           N  
ATOM    353  CA  GLN A  22       8.586   7.882  51.632  1.00  0.00           C  
ATOM    354  C   GLN A  22       9.398   9.092  52.124  1.00  0.00           C  
ATOM    355  O   GLN A  22       8.852  10.039  52.659  1.00  0.00           O  
ATOM    356  CB  GLN A  22       8.650   6.744  52.654  1.00  0.00           C  
ATOM    357  CG  GLN A  22       7.717   5.583  52.352  1.00  0.00           C  
ATOM    358  CD  GLN A  22       6.256   5.983  52.426  1.00  0.00           C  
ATOM    359  OE1 GLN A  22       5.927   7.163  52.587  1.00  0.00           O  
ATOM    360  NE2 GLN A  22       5.369   5.002  52.310  1.00  0.00           N  
ATOM    361  H   GLN A  22       9.390   6.479  50.233  1.00  0.00           H  
ATOM    362  HA  GLN A  22       7.555   8.221  51.530  1.00  0.00           H  
ATOM    363 1HB  GLN A  22       9.667   6.354  52.701  1.00  0.00           H  
ATOM    364 2HB  GLN A  22       8.400   7.128  53.643  1.00  0.00           H  
ATOM    365 1HG  GLN A  22       7.921   5.218  51.347  1.00  0.00           H  
ATOM    366 2HG  GLN A  22       7.892   4.792  53.082  1.00  0.00           H  
ATOM    367 1HE2 GLN A  22       4.389   5.203  52.351  1.00  0.00           H  
ATOM    368 2HE2 GLN A  22       5.678   4.060  52.182  1.00  0.00           H  
ATOM    369  N   MET A  23      10.692   9.128  51.891  1.00  0.00           N  
ATOM    370  CA  MET A  23      11.408  10.361  52.221  1.00  0.00           C  
ATOM    371  C   MET A  23      10.926  11.586  51.439  1.00  0.00           C  
ATOM    372  O   MET A  23      11.054  12.724  51.895  1.00  0.00           O  
ATOM    373  CB  MET A  23      12.904  10.156  51.990  1.00  0.00           C  
ATOM    374  CG  MET A  23      13.551   9.140  52.920  1.00  0.00           C  
ATOM    375  SD  MET A  23      13.404   9.596  54.659  1.00  0.00           S  
ATOM    376  CE  MET A  23      11.986   8.618  55.146  1.00  0.00           C  
ATOM    377  H   MET A  23      11.205   8.351  51.499  1.00  0.00           H  
ATOM    378  HA  MET A  23      11.202  10.646  53.253  1.00  0.00           H  
ATOM    379 1HB  MET A  23      13.072   9.826  50.966  1.00  0.00           H  
ATOM    380 2HB  MET A  23      13.425  11.106  52.118  1.00  0.00           H  
ATOM    381 1HG  MET A  23      13.082   8.167  52.778  1.00  0.00           H  
ATOM    382 2HG  MET A  23      14.609   9.046  52.677  1.00  0.00           H  
ATOM    383 1HE  MET A  23      11.768   8.791  56.201  1.00  0.00           H  
ATOM    384 2HE  MET A  23      11.122   8.905  54.546  1.00  0.00           H  
ATOM    385 3HE  MET A  23      12.201   7.560  54.989  1.00  0.00           H  
ATOM    386  N   ARG A  24      10.373  11.359  50.266  1.00  0.00           N  
ATOM    387  CA  ARG A  24       9.849  12.438  49.479  1.00  0.00           C  
ATOM    388  C   ARG A  24       8.487  12.832  50.012  1.00  0.00           C  
ATOM    389  O   ARG A  24       8.146  13.997  50.066  1.00  0.00           O  
ATOM    390  CB  ARG A  24       9.740  12.039  48.015  1.00  0.00           C  
ATOM    391  CG  ARG A  24       9.093  13.079  47.115  1.00  0.00           C  
ATOM    392  CD  ARG A  24       9.352  12.801  45.679  1.00  0.00           C  
ATOM    393  NE  ARG A  24       8.668  13.746  44.811  1.00  0.00           N  
ATOM    394  CZ  ARG A  24       8.703  13.713  43.465  1.00  0.00           C  
ATOM    395  NH1 ARG A  24       9.392  12.777  42.848  1.00  0.00           N  
ATOM    396  NH2 ARG A  24       8.044  14.618  42.763  1.00  0.00           N  
ATOM    397  H   ARG A  24      10.313  10.416  49.909  1.00  0.00           H  
ATOM    398  HA  ARG A  24      10.521  13.295  49.534  1.00  0.00           H  
ATOM    399 1HB  ARG A  24      10.734  11.833  47.619  1.00  0.00           H  
ATOM    400 2HB  ARG A  24       9.158  11.121  47.929  1.00  0.00           H  
ATOM    401 1HG  ARG A  24       8.015  13.077  47.276  1.00  0.00           H  
ATOM    402 2HG  ARG A  24       9.492  14.066  47.352  1.00  0.00           H  
ATOM    403 1HD  ARG A  24      10.423  12.872  45.483  1.00  0.00           H  
ATOM    404 2HD  ARG A  24       9.005  11.800  45.433  1.00  0.00           H  
ATOM    405  HE  ARG A  24       8.128  14.480  45.249  1.00  0.00           H  
ATOM    406 1HH1 ARG A  24       9.894  12.084  43.384  1.00  0.00           H  
ATOM    407 2HH1 ARG A  24       9.418  12.752  41.839  1.00  0.00           H  
ATOM    408 1HH2 ARG A  24       7.515  15.338  43.238  1.00  0.00           H  
ATOM    409 2HH2 ARG A  24       8.071  14.594  41.755  1.00  0.00           H  
ATOM    410  N   ILE A  25       7.696  11.866  50.420  1.00  0.00           N  
ATOM    411  CA  ILE A  25       6.433  12.210  51.061  1.00  0.00           C  
ATOM    412  C   ILE A  25       6.689  12.888  52.403  1.00  0.00           C  
ATOM    413  O   ILE A  25       6.165  13.962  52.659  1.00  0.00           O  
ATOM    414  CB  ILE A  25       5.557  10.961  51.267  1.00  0.00           C  
ATOM    415  CG1 ILE A  25       5.103  10.399  49.918  1.00  0.00           C  
ATOM    416  CG2 ILE A  25       4.357  11.291  52.141  1.00  0.00           C  
ATOM    417  CD1 ILE A  25       4.478   9.025  50.008  1.00  0.00           C  
ATOM    418  H   ILE A  25       7.939  10.893  50.302  1.00  0.00           H  
ATOM    419  HA  ILE A  25       5.892  12.949  50.471  1.00  0.00           H  
ATOM    420  HB  ILE A  25       6.144  10.181  51.752  1.00  0.00           H  
ATOM    421 1HG1 ILE A  25       4.377  11.075  49.468  1.00  0.00           H  
ATOM    422 2HG1 ILE A  25       5.956  10.340  49.242  1.00  0.00           H  
ATOM    423 1HG2 ILE A  25       3.748  10.397  52.276  1.00  0.00           H  
ATOM    424 2HG2 ILE A  25       4.701  11.646  53.112  1.00  0.00           H  
ATOM    425 3HG2 ILE A  25       3.760  12.067  51.662  1.00  0.00           H  
ATOM    426 1HD1 ILE A  25       4.182   8.694  49.012  1.00  0.00           H  
ATOM    427 2HD1 ILE A  25       5.201   8.323  50.424  1.00  0.00           H  
ATOM    428 3HD1 ILE A  25       3.600   9.066  50.651  1.00  0.00           H  
ATOM    429  N   ILE A  26       7.533  12.281  53.233  1.00  0.00           N  
ATOM    430  CA  ILE A  26       7.695  12.742  54.604  1.00  0.00           C  
ATOM    431  C   ILE A  26       8.539  14.005  54.727  1.00  0.00           C  
ATOM    432  O   ILE A  26       8.188  14.898  55.482  1.00  0.00           O  
ATOM    433  CB  ILE A  26       8.231  11.631  55.495  1.00  0.00           C  
ATOM    434  CG1 ILE A  26       7.202  10.492  55.524  1.00  0.00           C  
ATOM    435  CG2 ILE A  26       8.485  12.153  56.903  1.00  0.00           C  
ATOM    436  CD1 ILE A  26       7.719   9.191  55.965  1.00  0.00           C  
ATOM    437  H   ILE A  26       8.072  11.489  52.913  1.00  0.00           H  
ATOM    438  HA  ILE A  26       6.748  13.106  55.001  1.00  0.00           H  
ATOM    439  HB  ILE A  26       9.164  11.257  55.074  1.00  0.00           H  
ATOM    440 1HG1 ILE A  26       6.398  10.797  56.195  1.00  0.00           H  
ATOM    441 2HG1 ILE A  26       6.806  10.390  54.514  1.00  0.00           H  
ATOM    442 1HG2 ILE A  26       8.867  11.345  57.527  1.00  0.00           H  
ATOM    443 2HG2 ILE A  26       9.214  12.959  56.867  1.00  0.00           H  
ATOM    444 3HG2 ILE A  26       7.550  12.525  57.327  1.00  0.00           H  
ATOM    445 1HD1 ILE A  26       6.913   8.453  55.950  1.00  0.00           H  
ATOM    446 2HD1 ILE A  26       8.516   8.869  55.295  1.00  0.00           H  
ATOM    447 3HD1 ILE A  26       8.111   9.277  56.978  1.00  0.00           H  
ATOM    448  N   HIS A  27       9.625  14.105  53.982  1.00  0.00           N  
ATOM    449  CA  HIS A  27      10.538  15.212  54.189  1.00  0.00           C  
ATOM    450  C   HIS A  27      10.886  15.939  52.925  1.00  0.00           C  
ATOM    451  O   HIS A  27      11.822  16.723  52.940  1.00  0.00           O  
ATOM    452  CB  HIS A  27      11.829  14.720  54.850  1.00  0.00           C  
ATOM    453  CG  HIS A  27      11.645  14.263  56.264  1.00  0.00           C  
ATOM    454  ND1 HIS A  27      11.136  15.083  57.249  1.00  0.00           N  
ATOM    455  CD2 HIS A  27      11.901  13.074  56.858  1.00  0.00           C  
ATOM    456  CE1 HIS A  27      11.087  14.415  58.389  1.00  0.00           C  
ATOM    457  NE2 HIS A  27      11.546  13.195  58.179  1.00  0.00           N  
ATOM    458  H   HIS A  27       9.833  13.422  53.267  1.00  0.00           H  
ATOM    459  HA  HIS A  27      10.098  15.924  54.887  1.00  0.00           H  
ATOM    460 1HB  HIS A  27      12.240  13.890  54.275  1.00  0.00           H  
ATOM    461 2HB  HIS A  27      12.569  15.521  54.845  1.00  0.00           H  
ATOM    462  HD1 HIS A  27      10.777  16.007  57.123  1.00  0.00           H  
ATOM    463  HD2 HIS A  27      12.305  12.132  56.485  1.00  0.00           H  
ATOM    464  HE1 HIS A  27      10.712  14.891  59.296  1.00  0.00           H  
ATOM    465  N   GLY A  28      10.186  15.685  51.826  1.00  0.00           N  
ATOM    466  CA  GLY A  28      10.515  16.323  50.532  1.00  0.00           C  
ATOM    467  C   GLY A  28       9.289  16.981  49.909  1.00  0.00           C  
ATOM    468  O   GLY A  28       8.295  17.277  50.603  1.00  0.00           O  
ATOM    469  H   GLY A  28       9.410  15.041  51.874  1.00  0.00           H  
ATOM    470 1HA  GLY A  28      11.280  17.083  50.694  1.00  0.00           H  
ATOM    471 2HA  GLY A  28      10.896  15.565  49.848  1.00  0.00           H  
ATOM    472  N   SER A  29       9.339  17.178  48.593  1.00  0.00           N  
ATOM    473  CA  SER A  29       8.282  17.885  47.868  1.00  0.00           C  
ATOM    474  C   SER A  29       7.027  17.044  47.620  1.00  0.00           C  
ATOM    475  O   SER A  29       6.097  17.493  46.961  1.00  0.00           O  
ATOM    476  CB  SER A  29       8.825  18.372  46.539  1.00  0.00           C  
ATOM    477  OG  SER A  29       9.165  17.295  45.710  1.00  0.00           O  
ATOM    478  H   SER A  29      10.136  16.826  48.082  1.00  0.00           H  
ATOM    479  HA  SER A  29       7.990  18.826  48.337  1.00  0.00           H  
ATOM    480 1HB  SER A  29       8.077  18.993  46.046  1.00  0.00           H  
ATOM    481 2HB  SER A  29       9.704  18.993  46.711  1.00  0.00           H  
ATOM    482  HG  SER A  29       8.434  17.194  45.095  1.00  0.00           H  
ATOM    483  N   GLY A  30       6.996  15.814  48.098  1.00  0.00           N  
ATOM    484  CA  GLY A  30       5.821  14.987  47.877  1.00  0.00           C  
ATOM    485  C   GLY A  30       5.454  14.795  46.401  1.00  0.00           C  
ATOM    486  O   GLY A  30       6.278  15.006  45.495  1.00  0.00           O  
ATOM    487  H   GLY A  30       7.775  15.434  48.616  1.00  0.00           H  
ATOM    488 1HA  GLY A  30       5.996  13.998  48.301  1.00  0.00           H  
ATOM    489 2HA  GLY A  30       4.965  15.446  48.370  1.00  0.00           H  
ATOM    490  N   TYR A  31       4.201  14.394  46.186  1.00  0.00           N  
ATOM    491  CA  TYR A  31       3.699  14.078  44.857  1.00  0.00           C  
ATOM    492  C   TYR A  31       2.454  14.872  44.545  1.00  0.00           C  
ATOM    493  O   TYR A  31       1.412  14.667  45.156  1.00  0.00           O  
ATOM    494  CB  TYR A  31       3.415  12.580  44.729  1.00  0.00           C  
ATOM    495  CG  TYR A  31       4.646  11.711  44.858  1.00  0.00           C  
ATOM    496  CD1 TYR A  31       5.002  11.192  46.094  1.00  0.00           C  
ATOM    497  CD2 TYR A  31       5.420  11.435  43.742  1.00  0.00           C  
ATOM    498  CE1 TYR A  31       6.127  10.399  46.213  1.00  0.00           C  
ATOM    499  CE2 TYR A  31       6.545  10.642  43.859  1.00  0.00           C  
ATOM    500  CZ  TYR A  31       6.899  10.125  45.090  1.00  0.00           C  
ATOM    501  OH  TYR A  31       8.019   9.335  45.207  1.00  0.00           O  
ATOM    502  H   TYR A  31       3.582  14.308  46.979  1.00  0.00           H  
ATOM    503  HA  TYR A  31       4.445  14.343  44.107  1.00  0.00           H  
ATOM    504 1HB  TYR A  31       2.702  12.277  45.497  1.00  0.00           H  
ATOM    505 2HB  TYR A  31       2.957  12.378  43.761  1.00  0.00           H  
ATOM    506  HD1 TYR A  31       4.394  11.409  46.973  1.00  0.00           H  
ATOM    507  HD2 TYR A  31       5.143  11.844  42.770  1.00  0.00           H  
ATOM    508  HE1 TYR A  31       6.406   9.990  47.184  1.00  0.00           H  
ATOM    509  HE2 TYR A  31       7.155  10.426  42.981  1.00  0.00           H  
ATOM    510  HH  TYR A  31       8.437   9.243  44.347  1.00  0.00           H  
ATOM    511  N   SER A  32       2.583  15.768  43.576  1.00  0.00           N  
ATOM    512  CA  SER A  32       1.474  16.548  43.081  1.00  0.00           C  
ATOM    513  C   SER A  32       0.678  15.681  42.122  1.00  0.00           C  
ATOM    514  O   SER A  32       1.033  14.523  41.854  1.00  0.00           O  
ATOM    515  CB  SER A  32       1.964  17.805  42.388  1.00  0.00           C  
ATOM    516  OG  SER A  32       2.621  17.494  41.191  1.00  0.00           O  
ATOM    517  H   SER A  32       3.499  15.904  43.173  1.00  0.00           H  
ATOM    518  HA  SER A  32       0.882  17.009  43.872  1.00  0.00           H  
ATOM    519 1HB  SER A  32       1.118  18.460  42.183  1.00  0.00           H  
ATOM    520 2HB  SER A  32       2.643  18.343  43.049  1.00  0.00           H  
ATOM    521  HG  SER A  32       3.560  17.531  41.386  1.00  0.00           H  
ATOM    522  N   ASP A  33      -0.402  16.236  41.591  1.00  0.00           N  
ATOM    523  CA  ASP A  33      -1.164  15.540  40.595  1.00  0.00           C  
ATOM    524  C   ASP A  33      -0.353  15.351  39.316  1.00  0.00           C  
ATOM    525  O   ASP A  33      -0.370  14.265  38.737  1.00  0.00           O  
ATOM    526  CB  ASP A  33      -2.466  16.272  40.321  1.00  0.00           C  
ATOM    527  CG  ASP A  33      -3.464  16.146  41.463  1.00  0.00           C  
ATOM    528  OD1 ASP A  33      -3.210  15.361  42.395  1.00  0.00           O  
ATOM    529  OD2 ASP A  33      -4.509  16.830  41.433  1.00  0.00           O  
ATOM    530  H   ASP A  33      -0.699  17.156  41.884  1.00  0.00           H  
ATOM    531  HA  ASP A  33      -1.395  14.533  40.944  1.00  0.00           H  
ATOM    532 1HB  ASP A  33      -2.327  17.319  40.049  1.00  0.00           H  
ATOM    533 2HB  ASP A  33      -2.819  15.715  39.453  1.00  0.00           H  
ATOM    534  N   GLU A  34       0.369  16.369  38.858  1.00  0.00           N  
ATOM    535  CA  GLU A  34       1.178  16.167  37.636  1.00  0.00           C  
ATOM    536  C   GLU A  34       2.214  15.073  37.881  1.00  0.00           C  
ATOM    537  O   GLU A  34       2.566  14.339  36.959  1.00  0.00           O  
ATOM    538  CB  GLU A  34       1.876  17.463  37.217  1.00  0.00           C  
ATOM    539  CG  GLU A  34       0.937  18.542  36.698  1.00  0.00           C  
ATOM    540  CD  GLU A  34       0.223  18.141  35.437  1.00  0.00           C  
ATOM    541  OE1 GLU A  34       0.824  17.486  34.619  1.00  0.00           O  
ATOM    542  OE2 GLU A  34      -0.925  18.490  35.291  1.00  0.00           O  
ATOM    543  H   GLU A  34       0.383  17.270  39.314  1.00  0.00           H  
ATOM    544  HA  GLU A  34       0.544  15.796  36.830  1.00  0.00           H  
ATOM    545 1HB  GLU A  34       2.421  17.874  38.066  1.00  0.00           H  
ATOM    546 2HB  GLU A  34       2.603  17.248  36.434  1.00  0.00           H  
ATOM    547 1HG  GLU A  34       0.197  18.765  37.465  1.00  0.00           H  
ATOM    548 2HG  GLU A  34       1.511  19.449  36.512  1.00  0.00           H  
ATOM    549  N   ASP A  35       2.681  14.966  39.130  1.00  0.00           N  
ATOM    550  CA  ASP A  35       3.646  13.927  39.518  1.00  0.00           C  
ATOM    551  C   ASP A  35       2.987  12.581  39.387  1.00  0.00           C  
ATOM    552  O   ASP A  35       3.506  11.689  38.687  1.00  0.00           O  
ATOM    553  CB  ASP A  35       4.143  14.126  40.952  1.00  0.00           C  
ATOM    554  CG  ASP A  35       5.071  15.324  41.097  1.00  0.00           C  
ATOM    555  OD1 ASP A  35       5.683  15.698  40.124  1.00  0.00           O  
ATOM    556  OD2 ASP A  35       5.159  15.854  42.179  1.00  0.00           O  
ATOM    557  H   ASP A  35       2.358  15.622  39.827  1.00  0.00           H  
ATOM    558  HA  ASP A  35       4.523  13.977  38.872  1.00  0.00           H  
ATOM    559 1HB  ASP A  35       3.290  14.262  41.617  1.00  0.00           H  
ATOM    560 2HB  ASP A  35       4.674  13.232  41.280  1.00  0.00           H  
ATOM    561  N   LYS A  36       1.838  12.442  40.053  1.00  0.00           N  
ATOM    562  CA  LYS A  36       1.098  11.187  39.995  1.00  0.00           C  
ATOM    563  C   LYS A  36       0.870  10.767  38.541  1.00  0.00           C  
ATOM    564  O   LYS A  36       1.038   9.614  38.209  1.00  0.00           O  
ATOM    565  CB  LYS A  36      -0.238  11.315  40.729  1.00  0.00           C  
ATOM    566  CG  LYS A  36      -0.112  11.540  42.229  1.00  0.00           C  
ATOM    567  CD  LYS A  36      -1.455  11.898  42.849  1.00  0.00           C  
ATOM    568  CE  LYS A  36      -1.324  12.156  44.342  1.00  0.00           C  
ATOM    569  NZ  LYS A  36      -2.621  12.559  44.953  1.00  0.00           N  
ATOM    570  H   LYS A  36       1.470  13.205  40.603  1.00  0.00           H  
ATOM    571  HA  LYS A  36       1.698  10.385  40.426  1.00  0.00           H  
ATOM    572 1HB  LYS A  36      -0.804  12.150  40.313  1.00  0.00           H  
ATOM    573 2HB  LYS A  36      -0.826  10.410  40.573  1.00  0.00           H  
ATOM    574 1HG  LYS A  36       0.267  10.633  42.704  1.00  0.00           H  
ATOM    575 2HG  LYS A  36       0.593  12.347  42.419  1.00  0.00           H  
ATOM    576 1HD  LYS A  36      -1.851  12.792  42.367  1.00  0.00           H  
ATOM    577 2HD  LYS A  36      -2.157  11.079  42.691  1.00  0.00           H  
ATOM    578 1HE  LYS A  36      -0.969  11.254  44.838  1.00  0.00           H  
ATOM    579 2HE  LYS A  36      -0.596  12.948  44.513  1.00  0.00           H  
ATOM    580 1HZ  LYS A  36      -2.493  12.721  45.942  1.00  0.00           H  
ATOM    581 2HZ  LYS A  36      -2.951  13.406  44.515  1.00  0.00           H  
ATOM    582 3HZ  LYS A  36      -3.300  11.823  44.819  1.00  0.00           H  
ATOM    583  N   ARG A  37       0.551  11.719  37.680  1.00  0.00           N  
ATOM    584  CA  ARG A  37       0.197  11.448  36.282  1.00  0.00           C  
ATOM    585  C   ARG A  37       1.343  10.777  35.538  1.00  0.00           C  
ATOM    586  O   ARG A  37       1.125   9.954  34.679  1.00  0.00           O  
ATOM    587  CB  ARG A  37      -0.178  12.736  35.563  1.00  0.00           C  
ATOM    588  CG  ARG A  37      -0.627  12.556  34.122  1.00  0.00           C  
ATOM    589  CD  ARG A  37      -1.054  13.843  33.514  1.00  0.00           C  
ATOM    590  NE  ARG A  37       0.041  14.796  33.439  1.00  0.00           N  
ATOM    591  CZ  ARG A  37       0.985  14.803  32.478  1.00  0.00           C  
ATOM    592  NH1 ARG A  37       0.953  13.902  31.520  1.00  0.00           N  
ATOM    593  NH2 ARG A  37       1.942  15.714  32.496  1.00  0.00           N  
ATOM    594  H   ARG A  37       0.554  12.673  38.011  1.00  0.00           H  
ATOM    595  HA  ARG A  37      -0.679  10.801  36.242  1.00  0.00           H  
ATOM    596 1HB  ARG A  37      -0.986  13.230  36.101  1.00  0.00           H  
ATOM    597 2HB  ARG A  37       0.676  13.413  35.561  1.00  0.00           H  
ATOM    598 1HG  ARG A  37       0.197  12.155  33.531  1.00  0.00           H  
ATOM    599 2HG  ARG A  37      -1.469  11.864  34.086  1.00  0.00           H  
ATOM    600 1HD  ARG A  37      -1.421  13.664  32.505  1.00  0.00           H  
ATOM    601 2HD  ARG A  37      -1.848  14.282  34.117  1.00  0.00           H  
ATOM    602  HE  ARG A  37       0.098  15.504  34.159  1.00  0.00           H  
ATOM    603 1HH1 ARG A  37       0.222  13.205  31.505  1.00  0.00           H  
ATOM    604 2HH1 ARG A  37       1.660  13.907  30.799  1.00  0.00           H  
ATOM    605 1HH2 ARG A  37       1.965  16.406  33.233  1.00  0.00           H  
ATOM    606 2HH2 ARG A  37       2.649  15.719  31.776  1.00  0.00           H  
ATOM    607  N   GLY A  38       2.566  11.117  35.918  1.00  0.00           N  
ATOM    608  CA  GLY A  38       3.768  10.402  35.455  1.00  0.00           C  
ATOM    609  C   GLY A  38       3.894   8.918  35.768  1.00  0.00           C  
ATOM    610  O   GLY A  38       4.689   8.229  35.173  1.00  0.00           O  
ATOM    611  H   GLY A  38       2.671  11.898  36.550  1.00  0.00           H  
ATOM    612 1HA  GLY A  38       3.828  10.472  34.369  1.00  0.00           H  
ATOM    613 2HA  GLY A  38       4.650  10.864  35.897  1.00  0.00           H  
ATOM    614  N   PHE A  39       3.096   8.393  36.673  1.00  0.00           N  
ATOM    615  CA  PHE A  39       3.208   6.992  37.044  1.00  0.00           C  
ATOM    616  C   PHE A  39       2.161   6.118  36.376  1.00  0.00           C  
ATOM    617  O   PHE A  39       2.284   4.888  36.417  1.00  0.00           O  
ATOM    618  CB  PHE A  39       3.095   6.843  38.562  1.00  0.00           C  
ATOM    619  CG  PHE A  39       4.229   7.470  39.319  1.00  0.00           C  
ATOM    620  CD1 PHE A  39       4.113   8.752  39.839  1.00  0.00           C  
ATOM    621  CD2 PHE A  39       5.419   6.783  39.512  1.00  0.00           C  
ATOM    622  CE1 PHE A  39       5.157   9.330  40.535  1.00  0.00           C  
ATOM    623  CE2 PHE A  39       6.464   7.358  40.209  1.00  0.00           C  
ATOM    624  CZ  PHE A  39       6.331   8.635  40.721  1.00  0.00           C  
ATOM    625  H   PHE A  39       2.394   8.966  37.120  1.00  0.00           H  
ATOM    626  HA  PHE A  39       4.160   6.591  36.693  1.00  0.00           H  
ATOM    627 1HB  PHE A  39       2.166   7.299  38.904  1.00  0.00           H  
ATOM    628 2HB  PHE A  39       3.055   5.786  38.822  1.00  0.00           H  
ATOM    629  HD1 PHE A  39       3.181   9.301  39.695  1.00  0.00           H  
ATOM    630  HD2 PHE A  39       5.524   5.777  39.106  1.00  0.00           H  
ATOM    631  HE1 PHE A  39       5.050  10.336  40.940  1.00  0.00           H  
ATOM    632  HE2 PHE A  39       7.393   6.807  40.353  1.00  0.00           H  
ATOM    633  HZ  PHE A  39       7.157   9.089  41.269  1.00  0.00           H  
ATOM    634  N   THR A  40       1.131   6.728  35.782  1.00  0.00           N  
ATOM    635  CA  THR A  40       0.055   5.975  35.136  1.00  0.00           C  
ATOM    636  C   THR A  40       0.648   4.884  34.220  1.00  0.00           C  
ATOM    637  O   THR A  40       0.423   3.692  34.452  1.00  0.00           O  
ATOM    638  CB  THR A  40      -0.867   6.904  34.325  1.00  0.00           C  
ATOM    639  OG1 THR A  40      -0.078   7.702  33.432  1.00  0.00           O  
ATOM    640  CG2 THR A  40      -1.653   7.816  35.252  1.00  0.00           C  
ATOM    641  H   THR A  40       1.095   7.737  35.780  1.00  0.00           H  
ATOM    642  HA  THR A  40      -0.534   5.453  35.890  1.00  0.00           H  
ATOM    643  HB  THR A  40      -1.562   6.305  33.738  1.00  0.00           H  
ATOM    644  HG1 THR A  40       0.306   8.438  33.914  1.00  0.00           H  
ATOM    645 1HG2 THR A  40      -2.300   8.466  34.662  1.00  0.00           H  
ATOM    646 2HG2 THR A  40      -2.262   7.215  35.925  1.00  0.00           H  
ATOM    647 3HG2 THR A  40      -0.963   8.425  35.835  1.00  0.00           H  
ATOM    648  N   LYS A  41       1.419   5.302  33.209  1.00  0.00           N  
ATOM    649  CA  LYS A  41       2.143   4.415  32.246  1.00  0.00           C  
ATOM    650  C   LYS A  41       2.898   3.281  32.954  1.00  0.00           C  
ATOM    651  O   LYS A  41       2.872   2.085  32.562  1.00  0.00           O  
ATOM    652  CB  LYS A  41       3.124   5.227  31.399  1.00  0.00           C  
ATOM    653  CG  LYS A  41       3.884   4.412  30.362  1.00  0.00           C  
ATOM    654  CD  LYS A  41       4.809   5.294  29.535  1.00  0.00           C  
ATOM    655  CE  LYS A  41       5.608   4.474  28.533  1.00  0.00           C  
ATOM    656  NZ  LYS A  41       6.520   5.322  27.721  1.00  0.00           N  
ATOM    657  H   LYS A  41       1.501   6.304  33.112  1.00  0.00           H  
ATOM    658  HA  LYS A  41       1.430   3.952  31.563  1.00  0.00           H  
ATOM    659 1HB  LYS A  41       2.584   6.017  30.875  1.00  0.00           H  
ATOM    660 2HB  LYS A  41       3.856   5.707  32.049  1.00  0.00           H  
ATOM    661 1HG  LYS A  41       4.478   3.648  30.864  1.00  0.00           H  
ATOM    662 2HG  LYS A  41       3.177   3.918  29.697  1.00  0.00           H  
ATOM    663 1HD  LYS A  41       4.219   6.036  28.996  1.00  0.00           H  
ATOM    664 2HD  LYS A  41       5.500   5.816  30.197  1.00  0.00           H  
ATOM    665 1HE  LYS A  41       6.199   3.728  29.063  1.00  0.00           H  
ATOM    666 2HE  LYS A  41       4.925   3.952  27.862  1.00  0.00           H  
ATOM    667 1HZ  LYS A  41       7.031   4.741  27.070  1.00  0.00           H  
ATOM    668 2HZ  LYS A  41       5.980   6.007  27.210  1.00  0.00           H  
ATOM    669 3HZ  LYS A  41       7.173   5.795  28.331  1.00  0.00           H  
ATOM    670  N   LEU A  42       3.580   3.669  34.026  1.00  0.00           N  
ATOM    671  CA  LEU A  42       4.245   2.703  34.929  1.00  0.00           C  
ATOM    672  C   LEU A  42       3.228   1.742  35.555  1.00  0.00           C  
ATOM    673  O   LEU A  42       3.361   0.507  35.470  1.00  0.00           O  
ATOM    674  CB  LEU A  42       5.003   3.442  36.039  1.00  0.00           C  
ATOM    675  CG  LEU A  42       6.254   4.210  35.593  1.00  0.00           C  
ATOM    676  CD1 LEU A  42       6.785   5.037  36.754  1.00  0.00           C  
ATOM    677  CD2 LEU A  42       7.303   3.228  35.097  1.00  0.00           C  
ATOM    678  H   LEU A  42       3.645   4.656  34.228  1.00  0.00           H  
ATOM    679  HA  LEU A  42       4.906   2.059  34.351  1.00  0.00           H  
ATOM    680 1HB  LEU A  42       4.326   4.155  36.507  1.00  0.00           H  
ATOM    681 2HB  LEU A  42       5.312   2.717  36.792  1.00  0.00           H  
ATOM    682  HG  LEU A  42       5.990   4.898  34.788  1.00  0.00           H  
ATOM    683 1HD1 LEU A  42       7.673   5.584  36.437  1.00  0.00           H  
ATOM    684 2HD1 LEU A  42       6.019   5.745  37.077  1.00  0.00           H  
ATOM    685 3HD1 LEU A  42       7.041   4.377  37.584  1.00  0.00           H  
ATOM    686 1HD2 LEU A  42       8.192   3.774  34.778  1.00  0.00           H  
ATOM    687 2HD2 LEU A  42       7.569   2.542  35.900  1.00  0.00           H  
ATOM    688 3HD2 LEU A  42       6.904   2.662  34.253  1.00  0.00           H  
ATOM    689  N   VAL A  43       2.175   2.273  36.134  1.00  0.00           N  
ATOM    690  CA  VAL A  43       1.191   1.347  36.628  1.00  0.00           C  
ATOM    691  C   VAL A  43       0.686   0.424  35.507  1.00  0.00           C  
ATOM    692  O   VAL A  43       0.545  -0.758  35.726  1.00  0.00           O  
ATOM    693  CB  VAL A  43       0.009   2.120  37.242  1.00  0.00           C  
ATOM    694  CG1 VAL A  43      -1.138   1.172  37.561  1.00  0.00           C  
ATOM    695  CG2 VAL A  43       0.466   2.854  38.493  1.00  0.00           C  
ATOM    696  H   VAL A  43       2.020   3.264  36.250  1.00  0.00           H  
ATOM    697  HA  VAL A  43       1.633   0.632  37.322  1.00  0.00           H  
ATOM    698  HB  VAL A  43      -0.363   2.838  36.512  1.00  0.00           H  
ATOM    699 1HG1 VAL A  43      -1.965   1.735  37.994  1.00  0.00           H  
ATOM    700 2HG1 VAL A  43      -1.472   0.685  36.646  1.00  0.00           H  
ATOM    701 3HG1 VAL A  43      -0.802   0.420  38.273  1.00  0.00           H  
ATOM    702 1HG2 VAL A  43      -0.375   3.399  38.921  1.00  0.00           H  
ATOM    703 2HG2 VAL A  43       0.841   2.137  39.221  1.00  0.00           H  
ATOM    704 3HG2 VAL A  43       1.257   3.557  38.234  1.00  0.00           H  
ATOM    705  N   TYR A  44       0.447   0.914  34.299  1.00  0.00           N  
ATOM    706  CA  TYR A  44      -0.118   0.017  33.268  1.00  0.00           C  
ATOM    707  C   TYR A  44       0.861  -1.075  32.921  1.00  0.00           C  
ATOM    708  O   TYR A  44       0.494  -2.237  32.841  1.00  0.00           O  
ATOM    709  CB  TYR A  44      -0.499   0.795  32.006  1.00  0.00           C  
ATOM    710  CG  TYR A  44      -1.537   1.870  32.241  1.00  0.00           C  
ATOM    711  CD1 TYR A  44      -2.439   1.745  33.287  1.00  0.00           C  
ATOM    712  CD2 TYR A  44      -1.587   2.979  31.411  1.00  0.00           C  
ATOM    713  CE1 TYR A  44      -3.388   2.727  33.503  1.00  0.00           C  
ATOM    714  CE2 TYR A  44      -2.534   3.960  31.625  1.00  0.00           C  
ATOM    715  CZ  TYR A  44      -3.432   3.837  32.666  1.00  0.00           C  
ATOM    716  OH  TYR A  44      -4.378   4.814  32.881  1.00  0.00           O  
ATOM    717  H   TYR A  44       0.638   1.877  34.062  1.00  0.00           H  
ATOM    718  HA  TYR A  44      -1.012  -0.473  33.654  1.00  0.00           H  
ATOM    719 1HB  TYR A  44       0.391   1.267  31.588  1.00  0.00           H  
ATOM    720 2HB  TYR A  44      -0.887   0.105  31.257  1.00  0.00           H  
ATOM    721  HD1 TYR A  44      -2.400   0.872  33.940  1.00  0.00           H  
ATOM    722  HD2 TYR A  44      -0.877   3.077  30.589  1.00  0.00           H  
ATOM    723  HE1 TYR A  44      -4.097   2.628  34.325  1.00  0.00           H  
ATOM    724  HE2 TYR A  44      -2.574   4.833  30.973  1.00  0.00           H  
ATOM    725  HH  TYR A  44      -4.919   4.575  33.638  1.00  0.00           H  
ATOM    726  N   GLN A  45       2.124  -0.689  32.749  1.00  0.00           N  
ATOM    727  CA  GLN A  45       3.208  -1.643  32.505  1.00  0.00           C  
ATOM    728  C   GLN A  45       3.362  -2.692  33.596  1.00  0.00           C  
ATOM    729  O   GLN A  45       3.747  -3.809  33.308  1.00  0.00           O  
ATOM    730  CB  GLN A  45       4.533  -0.894  32.338  1.00  0.00           C  
ATOM    731  CG  GLN A  45       4.635  -0.089  31.054  1.00  0.00           C  
ATOM    732  CD  GLN A  45       5.931   0.694  30.963  1.00  0.00           C  
ATOM    733  OE1 GLN A  45       6.542   1.031  31.981  1.00  0.00           O  
ATOM    734  NE2 GLN A  45       6.360   0.987  29.741  1.00  0.00           N  
ATOM    735  H   GLN A  45       2.337   0.298  32.789  1.00  0.00           H  
ATOM    736  HA  GLN A  45       2.984  -2.230  31.614  1.00  0.00           H  
ATOM    737 1HB  GLN A  45       4.672  -0.210  33.176  1.00  0.00           H  
ATOM    738 2HB  GLN A  45       5.358  -1.605  32.356  1.00  0.00           H  
ATOM    739 1HG  GLN A  45       4.589  -0.773  30.205  1.00  0.00           H  
ATOM    740 2HG  GLN A  45       3.806   0.616  31.011  1.00  0.00           H  
ATOM    741 1HE2 GLN A  45       7.209   1.503  29.618  1.00  0.00           H  
ATOM    742 2HE2 GLN A  45       5.835   0.694  28.943  1.00  0.00           H  
ATOM    743  N   ASN A  46       3.068  -2.363  34.846  1.00  0.00           N  
ATOM    744  CA  ASN A  46       3.279  -3.332  35.928  1.00  0.00           C  
ATOM    745  C   ASN A  46       2.279  -4.461  35.786  1.00  0.00           C  
ATOM    746  O   ASN A  46       2.602  -5.649  36.019  1.00  0.00           O  
ATOM    747  CB  ASN A  46       3.163  -2.676  37.292  1.00  0.00           C  
ATOM    748  CG  ASN A  46       4.414  -1.939  37.687  1.00  0.00           C  
ATOM    749  OD1 ASN A  46       4.379  -1.047  38.543  1.00  0.00           O  
ATOM    750  ND2 ASN A  46       5.517  -2.297  37.079  1.00  0.00           N  
ATOM    751  H   ASN A  46       2.698  -1.450  35.069  1.00  0.00           H  
ATOM    752  HA  ASN A  46       4.291  -3.736  35.871  1.00  0.00           H  
ATOM    753 1HB  ASN A  46       2.329  -1.974  37.287  1.00  0.00           H  
ATOM    754 2HB  ASN A  46       2.951  -3.435  38.043  1.00  0.00           H  
ATOM    755 1HD2 ASN A  46       6.379  -1.840  37.303  1.00  0.00           H  
ATOM    756 2HD2 ASN A  46       5.498  -3.023  36.394  1.00  0.00           H  
ATOM    757  N   ILE A  47       1.066  -4.092  35.377  1.00  0.00           N  
ATOM    758  CA  ILE A  47      -0.030  -5.074  35.200  1.00  0.00           C  
ATOM    759  C   ILE A  47       0.283  -6.016  34.064  1.00  0.00           C  
ATOM    760  O   ILE A  47       0.131  -7.238  34.186  1.00  0.00           O  
ATOM    761  CB  ILE A  47      -1.376  -4.380  34.922  1.00  0.00           C  
ATOM    762  CG1 ILE A  47      -1.840  -3.602  36.156  1.00  0.00           C  
ATOM    763  CG2 ILE A  47      -2.425  -5.400  34.507  1.00  0.00           C  
ATOM    764  CD1 ILE A  47      -3.001  -2.671  35.891  1.00  0.00           C  
ATOM    765  H   ILE A  47       0.889  -3.117  35.182  1.00  0.00           H  
ATOM    766  HA  ILE A  47      -0.111  -5.720  36.073  1.00  0.00           H  
ATOM    767  HB  ILE A  47      -1.252  -3.653  34.120  1.00  0.00           H  
ATOM    768 1HG1 ILE A  47      -2.136  -4.301  36.938  1.00  0.00           H  
ATOM    769 2HG1 ILE A  47      -1.012  -3.009  36.545  1.00  0.00           H  
ATOM    770 1HG2 ILE A  47      -3.370  -4.892  34.315  1.00  0.00           H  
ATOM    771 2HG2 ILE A  47      -2.097  -5.910  33.602  1.00  0.00           H  
ATOM    772 3HG2 ILE A  47      -2.560  -6.129  35.306  1.00  0.00           H  
ATOM    773 1HD1 ILE A  47      -3.272  -2.155  36.812  1.00  0.00           H  
ATOM    774 2HD1 ILE A  47      -2.715  -1.938  35.135  1.00  0.00           H  
ATOM    775 3HD1 ILE A  47      -3.854  -3.247  35.533  1.00  0.00           H  
ATOM    776  N   PHE A  48       0.773  -5.438  32.971  1.00  0.00           N  
ATOM    777  CA  PHE A  48       1.135  -6.226  31.820  1.00  0.00           C  
ATOM    778  C   PHE A  48       2.187  -7.221  32.171  1.00  0.00           C  
ATOM    779  O   PHE A  48       1.994  -8.427  31.986  1.00  0.00           O  
ATOM    780  CB  PHE A  48       1.587  -5.351  30.656  1.00  0.00           C  
ATOM    781  CG  PHE A  48       0.445  -4.902  29.789  1.00  0.00           C  
ATOM    782  CD1 PHE A  48      -0.325  -5.832  29.109  1.00  0.00           C  
ATOM    783  CD2 PHE A  48       0.110  -3.564  29.681  1.00  0.00           C  
ATOM    784  CE1 PHE A  48      -1.400  -5.434  28.325  1.00  0.00           C  
ATOM    785  CE2 PHE A  48      -0.973  -3.171  28.894  1.00  0.00           C  
ATOM    786  CZ  PHE A  48      -1.726  -4.112  28.236  1.00  0.00           C  
ATOM    787  H   PHE A  48       0.896  -4.436  32.940  1.00  0.00           H  
ATOM    788  HA  PHE A  48       0.277  -6.811  31.487  1.00  0.00           H  
ATOM    789 1HB  PHE A  48       2.079  -4.454  31.030  1.00  0.00           H  
ATOM    790 2HB  PHE A  48       2.276  -5.903  30.019  1.00  0.00           H  
ATOM    791  HD1 PHE A  48      -0.079  -6.891  29.196  1.00  0.00           H  
ATOM    792  HD2 PHE A  48       0.705  -2.814  30.201  1.00  0.00           H  
ATOM    793  HE1 PHE A  48      -1.984  -6.176  27.783  1.00  0.00           H  
ATOM    794  HE2 PHE A  48      -1.223  -2.113  28.801  1.00  0.00           H  
ATOM    795  HZ  PHE A  48      -2.583  -3.800  27.639  1.00  0.00           H  
ATOM    796  N   THR A  49       3.284  -6.726  32.724  1.00  0.00           N  
ATOM    797  CA  THR A  49       4.343  -7.625  33.187  1.00  0.00           C  
ATOM    798  C   THR A  49       3.861  -8.708  34.136  1.00  0.00           C  
ATOM    799  O   THR A  49       4.231  -9.893  34.012  1.00  0.00           O  
ATOM    800  CB  THR A  49       5.465  -6.826  33.876  1.00  0.00           C  
ATOM    801  OG1 THR A  49       6.038  -5.901  32.944  1.00  0.00           O  
ATOM    802  CG2 THR A  49       6.549  -7.762  34.388  1.00  0.00           C  
ATOM    803  H   THR A  49       3.403  -5.729  32.832  1.00  0.00           H  
ATOM    804  HA  THR A  49       4.807  -8.119  32.333  1.00  0.00           H  
ATOM    805  HB  THR A  49       5.050  -6.267  34.715  1.00  0.00           H  
ATOM    806  HG1 THR A  49       5.474  -5.127  32.874  1.00  0.00           H  
ATOM    807 1HG2 THR A  49       7.333  -7.180  34.873  1.00  0.00           H  
ATOM    808 2HG2 THR A  49       6.118  -8.460  35.106  1.00  0.00           H  
ATOM    809 3HG2 THR A  49       6.974  -8.318  33.553  1.00  0.00           H  
ATOM    810  N   ALA A  50       3.062  -8.325  35.126  1.00  0.00           N  
ATOM    811  CA  ALA A  50       2.650  -9.351  36.070  1.00  0.00           C  
ATOM    812  C   ALA A  50       1.910 -10.420  35.258  1.00  0.00           C  
ATOM    813  O   ALA A  50       2.171 -11.621  35.415  1.00  0.00           O  
ATOM    814  CB  ALA A  50       1.813  -8.791  37.202  1.00  0.00           C  
ATOM    815  H   ALA A  50       2.733  -7.379  35.254  1.00  0.00           H  
ATOM    816  HA  ALA A  50       3.541  -9.800  36.509  1.00  0.00           H  
ATOM    817 1HB  ALA A  50       1.532  -9.598  37.879  1.00  0.00           H  
ATOM    818 2HB  ALA A  50       2.391  -8.045  37.748  1.00  0.00           H  
ATOM    819 3HB  ALA A  50       0.915  -8.329  36.796  1.00  0.00           H  
ATOM    820  N   MET A  51       1.046  -9.986  34.330  1.00  0.00           N  
ATOM    821  CA  MET A  51       0.148 -10.935  33.694  1.00  0.00           C  
ATOM    822  C   MET A  51       0.894 -11.787  32.680  1.00  0.00           C  
ATOM    823  O   MET A  51       0.566 -12.936  32.499  1.00  0.00           O  
ATOM    824  CB  MET A  51      -1.013 -10.201  33.027  1.00  0.00           C  
ATOM    825  CG  MET A  51      -1.998  -9.566  33.998  1.00  0.00           C  
ATOM    826  SD  MET A  51      -2.739 -10.765  35.122  1.00  0.00           S  
ATOM    827  CE  MET A  51      -3.717 -11.739  33.981  1.00  0.00           C  
ATOM    828  H   MET A  51       1.004  -9.013  34.062  1.00  0.00           H  
ATOM    829  HA  MET A  51      -0.199 -11.665  34.425  1.00  0.00           H  
ATOM    830 1HB  MET A  51      -0.624  -9.413  32.383  1.00  0.00           H  
ATOM    831 2HB  MET A  51      -1.569 -10.896  32.395  1.00  0.00           H  
ATOM    832 1HG  MET A  51      -1.486  -8.808  34.591  1.00  0.00           H  
ATOM    833 2HG  MET A  51      -2.797  -9.078  33.440  1.00  0.00           H  
ATOM    834 1HE  MET A  51      -4.237 -12.526  34.527  1.00  0.00           H  
ATOM    835 2HE  MET A  51      -4.445 -11.096  33.485  1.00  0.00           H  
ATOM    836 3HE  MET A  51      -3.062 -12.187  33.233  1.00  0.00           H  
ATOM    837  N   GLN A  52       1.947 -11.250  32.089  1.00  0.00           N  
ATOM    838  CA  GLN A  52       2.800 -12.048  31.234  1.00  0.00           C  
ATOM    839  C   GLN A  52       3.520 -13.078  32.063  1.00  0.00           C  
ATOM    840  O   GLN A  52       3.396 -14.273  31.817  1.00  0.00           O  
ATOM    841  CB  GLN A  52       3.763 -11.169  30.448  1.00  0.00           C  
ATOM    842  CG  GLN A  52       3.024 -10.366  29.406  1.00  0.00           C  
ATOM    843  CD  GLN A  52       3.884  -9.510  28.551  1.00  0.00           C  
ATOM    844  OE1 GLN A  52       5.040  -9.272  28.859  1.00  0.00           O  
ATOM    845  NE2 GLN A  52       3.333  -9.043  27.444  1.00  0.00           N  
ATOM    846  H   GLN A  52       2.166 -10.274  32.230  1.00  0.00           H  
ATOM    847  HA  GLN A  52       2.187 -12.615  30.534  1.00  0.00           H  
ATOM    848 1HB  GLN A  52       4.261 -10.523  31.171  1.00  0.00           H  
ATOM    849 2HB  GLN A  52       4.495 -11.836  29.992  1.00  0.00           H  
ATOM    850 1HG  GLN A  52       2.282 -10.805  28.743  1.00  0.00           H  
ATOM    851 2HG  GLN A  52       2.527  -9.721  30.131  1.00  0.00           H  
ATOM    852 1HE2 GLN A  52       3.865  -8.459  26.827  1.00  0.00           H  
ATOM    853 2HE2 GLN A  52       2.386  -9.272  27.221  1.00  0.00           H  
ATOM    854  N   ALA A  53       4.237 -12.630  33.087  1.00  0.00           N  
ATOM    855  CA  ALA A  53       4.909 -13.556  33.998  1.00  0.00           C  
ATOM    856  C   ALA A  53       3.962 -14.665  34.409  1.00  0.00           C  
ATOM    857  O   ALA A  53       4.322 -15.790  34.310  1.00  0.00           O  
ATOM    858  CB  ALA A  53       5.439 -12.848  35.179  1.00  0.00           C  
ATOM    859  H   ALA A  53       4.323 -11.636  33.244  1.00  0.00           H  
ATOM    860  HA  ALA A  53       5.745 -14.018  33.473  1.00  0.00           H  
ATOM    861 1HB  ALA A  53       5.933 -13.562  35.838  1.00  0.00           H  
ATOM    862 2HB  ALA A  53       6.157 -12.093  34.859  1.00  0.00           H  
ATOM    863 3HB  ALA A  53       4.620 -12.368  35.713  1.00  0.00           H  
ATOM    864  N   MET A  54       2.734 -14.398  34.796  1.00  0.00           N  
ATOM    865  CA  MET A  54       1.841 -15.515  35.104  1.00  0.00           C  
ATOM    866  C   MET A  54       1.402 -16.312  33.890  1.00  0.00           C  
ATOM    867  O   MET A  54       0.961 -17.454  34.002  1.00  0.00           O  
ATOM    868  CB  MET A  54       0.611 -14.996  35.845  1.00  0.00           C  
ATOM    869  CG  MET A  54       0.884 -14.530  37.268  1.00  0.00           C  
ATOM    870  SD  MET A  54      -0.629 -14.170  38.184  1.00  0.00           S  
ATOM    871  CE  MET A  54      -1.116 -12.617  37.436  1.00  0.00           C  
ATOM    872  H   MET A  54       2.389 -13.453  34.887  1.00  0.00           H  
ATOM    873  HA  MET A  54       2.353 -16.234  35.743  1.00  0.00           H  
ATOM    874 1HB  MET A  54       0.182 -14.159  35.296  1.00  0.00           H  
ATOM    875 2HB  MET A  54      -0.146 -15.781  35.889  1.00  0.00           H  
ATOM    876 1HG  MET A  54       1.435 -15.301  37.804  1.00  0.00           H  
ATOM    877 2HG  MET A  54       1.494 -13.628  37.246  1.00  0.00           H  
ATOM    878 1HE  MET A  54      -2.038 -12.265  37.899  1.00  0.00           H  
ATOM    879 2HE  MET A  54      -0.327 -11.877  37.588  1.00  0.00           H  
ATOM    880 3HE  MET A  54      -1.278 -12.761  36.367  1.00  0.00           H  
ATOM    881  N   ILE A  55       1.448 -15.698  32.722  1.00  0.00           N  
ATOM    882  CA  ILE A  55       1.081 -16.427  31.508  1.00  0.00           C  
ATOM    883  C   ILE A  55       2.153 -17.483  31.152  1.00  0.00           C  
ATOM    884  O   ILE A  55       1.787 -18.605  30.827  1.00  0.00           O  
ATOM    885  CB  ILE A  55       0.891 -15.458  30.327  1.00  0.00           C  
ATOM    886  CG1 ILE A  55      -0.446 -14.722  30.451  1.00  0.00           C  
ATOM    887  CG2 ILE A  55       0.969 -16.206  29.006  1.00  0.00           C  
ATOM    888  CD1 ILE A  55      -0.551 -13.495  29.575  1.00  0.00           C  
ATOM    889  H   ILE A  55       1.732 -14.732  32.649  1.00  0.00           H  
ATOM    890  HA  ILE A  55       0.222 -17.071  31.692  1.00  0.00           H  
ATOM    891  HB  ILE A  55       1.672 -14.699  30.350  1.00  0.00           H  
ATOM    892 1HG1 ILE A  55      -1.259 -15.397  30.190  1.00  0.00           H  
ATOM    893 2HG1 ILE A  55      -0.597 -14.414  31.486  1.00  0.00           H  
ATOM    894 1HG2 ILE A  55       0.831 -15.506  28.182  1.00  0.00           H  
ATOM    895 2HG2 ILE A  55       1.944 -16.685  28.916  1.00  0.00           H  
ATOM    896 3HG2 ILE A  55       0.187 -16.966  28.971  1.00  0.00           H  
ATOM    897 1HD1 ILE A  55      -1.525 -13.027  29.718  1.00  0.00           H  
ATOM    898 2HD1 ILE A  55       0.234 -12.787  29.843  1.00  0.00           H  
ATOM    899 3HD1 ILE A  55      -0.438 -13.783  28.531  1.00  0.00           H  
ATOM    900  N   ARG A  56       3.444 -17.153  31.242  1.00  0.00           N  
ATOM    901  CA  ARG A  56       4.471 -18.201  31.160  1.00  0.00           C  
ATOM    902  C   ARG A  56       4.254 -19.238  32.238  1.00  0.00           C  
ATOM    903  O   ARG A  56       4.167 -20.411  31.966  1.00  0.00           O  
ATOM    904  CB  ARG A  56       5.867 -17.614  31.304  1.00  0.00           C  
ATOM    905  CG  ARG A  56       7.001 -18.615  31.151  1.00  0.00           C  
ATOM    906  CD  ARG A  56       8.328 -17.976  31.341  1.00  0.00           C  
ATOM    907  NE  ARG A  56       8.591 -16.961  30.333  1.00  0.00           N  
ATOM    908  CZ  ARG A  56       9.058 -17.215  29.096  1.00  0.00           C  
ATOM    909  NH1 ARG A  56       9.309 -18.452  28.730  1.00  0.00           N  
ATOM    910  NH2 ARG A  56       9.265 -16.221  28.250  1.00  0.00           N  
ATOM    911  H   ARG A  56       3.730 -16.192  31.366  1.00  0.00           H  
ATOM    912  HA  ARG A  56       4.463 -18.649  30.166  1.00  0.00           H  
ATOM    913 1HB  ARG A  56       6.013 -16.835  30.558  1.00  0.00           H  
ATOM    914 2HB  ARG A  56       5.967 -17.150  32.286  1.00  0.00           H  
ATOM    915 1HG  ARG A  56       6.892 -19.405  31.895  1.00  0.00           H  
ATOM    916 2HG  ARG A  56       6.970 -19.051  30.152  1.00  0.00           H  
ATOM    917 1HD  ARG A  56       8.366 -17.501  32.321  1.00  0.00           H  
ATOM    918 2HD  ARG A  56       9.109 -18.732  31.276  1.00  0.00           H  
ATOM    919  HE  ARG A  56       8.409 -15.997  30.579  1.00  0.00           H  
ATOM    920 1HH1 ARG A  56       9.151 -19.213  29.376  1.00  0.00           H  
ATOM    921 2HH1 ARG A  56       9.660 -18.644  27.802  1.00  0.00           H  
ATOM    922 1HH2 ARG A  56       9.071 -15.269  28.532  1.00  0.00           H  
ATOM    923 2HH2 ARG A  56       9.615 -16.412  27.323  1.00  0.00           H  
ATOM    924  N   ALA A  57       4.170 -18.792  33.479  1.00  0.00           N  
ATOM    925  CA  ALA A  57       3.919 -19.684  34.605  1.00  0.00           C  
ATOM    926  C   ALA A  57       2.999 -20.816  34.238  1.00  0.00           C  
ATOM    927  O   ALA A  57       3.277 -21.963  34.523  1.00  0.00           O  
ATOM    928  CB  ALA A  57       3.316 -18.918  35.739  1.00  0.00           C  
ATOM    929  H   ALA A  57       4.283 -17.803  33.650  1.00  0.00           H  
ATOM    930  HA  ALA A  57       4.868 -20.108  34.933  1.00  0.00           H  
ATOM    931 1HB  ALA A  57       3.132 -19.593  36.575  1.00  0.00           H  
ATOM    932 2HB  ALA A  57       4.002 -18.131  36.052  1.00  0.00           H  
ATOM    933 3HB  ALA A  57       2.375 -18.474  35.418  1.00  0.00           H  
ATOM    934  N   MET A  58       1.891 -20.481  33.603  1.00  0.00           N  
ATOM    935  CA  MET A  58       0.894 -21.474  33.196  1.00  0.00           C  
ATOM    936  C   MET A  58       1.477 -22.573  32.280  1.00  0.00           C  
ATOM    937  O   MET A  58       1.076 -23.729  32.381  1.00  0.00           O  
ATOM    938  CB  MET A  58      -0.278 -20.761  32.537  1.00  0.00           C  
ATOM    939  CG  MET A  58      -1.041 -19.905  33.501  1.00  0.00           C  
ATOM    940  SD  MET A  58      -2.092 -20.903  34.557  1.00  0.00           S  
ATOM    941  CE  MET A  58      -3.413 -21.376  33.441  1.00  0.00           C  
ATOM    942  H   MET A  58       1.729 -19.507  33.393  1.00  0.00           H  
ATOM    943  HA  MET A  58       0.537 -22.021  34.068  1.00  0.00           H  
ATOM    944 1HB  MET A  58       0.133 -20.155  31.731  1.00  0.00           H  
ATOM    945 2HB  MET A  58      -0.924 -21.533  32.118  1.00  0.00           H  
ATOM    946 1HG  MET A  58      -0.324 -19.351  34.105  1.00  0.00           H  
ATOM    947 2HG  MET A  58      -1.648 -19.206  32.925  1.00  0.00           H  
ATOM    948 1HE  MET A  58      -4.134 -21.999  33.973  1.00  0.00           H  
ATOM    949 2HE  MET A  58      -3.913 -20.481  33.067  1.00  0.00           H  
ATOM    950 3HE  MET A  58      -2.998 -21.938  32.604  1.00  0.00           H  
ATOM    951  N   ASP A  59       2.425 -22.202  31.419  1.00  0.00           N  
ATOM    952  CA  ASP A  59       3.193 -23.161  30.602  1.00  0.00           C  
ATOM    953  C   ASP A  59       4.194 -23.924  31.467  1.00  0.00           C  
ATOM    954  O   ASP A  59       3.977 -25.103  31.738  1.00  0.00           O  
ATOM    955  CB  ASP A  59       3.933 -22.472  29.420  1.00  0.00           C  
ATOM    956  CG  ASP A  59       2.989 -22.019  28.293  1.00  0.00           C  
ATOM    957  OD1 ASP A  59       1.870 -22.585  28.180  1.00  0.00           O  
ATOM    958  OD2 ASP A  59       3.362 -21.106  27.516  1.00  0.00           O  
ATOM    959  H   ASP A  59       2.618 -21.215  31.330  1.00  0.00           H  
ATOM    960  HA  ASP A  59       2.520 -23.909  30.181  1.00  0.00           H  
ATOM    961 1HB  ASP A  59       4.571 -21.643  29.730  1.00  0.00           H  
ATOM    962 2HB  ASP A  59       4.553 -23.299  29.074  1.00  0.00           H  
ATOM    963  N   THR A  60       5.269 -23.260  31.905  1.00  0.00           N  
ATOM    964  CA  THR A  60       6.284 -23.881  32.766  1.00  0.00           C  
ATOM    965  C   THR A  60       5.721 -24.836  33.817  1.00  0.00           C  
ATOM    966  O   THR A  60       6.111 -25.976  33.851  1.00  0.00           O  
ATOM    967  CB  THR A  60       7.115 -22.798  33.478  1.00  0.00           C  
ATOM    968  OG1 THR A  60       7.777 -21.982  32.503  1.00  0.00           O  
ATOM    969  CG2 THR A  60       8.153 -23.435  34.389  1.00  0.00           C  
ATOM    970  H   THR A  60       5.381 -22.295  31.630  1.00  0.00           H  
ATOM    971  HA  THR A  60       6.940 -24.513  32.166  1.00  0.00           H  
ATOM    972  HB  THR A  60       6.456 -22.167  34.073  1.00  0.00           H  
ATOM    973  HG1 THR A  60       8.099 -22.536  31.788  1.00  0.00           H  
ATOM    974 1HG2 THR A  60       8.731 -22.655  34.884  1.00  0.00           H  
ATOM    975 2HG2 THR A  60       7.653 -24.048  35.139  1.00  0.00           H  
ATOM    976 3HG2 THR A  60       8.821 -24.060  33.797  1.00  0.00           H  
ATOM    977  N   LEU A  61       4.780 -24.405  34.643  1.00  0.00           N  
ATOM    978  CA  LEU A  61       4.186 -25.304  35.652  1.00  0.00           C  
ATOM    979  C   LEU A  61       3.098 -26.205  35.078  1.00  0.00           C  
ATOM    980  O   LEU A  61       2.569 -27.078  35.769  1.00  0.00           O  
ATOM    981  CB  LEU A  61       3.597 -24.482  36.805  1.00  0.00           C  
ATOM    982  CG  LEU A  61       4.606 -23.661  37.621  1.00  0.00           C  
ATOM    983  CD1 LEU A  61       3.863 -22.809  38.638  1.00  0.00           C  
ATOM    984  CD2 LEU A  61       5.586 -24.602  38.307  1.00  0.00           C  
ATOM    985  H   LEU A  61       4.460 -23.449  34.587  1.00  0.00           H  
ATOM    986  HA  LEU A  61       4.948 -25.987  36.026  1.00  0.00           H  
ATOM    987 1HB  LEU A  61       2.862 -23.789  36.398  1.00  0.00           H  
ATOM    988 2HB  LEU A  61       3.088 -25.159  37.490  1.00  0.00           H  
ATOM    989  HG  LEU A  61       5.151 -22.990  36.957  1.00  0.00           H  
ATOM    990 1HD1 LEU A  61       4.579 -22.228  39.218  1.00  0.00           H  
ATOM    991 2HD1 LEU A  61       3.182 -22.134  38.120  1.00  0.00           H  
ATOM    992 3HD1 LEU A  61       3.293 -23.454  39.309  1.00  0.00           H  
ATOM    993 1HD2 LEU A  61       6.304 -24.019  38.885  1.00  0.00           H  
ATOM    994 2HD2 LEU A  61       5.044 -25.274  38.971  1.00  0.00           H  
ATOM    995 3HD2 LEU A  61       6.116 -25.186  37.555  1.00  0.00           H  
ATOM    996  N   LYS A  62       2.728 -25.963  33.831  1.00  0.00           N  
ATOM    997  CA  LYS A  62       1.757 -26.804  33.153  1.00  0.00           C  
ATOM    998  C   LYS A  62       0.445 -26.769  33.922  1.00  0.00           C  
ATOM    999  O   LYS A  62       0.013 -27.774  34.471  1.00  0.00           O  
ATOM   1000  CB  LYS A  62       2.269 -28.239  33.023  1.00  0.00           C  
ATOM   1001  CG  LYS A  62       3.557 -28.378  32.223  1.00  0.00           C  
ATOM   1002  CD  LYS A  62       3.970 -29.835  32.086  1.00  0.00           C  
ATOM   1003  CE  LYS A  62       5.274 -29.974  31.318  1.00  0.00           C  
ATOM   1004  NZ  LYS A  62       5.707 -31.393  31.202  1.00  0.00           N  
ATOM   1005  H   LYS A  62       3.128 -25.177  33.338  1.00  0.00           H  
ATOM   1006  HA  LYS A  62       1.549 -26.402  32.161  1.00  0.00           H  
ATOM   1007 1HB  LYS A  62       2.445 -28.654  34.016  1.00  0.00           H  
ATOM   1008 2HB  LYS A  62       1.508 -28.855  32.542  1.00  0.00           H  
ATOM   1009 1HG  LYS A  62       3.414 -27.955  31.228  1.00  0.00           H  
ATOM   1010 2HG  LYS A  62       4.356 -27.828  32.721  1.00  0.00           H  
ATOM   1011 1HD  LYS A  62       4.094 -30.274  33.077  1.00  0.00           H  
ATOM   1012 2HD  LYS A  62       3.188 -30.386  31.561  1.00  0.00           H  
ATOM   1013 1HE  LYS A  62       5.153 -29.562  30.318  1.00  0.00           H  
ATOM   1014 2HE  LYS A  62       6.057 -29.410  31.824  1.00  0.00           H  
ATOM   1015 1HZ  LYS A  62       6.574 -31.442  30.686  1.00  0.00           H  
ATOM   1016 2HZ  LYS A  62       5.841 -31.781  32.125  1.00  0.00           H  
ATOM   1017 3HZ  LYS A  62       4.997 -31.923  30.715  1.00  0.00           H  
ATOM   1018  N   ILE A  63      -0.171 -25.589  33.969  1.00  0.00           N  
ATOM   1019  CA  ILE A  63      -1.472 -25.430  34.601  1.00  0.00           C  
ATOM   1020  C   ILE A  63      -2.514 -25.066  33.556  1.00  0.00           C  
ATOM   1021  O   ILE A  63      -2.334 -24.121  32.802  1.00  0.00           O  
ATOM   1022  CB  ILE A  63      -1.432 -24.350  35.697  1.00  0.00           C  
ATOM   1023  CG1 ILE A  63      -0.427 -24.732  36.788  1.00  0.00           C  
ATOM   1024  CG2 ILE A  63      -2.817 -24.145  36.293  1.00  0.00           C  
ATOM   1025  CD1 ILE A  63      -0.151 -23.625  37.780  1.00  0.00           C  
ATOM   1026  H   ILE A  63       0.277 -24.784  33.555  1.00  0.00           H  
ATOM   1027  HA  ILE A  63      -1.803 -26.370  35.041  1.00  0.00           H  
ATOM   1028  HB  ILE A  63      -1.089 -23.409  35.268  1.00  0.00           H  
ATOM   1029 1HG1 ILE A  63      -0.797 -25.597  37.335  1.00  0.00           H  
ATOM   1030 2HG1 ILE A  63       0.518 -25.017  36.326  1.00  0.00           H  
ATOM   1031 1HG2 ILE A  63      -2.770 -23.379  37.067  1.00  0.00           H  
ATOM   1032 2HG2 ILE A  63      -3.506 -23.830  35.511  1.00  0.00           H  
ATOM   1033 3HG2 ILE A  63      -3.166 -25.081  36.730  1.00  0.00           H  
ATOM   1034 1HD1 ILE A  63       0.571 -23.971  38.519  1.00  0.00           H  
ATOM   1035 2HD1 ILE A  63       0.254 -22.759  37.253  1.00  0.00           H  
ATOM   1036 3HD1 ILE A  63      -1.077 -23.345  38.279  1.00  0.00           H  
ATOM   1037  N   PRO A  64      -3.595 -25.832  33.489  1.00  0.00           N  
ATOM   1038  CA  PRO A  64      -4.612 -25.561  32.506  1.00  0.00           C  
ATOM   1039  C   PRO A  64      -5.527 -24.361  32.831  1.00  0.00           C  
ATOM   1040  O   PRO A  64      -6.099 -24.298  33.925  1.00  0.00           O  
ATOM   1041  CB  PRO A  64      -5.438 -26.856  32.514  1.00  0.00           C  
ATOM   1042  CG  PRO A  64      -5.308 -27.375  33.865  1.00  0.00           C  
ATOM   1043  CD  PRO A  64      -3.898 -27.041  34.276  1.00  0.00           C  
ATOM   1044  HA  PRO A  64      -4.195 -25.329  31.515  1.00  0.00           H  
ATOM   1045 1HB  PRO A  64      -6.492 -26.663  32.267  1.00  0.00           H  
ATOM   1046 2HB  PRO A  64      -5.061 -27.579  31.776  1.00  0.00           H  
ATOM   1047 1HG  PRO A  64      -6.041 -26.910  34.542  1.00  0.00           H  
ATOM   1048 2HG  PRO A  64      -5.487 -28.460  33.892  1.00  0.00           H  
ATOM   1049 1HD  PRO A  64      -3.818 -26.836  35.353  1.00  0.00           H  
ATOM   1050 2HD  PRO A  64      -3.197 -27.857  34.051  1.00  0.00           H  
ATOM   1051  N   TYR A  65      -5.688 -23.450  31.869  1.00  0.00           N  
ATOM   1052  CA  TYR A  65      -6.739 -22.443  31.958  1.00  0.00           C  
ATOM   1053  C   TYR A  65      -8.034 -23.231  32.152  1.00  0.00           C  
ATOM   1054  O   TYR A  65      -8.321 -24.162  31.412  1.00  0.00           O  
ATOM   1055  CB  TYR A  65      -6.794 -21.556  30.712  1.00  0.00           C  
ATOM   1056  CG  TYR A  65      -5.523 -20.770  30.467  1.00  0.00           C  
ATOM   1057  CD1 TYR A  65      -4.418 -21.397  29.914  1.00  0.00           C  
ATOM   1058  CD2 TYR A  65      -5.466 -19.424  30.794  1.00  0.00           C  
ATOM   1059  CE1 TYR A  65      -3.258 -20.681  29.687  1.00  0.00           C  
ATOM   1060  CE2 TYR A  65      -4.308 -18.706  30.569  1.00  0.00           C  
ATOM   1061  CZ  TYR A  65      -3.206 -19.331  30.018  1.00  0.00           C  
ATOM   1062  OH  TYR A  65      -2.053 -18.617  29.795  1.00  0.00           O  
ATOM   1063  H   TYR A  65      -5.076 -23.453  31.065  1.00  0.00           H  
ATOM   1064  HA  TYR A  65      -6.560 -21.796  32.817  1.00  0.00           H  
ATOM   1065 1HB  TYR A  65      -6.988 -22.172  29.834  1.00  0.00           H  
ATOM   1066 2HB  TYR A  65      -7.618 -20.849  30.806  1.00  0.00           H  
ATOM   1067  HD1 TYR A  65      -4.462 -22.456  29.655  1.00  0.00           H  
ATOM   1068  HD2 TYR A  65      -6.336 -18.932  31.229  1.00  0.00           H  
ATOM   1069  HE1 TYR A  65      -2.388 -21.173  29.254  1.00  0.00           H  
ATOM   1070  HE2 TYR A  65      -4.262 -17.648  30.826  1.00  0.00           H  
ATOM   1071  HH  TYR A  65      -1.389 -19.195  29.411  1.00  0.00           H  
ATOM   1072  N   LYS A  66      -8.784 -22.878  33.179  1.00  0.00           N  
ATOM   1073  CA  LYS A  66     -10.090 -23.470  33.483  1.00  0.00           C  
ATOM   1074  C   LYS A  66     -11.139 -23.144  32.429  1.00  0.00           C  
ATOM   1075  O   LYS A  66     -12.066 -23.921  32.186  1.00  0.00           O  
ATOM   1076  CB  LYS A  66     -10.577 -23.001  34.855  1.00  0.00           C  
ATOM   1077  CG  LYS A  66     -11.899 -23.615  35.296  1.00  0.00           C  
ATOM   1078  CD  LYS A  66     -11.763 -25.111  35.535  1.00  0.00           C  
ATOM   1079  CE  LYS A  66     -13.055 -25.705  36.072  1.00  0.00           C  
ATOM   1080  NZ  LYS A  66     -12.948 -27.175  36.277  1.00  0.00           N  
ATOM   1081  H   LYS A  66      -8.420 -22.154  33.782  1.00  0.00           H  
ATOM   1082  HA  LYS A  66     -10.002 -24.556  33.527  1.00  0.00           H  
ATOM   1083 1HB  LYS A  66      -9.827 -23.242  35.609  1.00  0.00           H  
ATOM   1084 2HB  LYS A  66     -10.697 -21.918  34.847  1.00  0.00           H  
ATOM   1085 1HG  LYS A  66     -12.232 -23.137  36.219  1.00  0.00           H  
ATOM   1086 2HG  LYS A  66     -12.653 -23.443  34.528  1.00  0.00           H  
ATOM   1087 1HD  LYS A  66     -11.507 -25.607  34.598  1.00  0.00           H  
ATOM   1088 2HD  LYS A  66     -10.964 -25.293  36.252  1.00  0.00           H  
ATOM   1089 1HE  LYS A  66     -13.303 -25.236  37.024  1.00  0.00           H  
ATOM   1090 2HE  LYS A  66     -13.867 -25.508  35.373  1.00  0.00           H  
ATOM   1091 1HZ  LYS A  66     -13.824 -27.531  36.634  1.00  0.00           H  
ATOM   1092 2HZ  LYS A  66     -12.737 -27.624  35.396  1.00  0.00           H  
ATOM   1093 3HZ  LYS A  66     -12.211 -27.372  36.938  1.00  0.00           H  
ATOM   1094  N   TYR A  67     -11.023 -21.973  31.829  1.00  0.00           N  
ATOM   1095  CA  TYR A  67     -11.982 -21.551  30.848  1.00  0.00           C  
ATOM   1096  C   TYR A  67     -11.296 -21.404  29.514  1.00  0.00           C  
ATOM   1097  O   TYR A  67     -10.294 -20.722  29.432  1.00  0.00           O  
ATOM   1098  CB  TYR A  67     -12.650 -20.239  31.266  1.00  0.00           C  
ATOM   1099  CG  TYR A  67     -13.498 -20.355  32.513  1.00  0.00           C  
ATOM   1100  CD1 TYR A  67     -12.949 -20.072  33.755  1.00  0.00           C  
ATOM   1101  CD2 TYR A  67     -14.825 -20.745  32.414  1.00  0.00           C  
ATOM   1102  CE1 TYR A  67     -13.723 -20.179  34.894  1.00  0.00           C  
ATOM   1103  CE2 TYR A  67     -15.601 -20.851  33.553  1.00  0.00           C  
ATOM   1104  CZ  TYR A  67     -15.054 -20.570  34.788  1.00  0.00           C  
ATOM   1105  OH  TYR A  67     -15.825 -20.676  35.922  1.00  0.00           O  
ATOM   1106  H   TYR A  67     -10.252 -21.362  32.058  1.00  0.00           H  
ATOM   1107  HA  TYR A  67     -12.780 -22.289  30.769  1.00  0.00           H  
ATOM   1108 1HB  TYR A  67     -11.885 -19.481  31.444  1.00  0.00           H  
ATOM   1109 2HB  TYR A  67     -13.285 -19.880  30.456  1.00  0.00           H  
ATOM   1110  HD1 TYR A  67     -11.905 -19.766  33.831  1.00  0.00           H  
ATOM   1111  HD2 TYR A  67     -15.257 -20.969  31.439  1.00  0.00           H  
ATOM   1112  HE1 TYR A  67     -13.292 -19.958  35.869  1.00  0.00           H  
ATOM   1113  HE2 TYR A  67     -16.643 -21.159  33.475  1.00  0.00           H  
ATOM   1114  HH  TYR A  67     -16.712 -20.955  35.680  1.00  0.00           H  
ATOM   1115  N   GLU A  68     -11.838 -22.048  28.479  1.00  0.00           N  
ATOM   1116  CA  GLU A  68     -11.216 -22.121  27.140  1.00  0.00           C  
ATOM   1117  C   GLU A  68     -10.960 -20.734  26.505  1.00  0.00           C  
ATOM   1118  O   GLU A  68      -9.847 -20.468  26.022  1.00  0.00           O  
ATOM   1119  CB  GLU A  68     -12.098 -22.951  26.205  1.00  0.00           C  
ATOM   1120  CG  GLU A  68     -11.430 -23.346  24.895  1.00  0.00           C  
ATOM   1121  CD  GLU A  68     -10.314 -24.337  25.083  1.00  0.00           C  
ATOM   1122  OE1 GLU A  68     -10.295 -24.996  26.094  1.00  0.00           O  
ATOM   1123  OE2 GLU A  68      -9.482 -24.435  24.212  1.00  0.00           O  
ATOM   1124  H   GLU A  68     -12.724 -22.507  28.636  1.00  0.00           H  
ATOM   1125  HA  GLU A  68     -10.216 -22.548  27.220  1.00  0.00           H  
ATOM   1126 1HB  GLU A  68     -12.405 -23.865  26.712  1.00  0.00           H  
ATOM   1127 2HB  GLU A  68     -13.002 -22.391  25.965  1.00  0.00           H  
ATOM   1128 1HG  GLU A  68     -12.180 -23.781  24.234  1.00  0.00           H  
ATOM   1129 2HG  GLU A  68     -11.037 -22.450  24.417  1.00  0.00           H  
ATOM   1130  N   HIS A  69     -11.963 -19.848  26.545  1.00  0.00           N  
ATOM   1131  CA  HIS A  69     -11.854 -18.492  25.958  1.00  0.00           C  
ATOM   1132  C   HIS A  69     -10.688 -17.681  26.504  1.00  0.00           C  
ATOM   1133  O   HIS A  69     -10.227 -16.735  25.858  1.00  0.00           O  
ATOM   1134  CB  HIS A  69     -13.148 -17.705  26.188  1.00  0.00           C  
ATOM   1135  CG  HIS A  69     -13.285 -17.168  27.579  1.00  0.00           C  
ATOM   1136  ND1 HIS A  69     -13.685 -17.949  28.643  1.00  0.00           N  
ATOM   1137  CD2 HIS A  69     -13.079 -15.927  28.079  1.00  0.00           C  
ATOM   1138  CE1 HIS A  69     -13.715 -17.212  29.739  1.00  0.00           C  
ATOM   1139  NE2 HIS A  69     -13.354 -15.982  29.424  1.00  0.00           N  
ATOM   1140  H   HIS A  69     -12.825 -20.122  26.995  1.00  0.00           H  
ATOM   1141  HA  HIS A  69     -11.634 -18.570  24.894  1.00  0.00           H  
ATOM   1142 1HB  HIS A  69     -13.194 -16.868  25.491  1.00  0.00           H  
ATOM   1143 2HB  HIS A  69     -14.005 -18.348  25.984  1.00  0.00           H  
ATOM   1144  HD2 HIS A  69     -12.757 -15.049  27.521  1.00  0.00           H  
ATOM   1145  HE1 HIS A  69     -13.992 -17.559  30.735  1.00  0.00           H  
ATOM   1146  HE2 HIS A  69     -13.287 -15.203  30.063  1.00  0.00           H  
ATOM   1147  N   ASN A  70     -10.220 -18.036  27.700  1.00  0.00           N  
ATOM   1148  CA  ASN A  70      -9.040 -17.395  28.252  1.00  0.00           C  
ATOM   1149  C   ASN A  70      -7.733 -17.763  27.527  1.00  0.00           C  
ATOM   1150  O   ASN A  70      -6.728 -17.051  27.689  1.00  0.00           O  
ATOM   1151  CB  ASN A  70      -8.945 -17.606  29.778  1.00  0.00           C  
ATOM   1152  CG  ASN A  70      -9.870 -16.666  30.564  1.00  0.00           C  
ATOM   1153  OD1 ASN A  70      -9.961 -15.469  30.265  1.00  0.00           O  
ATOM   1154  ND2 ASN A  70     -10.553 -17.211  31.568  1.00  0.00           N  
ATOM   1155  H   ASN A  70     -10.684 -18.757  28.234  1.00  0.00           H  
ATOM   1156  HA  ASN A  70      -9.084 -16.320  28.071  1.00  0.00           H  
ATOM   1157 1HB  ASN A  70      -8.982 -18.608  30.207  1.00  0.00           H  
ATOM   1158 2HB  ASN A  70      -7.925 -17.226  29.831  1.00  0.00           H  
ATOM   1159 1HD2 ASN A  70     -11.173 -16.647  32.115  1.00  0.00           H  
ATOM   1160 2HD2 ASN A  70     -10.451 -18.185  31.773  1.00  0.00           H  
ATOM   1161  N   LYS A  71      -7.721 -18.825  26.715  1.00  0.00           N  
ATOM   1162  CA  LYS A  71      -6.513 -19.098  25.929  1.00  0.00           C  
ATOM   1163  C   LYS A  71      -6.339 -17.957  24.940  1.00  0.00           C  
ATOM   1164  O   LYS A  71      -5.223 -17.478  24.748  1.00  0.00           O  
ATOM   1165  CB  LYS A  71      -6.604 -20.440  25.201  1.00  0.00           C  
ATOM   1166  CG  LYS A  71      -6.637 -21.653  26.120  1.00  0.00           C  
ATOM   1167  CD  LYS A  71      -6.761 -22.945  25.326  1.00  0.00           C  
ATOM   1168  CE  LYS A  71      -6.820 -24.157  26.244  1.00  0.00           C  
ATOM   1169  NZ  LYS A  71      -6.999 -25.424  25.483  1.00  0.00           N  
ATOM   1170  H   LYS A  71      -8.515 -19.443  26.627  1.00  0.00           H  
ATOM   1171  HA  LYS A  71      -5.641 -19.105  26.583  1.00  0.00           H  
ATOM   1172 1HB  LYS A  71      -7.505 -20.461  24.587  1.00  0.00           H  
ATOM   1173 2HB  LYS A  71      -5.750 -20.549  24.532  1.00  0.00           H  
ATOM   1174 1HG  LYS A  71      -5.721 -21.687  26.711  1.00  0.00           H  
ATOM   1175 2HG  LYS A  71      -7.485 -21.571  26.801  1.00  0.00           H  
ATOM   1176 1HD  LYS A  71      -7.668 -22.915  24.720  1.00  0.00           H  
ATOM   1177 2HD  LYS A  71      -5.904 -23.047  24.660  1.00  0.00           H  
ATOM   1178 1HE  LYS A  71      -5.898 -24.221  26.821  1.00  0.00           H  
ATOM   1179 2HE  LYS A  71      -7.652 -24.045  26.940  1.00  0.00           H  
ATOM   1180 1HZ  LYS A  71      -7.033 -26.202  26.127  1.00  0.00           H  
ATOM   1181 2HZ  LYS A  71      -7.861 -25.383  24.958  1.00  0.00           H  
ATOM   1182 3HZ  LYS A  71      -6.223 -25.546  24.849  1.00  0.00           H  
ATOM   1183  N   ALA A  72      -7.434 -17.476  24.352  1.00  0.00           N  
ATOM   1184  CA  ALA A  72      -7.311 -16.374  23.389  1.00  0.00           C  
ATOM   1185  C   ALA A  72      -6.746 -15.122  24.079  1.00  0.00           C  
ATOM   1186  O   ALA A  72      -5.701 -14.556  23.656  1.00  0.00           O  
ATOM   1187  CB  ALA A  72      -8.628 -16.061  22.705  1.00  0.00           C  
ATOM   1188  H   ALA A  72      -8.349 -17.853  24.554  1.00  0.00           H  
ATOM   1189  HA  ALA A  72      -6.597 -16.662  22.617  1.00  0.00           H  
ATOM   1190 1HB  ALA A  72      -8.486 -15.240  22.003  1.00  0.00           H  
ATOM   1191 2HB  ALA A  72      -8.977 -16.942  22.167  1.00  0.00           H  
ATOM   1192 3HB  ALA A  72      -9.367 -15.775  23.452  1.00  0.00           H  
ATOM   1193  N   HIS A  73      -7.413 -14.715  25.159  1.00  0.00           N  
ATOM   1194  CA  HIS A  73      -6.895 -13.650  26.020  1.00  0.00           C  
ATOM   1195  C   HIS A  73      -5.393 -13.848  26.400  1.00  0.00           C  
ATOM   1196  O   HIS A  73      -4.593 -12.912  26.365  1.00  0.00           O  
ATOM   1197  CB  HIS A  73      -7.743 -13.557  27.293  1.00  0.00           C  
ATOM   1198  CG  HIS A  73      -9.123 -13.027  27.059  1.00  0.00           C  
ATOM   1199  ND1 HIS A  73     -10.122 -13.114  28.005  1.00  0.00           N  
ATOM   1200  CD2 HIS A  73      -9.670 -12.404  25.988  1.00  0.00           C  
ATOM   1201  CE1 HIS A  73     -11.226 -12.566  27.526  1.00  0.00           C  
ATOM   1202  NE2 HIS A  73     -10.976 -12.129  26.304  1.00  0.00           N  
ATOM   1203  H   HIS A  73      -8.295 -15.149  25.390  1.00  0.00           H  
ATOM   1204  HA  HIS A  73      -6.939 -12.698  25.492  1.00  0.00           H  
ATOM   1205 1HB  HIS A  73      -7.829 -14.547  27.746  1.00  0.00           H  
ATOM   1206 2HB  HIS A  73      -7.246 -12.909  28.015  1.00  0.00           H  
ATOM   1207  HD2 HIS A  73      -9.166 -12.166  25.051  1.00  0.00           H  
ATOM   1208  HE1 HIS A  73     -12.179 -12.489  28.049  1.00  0.00           H  
ATOM   1209  HE2 HIS A  73     -11.638 -11.666  25.697  1.00  0.00           H  
ATOM   1210  N   ALA A  74      -5.000 -15.069  26.728  1.00  0.00           N  
ATOM   1211  CA  ALA A  74      -3.604 -15.304  27.052  1.00  0.00           C  
ATOM   1212  C   ALA A  74      -2.715 -14.929  25.879  1.00  0.00           C  
ATOM   1213  O   ALA A  74      -1.671 -14.342  26.089  1.00  0.00           O  
ATOM   1214  CB  ALA A  74      -3.358 -16.728  27.496  1.00  0.00           C  
ATOM   1215  H   ALA A  74      -5.649 -15.842  26.758  1.00  0.00           H  
ATOM   1216  HA  ALA A  74      -3.320 -14.645  27.873  1.00  0.00           H  
ATOM   1217 1HB  ALA A  74      -2.301 -16.858  27.728  1.00  0.00           H  
ATOM   1218 2HB  ALA A  74      -3.953 -16.941  28.384  1.00  0.00           H  
ATOM   1219 3HB  ALA A  74      -3.640 -17.412  26.697  1.00  0.00           H  
ATOM   1220  N   GLN A  75      -3.131 -15.220  24.643  1.00  0.00           N  
ATOM   1221  CA  GLN A  75      -2.297 -14.880  23.438  1.00  0.00           C  
ATOM   1222  C   GLN A  75      -2.275 -13.387  23.105  1.00  0.00           C  
ATOM   1223  O   GLN A  75      -1.249 -12.845  22.676  1.00  0.00           O  
ATOM   1224  CB  GLN A  75      -2.795 -15.648  22.211  1.00  0.00           C  
ATOM   1225  CG  GLN A  75      -1.928 -15.479  20.975  1.00  0.00           C  
ATOM   1226  CD  GLN A  75      -0.590 -16.183  21.106  1.00  0.00           C  
ATOM   1227  OE1 GLN A  75      -0.449 -17.141  21.870  1.00  0.00           O  
ATOM   1228  NE2 GLN A  75       0.402 -15.709  20.360  1.00  0.00           N  
ATOM   1229  H   GLN A  75      -4.022 -15.677  24.512  1.00  0.00           H  
ATOM   1230  HA  GLN A  75      -1.254 -15.126  23.635  1.00  0.00           H  
ATOM   1231 1HB  GLN A  75      -2.844 -16.712  22.442  1.00  0.00           H  
ATOM   1232 2HB  GLN A  75      -3.804 -15.322  21.962  1.00  0.00           H  
ATOM   1233 1HG  GLN A  75      -2.451 -15.895  20.115  1.00  0.00           H  
ATOM   1234 2HG  GLN A  75      -1.741 -14.416  20.820  1.00  0.00           H  
ATOM   1235 1HE2 GLN A  75       1.308 -16.134  20.403  1.00  0.00           H  
ATOM   1236 2HE2 GLN A  75       0.245 -14.930  19.753  1.00  0.00           H  
ATOM   1237  N   LEU A  76      -3.418 -12.734  23.314  1.00  0.00           N  
ATOM   1238  CA  LEU A  76      -3.506 -11.275  23.214  1.00  0.00           C  
ATOM   1239  C   LEU A  76      -2.441 -10.626  24.058  1.00  0.00           C  
ATOM   1240  O   LEU A  76      -1.565  -9.937  23.557  1.00  0.00           O  
ATOM   1241  CB  LEU A  76      -4.888 -10.781  23.661  1.00  0.00           C  
ATOM   1242  CG  LEU A  76      -5.090  -9.261  23.637  1.00  0.00           C  
ATOM   1243  CD1 LEU A  76      -4.934  -8.749  22.213  1.00  0.00           C  
ATOM   1244  CD2 LEU A  76      -6.465  -8.922  24.193  1.00  0.00           C  
ATOM   1245  H   LEU A  76      -4.247 -13.262  23.548  1.00  0.00           H  
ATOM   1246  HA  LEU A  76      -3.355 -10.970  22.179  1.00  0.00           H  
ATOM   1247 1HB  LEU A  76      -5.642 -11.225  23.012  1.00  0.00           H  
ATOM   1248 2HB  LEU A  76      -5.066 -11.124  24.680  1.00  0.00           H  
ATOM   1249  HG  LEU A  76      -4.324  -8.782  24.249  1.00  0.00           H  
ATOM   1250 1HD1 LEU A  76      -5.078  -7.669  22.196  1.00  0.00           H  
ATOM   1251 2HD1 LEU A  76      -3.935  -8.987  21.846  1.00  0.00           H  
ATOM   1252 3HD1 LEU A  76      -5.678  -9.222  21.573  1.00  0.00           H  
ATOM   1253 1HD2 LEU A  76      -6.610  -7.842  24.177  1.00  0.00           H  
ATOM   1254 2HD2 LEU A  76      -7.232  -9.399  23.582  1.00  0.00           H  
ATOM   1255 3HD2 LEU A  76      -6.542  -9.284  25.219  1.00  0.00           H  
ATOM   1256  N   VAL A  77      -2.477 -10.912  25.347  1.00  0.00           N  
ATOM   1257  CA  VAL A  77      -1.602 -10.219  26.302  1.00  0.00           C  
ATOM   1258  C   VAL A  77      -0.138 -10.587  26.173  1.00  0.00           C  
ATOM   1259  O   VAL A  77       0.725  -9.730  26.313  1.00  0.00           O  
ATOM   1260  CB  VAL A  77      -2.054 -10.525  27.742  1.00  0.00           C  
ATOM   1261  CG1 VAL A  77      -1.063  -9.952  28.745  1.00  0.00           C  
ATOM   1262  CG2 VAL A  77      -3.447  -9.961  27.978  1.00  0.00           C  
ATOM   1263  H   VAL A  77      -3.115 -11.618  25.687  1.00  0.00           H  
ATOM   1264  HA  VAL A  77      -1.594  -9.143  26.124  1.00  0.00           H  
ATOM   1265  HB  VAL A  77      -2.070 -11.605  27.887  1.00  0.00           H  
ATOM   1266 1HG1 VAL A  77      -1.399 -10.178  29.757  1.00  0.00           H  
ATOM   1267 2HG1 VAL A  77      -0.082 -10.397  28.580  1.00  0.00           H  
ATOM   1268 3HG1 VAL A  77      -1.000  -8.872  28.617  1.00  0.00           H  
ATOM   1269 1HG2 VAL A  77      -3.761 -10.181  28.998  1.00  0.00           H  
ATOM   1270 2HG2 VAL A  77      -3.433  -8.881  27.828  1.00  0.00           H  
ATOM   1271 3HG2 VAL A  77      -4.147 -10.415  27.277  1.00  0.00           H  
ATOM   1272  N   ARG A  78       0.147 -11.852  25.917  1.00  0.00           N  
ATOM   1273  CA  ARG A  78       1.534 -12.307  25.922  1.00  0.00           C  
ATOM   1274  C   ARG A  78       2.333 -11.683  24.801  1.00  0.00           C  
ATOM   1275  O   ARG A  78       3.529 -11.655  24.841  1.00  0.00           O  
ATOM   1276  CB  ARG A  78       1.602 -13.822  25.795  1.00  0.00           C  
ATOM   1277  CG  ARG A  78       1.364 -14.358  24.393  1.00  0.00           C  
ATOM   1278  CD  ARG A  78       1.275 -15.840  24.378  1.00  0.00           C  
ATOM   1279  NE  ARG A  78       2.538 -16.463  24.742  1.00  0.00           N  
ATOM   1280  CZ  ARG A  78       2.704 -17.780  24.970  1.00  0.00           C  
ATOM   1281  NH1 ARG A  78       1.681 -18.599  24.865  1.00  0.00           N  
ATOM   1282  NH2 ARG A  78       3.895 -18.250  25.296  1.00  0.00           N  
ATOM   1283  H   ARG A  78      -0.588 -12.515  25.716  1.00  0.00           H  
ATOM   1284  HA  ARG A  78       2.019 -12.003  26.850  1.00  0.00           H  
ATOM   1285 1HB  ARG A  78       2.582 -14.170  26.118  1.00  0.00           H  
ATOM   1286 2HB  ARG A  78       0.859 -14.276  26.452  1.00  0.00           H  
ATOM   1287 1HG  ARG A  78       0.430 -13.954  24.001  1.00  0.00           H  
ATOM   1288 2HG  ARG A  78       2.187 -14.058  23.742  1.00  0.00           H  
ATOM   1289 1HD  ARG A  78       0.518 -16.165  25.090  1.00  0.00           H  
ATOM   1290 2HD  ARG A  78       1.005 -16.179  23.380  1.00  0.00           H  
ATOM   1291  HE  ARG A  78       3.349 -15.863  24.831  1.00  0.00           H  
ATOM   1292 1HH1 ARG A  78       0.769 -18.240  24.615  1.00  0.00           H  
ATOM   1293 2HH1 ARG A  78       1.806 -19.586  25.034  1.00  0.00           H  
ATOM   1294 1HH2 ARG A  78       4.682 -17.620  25.376  1.00  0.00           H  
ATOM   1295 2HH2 ARG A  78       4.020 -19.236  25.467  1.00  0.00           H  
ATOM   1296  N   GLU A  79       1.637 -11.175  23.810  1.00  0.00           N  
ATOM   1297  CA  GLU A  79       2.238 -10.477  22.702  1.00  0.00           C  
ATOM   1298  C   GLU A  79       2.539  -9.014  22.947  1.00  0.00           C  
ATOM   1299  O   GLU A  79       3.354  -8.446  22.235  1.00  0.00           O  
ATOM   1300  CB  GLU A  79       1.326 -10.599  21.479  1.00  0.00           C  
ATOM   1301  CG  GLU A  79       1.208 -12.011  20.921  1.00  0.00           C  
ATOM   1302  CD  GLU A  79       0.284 -12.097  19.739  1.00  0.00           C  
ATOM   1303  OE1 GLU A  79      -0.339 -11.111  19.422  1.00  0.00           O  
ATOM   1304  OE2 GLU A  79       0.202 -13.150  19.150  1.00  0.00           O  
ATOM   1305  H   GLU A  79       0.633 -11.285  23.836  1.00  0.00           H  
ATOM   1306  HA  GLU A  79       3.202 -10.926  22.462  1.00  0.00           H  
ATOM   1307 1HB  GLU A  79       0.325 -10.257  21.736  1.00  0.00           H  
ATOM   1308 2HB  GLU A  79       1.698  -9.955  20.682  1.00  0.00           H  
ATOM   1309 1HG  GLU A  79       2.197 -12.356  20.622  1.00  0.00           H  
ATOM   1310 2HG  GLU A  79       0.844 -12.670  21.708  1.00  0.00           H  
ATOM   1311  N   VAL A  80       1.895  -8.379  23.915  1.00  0.00           N  
ATOM   1312  CA  VAL A  80       2.126  -6.959  24.104  1.00  0.00           C  
ATOM   1313  C   VAL A  80       3.611  -6.745  24.406  1.00  0.00           C  
ATOM   1314  O   VAL A  80       4.234  -7.566  25.048  1.00  0.00           O  
ATOM   1315  CB  VAL A  80       1.264  -6.412  25.257  1.00  0.00           C  
ATOM   1316  CG1 VAL A  80       1.637  -4.969  25.563  1.00  0.00           C  
ATOM   1317  CG2 VAL A  80      -0.210  -6.524  24.900  1.00  0.00           C  
ATOM   1318  H   VAL A  80       1.247  -8.858  24.525  1.00  0.00           H  
ATOM   1319  HA  VAL A  80       1.972  -6.405  23.177  1.00  0.00           H  
ATOM   1320  HB  VAL A  80       1.466  -6.993  26.157  1.00  0.00           H  
ATOM   1321 1HG1 VAL A  80       1.018  -4.598  26.381  1.00  0.00           H  
ATOM   1322 2HG1 VAL A  80       2.687  -4.918  25.851  1.00  0.00           H  
ATOM   1323 3HG1 VAL A  80       1.472  -4.355  24.678  1.00  0.00           H  
ATOM   1324 1HG2 VAL A  80      -0.814  -6.136  25.720  1.00  0.00           H  
ATOM   1325 2HG2 VAL A  80      -0.410  -5.948  23.997  1.00  0.00           H  
ATOM   1326 3HG2 VAL A  80      -0.464  -7.570  24.726  1.00  0.00           H  
ATOM   1327  N   ASP A  81       4.191  -5.681  23.868  1.00  0.00           N  
ATOM   1328  CA  ASP A  81       5.544  -5.262  24.272  1.00  0.00           C  
ATOM   1329  C   ASP A  81       5.410  -4.192  25.350  1.00  0.00           C  
ATOM   1330  O   ASP A  81       5.041  -3.047  25.058  1.00  0.00           O  
ATOM   1331  CB  ASP A  81       6.343  -4.720  23.084  1.00  0.00           C  
ATOM   1332  CG  ASP A  81       7.768  -4.334  23.455  1.00  0.00           C  
ATOM   1333  OD1 ASP A  81       8.045  -4.214  24.625  1.00  0.00           O  
ATOM   1334  OD2 ASP A  81       8.567  -4.163  22.565  1.00  0.00           O  
ATOM   1335  H   ASP A  81       3.699  -5.145  23.168  1.00  0.00           H  
ATOM   1336  HA  ASP A  81       6.092  -6.117  24.669  1.00  0.00           H  
ATOM   1337 1HB  ASP A  81       6.379  -5.473  22.296  1.00  0.00           H  
ATOM   1338 2HB  ASP A  81       5.839  -3.843  22.676  1.00  0.00           H  
ATOM   1339  N   VAL A  82       5.771  -4.540  26.579  1.00  0.00           N  
ATOM   1340  CA  VAL A  82       5.488  -3.679  27.715  1.00  0.00           C  
ATOM   1341  C   VAL A  82       6.098  -2.288  27.587  1.00  0.00           C  
ATOM   1342  O   VAL A  82       5.480  -1.320  27.986  1.00  0.00           O  
ATOM   1343  CB  VAL A  82       6.012  -4.337  29.005  1.00  0.00           C  
ATOM   1344  CG1 VAL A  82       5.914  -3.369  30.175  1.00  0.00           C  
ATOM   1345  CG2 VAL A  82       5.231  -5.610  29.291  1.00  0.00           C  
ATOM   1346  H   VAL A  82       6.250  -5.416  26.733  1.00  0.00           H  
ATOM   1347  HA  VAL A  82       4.426  -3.437  27.775  1.00  0.00           H  
ATOM   1348  HB  VAL A  82       7.068  -4.579  28.876  1.00  0.00           H  
ATOM   1349 1HG1 VAL A  82       6.289  -3.851  31.078  1.00  0.00           H  
ATOM   1350 2HG1 VAL A  82       6.510  -2.481  29.963  1.00  0.00           H  
ATOM   1351 3HG1 VAL A  82       4.873  -3.082  30.323  1.00  0.00           H  
ATOM   1352 1HG2 VAL A  82       5.608  -6.071  30.204  1.00  0.00           H  
ATOM   1353 2HG2 VAL A  82       4.175  -5.369  29.415  1.00  0.00           H  
ATOM   1354 3HG2 VAL A  82       5.350  -6.305  28.460  1.00  0.00           H  
ATOM   1355  N   GLU A  83       7.293  -2.193  27.006  1.00  0.00           N  
ATOM   1356  CA  GLU A  83       7.988  -0.898  26.830  1.00  0.00           C  
ATOM   1357  C   GLU A  83       7.121   0.179  26.155  1.00  0.00           C  
ATOM   1358  O   GLU A  83       7.193   1.352  26.520  1.00  0.00           O  
ATOM   1359  CB  GLU A  83       9.264  -1.101  26.010  1.00  0.00           C  
ATOM   1360  CG  GLU A  83      10.103   0.156  25.832  1.00  0.00           C  
ATOM   1361  CD  GLU A  83      11.379  -0.093  25.076  1.00  0.00           C  
ATOM   1362  OE1 GLU A  83      12.171  -0.883  25.529  1.00  0.00           O  
ATOM   1363  OE2 GLU A  83      11.560   0.506  24.043  1.00  0.00           O  
ATOM   1364  H   GLU A  83       7.736  -3.038  26.675  1.00  0.00           H  
ATOM   1365  HA  GLU A  83       8.233  -0.474  27.805  1.00  0.00           H  
ATOM   1366 1HB  GLU A  83       9.889  -1.854  26.491  1.00  0.00           H  
ATOM   1367 2HB  GLU A  83       9.005  -1.473  25.019  1.00  0.00           H  
ATOM   1368 1HG  GLU A  83       9.516   0.900  25.294  1.00  0.00           H  
ATOM   1369 2HG  GLU A  83      10.342   0.564  26.813  1.00  0.00           H  
ATOM   1370  N   LYS A  84       6.292  -0.225  25.196  1.00  0.00           N  
ATOM   1371  CA  LYS A  84       5.504   0.710  24.397  1.00  0.00           C  
ATOM   1372  C   LYS A  84       4.123   1.012  25.004  1.00  0.00           C  
ATOM   1373  O   LYS A  84       3.428   1.923  24.548  1.00  0.00           O  
ATOM   1374  CB  LYS A  84       5.338   0.164  22.978  1.00  0.00           C  
ATOM   1375  CG  LYS A  84       6.645  -0.207  22.290  1.00  0.00           C  
ATOM   1376  CD  LYS A  84       7.639   0.945  22.335  1.00  0.00           C  
ATOM   1377  CE  LYS A  84       8.912   0.608  21.572  1.00  0.00           C  
ATOM   1378  NZ  LYS A  84       9.910   1.709  21.642  1.00  0.00           N  
ATOM   1379  H   LYS A  84       6.209  -1.216  25.018  1.00  0.00           H  
ATOM   1380  HA  LYS A  84       5.998   1.682  24.373  1.00  0.00           H  
ATOM   1381 1HB  LYS A  84       4.708  -0.726  23.002  1.00  0.00           H  
ATOM   1382 2HB  LYS A  84       4.833   0.906  22.359  1.00  0.00           H  
ATOM   1383 1HG  LYS A  84       7.083  -1.074  22.783  1.00  0.00           H  
ATOM   1384 2HG  LYS A  84       6.448  -0.464  21.249  1.00  0.00           H  
ATOM   1385 1HD  LYS A  84       7.186   1.834  21.897  1.00  0.00           H  
ATOM   1386 2HD  LYS A  84       7.896   1.162  23.372  1.00  0.00           H  
ATOM   1387 1HE  LYS A  84       9.356  -0.296  21.986  1.00  0.00           H  
ATOM   1388 2HE  LYS A  84       8.669   0.422  20.526  1.00  0.00           H  
ATOM   1389 1HZ  LYS A  84      10.737   1.448  21.124  1.00  0.00           H  
ATOM   1390 2HZ  LYS A  84       9.515   2.550  21.244  1.00  0.00           H  
ATOM   1391 3HZ  LYS A  84      10.157   1.879  22.607  1.00  0.00           H  
ATOM   1392  N   VAL A  85       3.732   0.261  26.029  1.00  0.00           N  
ATOM   1393  CA  VAL A  85       2.456   0.455  26.705  1.00  0.00           C  
ATOM   1394  C   VAL A  85       2.344   1.852  27.317  1.00  0.00           C  
ATOM   1395  O   VAL A  85       3.137   2.259  28.193  1.00  0.00           O  
ATOM   1396  CB  VAL A  85       2.262  -0.570  27.802  1.00  0.00           C  
ATOM   1397  CG1 VAL A  85       1.026  -0.259  28.601  1.00  0.00           C  
ATOM   1398  CG2 VAL A  85       2.195  -1.953  27.207  1.00  0.00           C  
ATOM   1399  H   VAL A  85       4.350  -0.472  26.346  1.00  0.00           H  
ATOM   1400  HA  VAL A  85       1.622   0.386  26.006  1.00  0.00           H  
ATOM   1401  HB  VAL A  85       3.127  -0.547  28.465  1.00  0.00           H  
ATOM   1402 1HG1 VAL A  85       0.902  -1.006  29.386  1.00  0.00           H  
ATOM   1403 2HG1 VAL A  85       1.122   0.728  29.052  1.00  0.00           H  
ATOM   1404 3HG1 VAL A  85       0.155  -0.276  27.944  1.00  0.00           H  
ATOM   1405 1HG2 VAL A  85       2.056  -2.685  28.002  1.00  0.00           H  
ATOM   1406 2HG2 VAL A  85       1.357  -2.008  26.512  1.00  0.00           H  
ATOM   1407 3HG2 VAL A  85       3.122  -2.168  26.676  1.00  0.00           H  
ATOM   1408  N   SER A  86       1.364   2.594  26.813  1.00  0.00           N  
ATOM   1409  CA  SER A  86       1.046   3.911  27.318  1.00  0.00           C  
ATOM   1410  C   SER A  86      -0.415   4.079  27.673  1.00  0.00           C  
ATOM   1411  O   SER A  86      -0.782   5.078  28.274  1.00  0.00           O  
ATOM   1412  CB  SER A  86       1.437   4.955  26.290  1.00  0.00           C  
ATOM   1413  OG  SER A  86       0.681   4.814  25.119  1.00  0.00           O  
ATOM   1414  H   SER A  86       0.824   2.217  26.047  1.00  0.00           H  
ATOM   1415  HA  SER A  86       1.668   4.213  28.162  1.00  0.00           H  
ATOM   1416 1HB  SER A  86       1.284   5.950  26.707  1.00  0.00           H  
ATOM   1417 2HB  SER A  86       2.496   4.857  26.057  1.00  0.00           H  
ATOM   1418  HG  SER A  86       1.243   4.346  24.496  1.00  0.00           H  
ATOM   1419  N   ALA A  87      -1.252   3.120  27.306  1.00  0.00           N  
ATOM   1420  CA  ALA A  87      -2.660   3.213  27.612  1.00  0.00           C  
ATOM   1421  C   ALA A  87      -3.171   1.854  27.923  1.00  0.00           C  
ATOM   1422  O   ALA A  87      -2.612   0.841  27.525  1.00  0.00           O  
ATOM   1423  CB  ALA A  87      -3.414   3.781  26.479  1.00  0.00           C  
ATOM   1424  H   ALA A  87      -0.909   2.312  26.806  1.00  0.00           H  
ATOM   1425  HA  ALA A  87      -2.788   3.871  28.471  1.00  0.00           H  
ATOM   1426 1HB  ALA A  87      -4.471   3.839  26.739  1.00  0.00           H  
ATOM   1427 2HB  ALA A  87      -3.040   4.781  26.257  1.00  0.00           H  
ATOM   1428 3HB  ALA A  87      -3.291   3.144  25.604  1.00  0.00           H  
ATOM   1429  N   PHE A  88      -4.270   1.845  28.637  1.00  0.00           N  
ATOM   1430  CA  PHE A  88      -4.792   0.623  29.128  1.00  0.00           C  
ATOM   1431  C   PHE A  88      -6.263   0.586  28.727  1.00  0.00           C  
ATOM   1432  O   PHE A  88      -7.130   1.183  29.374  1.00  0.00           O  
ATOM   1433  CB  PHE A  88      -4.508   0.518  30.644  1.00  0.00           C  
ATOM   1434  CG  PHE A  88      -4.897  -0.802  31.255  1.00  0.00           C  
ATOM   1435  CD1 PHE A  88      -4.646  -1.981  30.610  1.00  0.00           C  
ATOM   1436  CD2 PHE A  88      -5.521  -0.841  32.475  1.00  0.00           C  
ATOM   1437  CE1 PHE A  88      -5.036  -3.154  31.147  1.00  0.00           C  
ATOM   1438  CE2 PHE A  88      -5.899  -2.024  33.037  1.00  0.00           C  
ATOM   1439  CZ  PHE A  88      -5.656  -3.184  32.368  1.00  0.00           C  
ATOM   1440  H   PHE A  88      -4.755   2.706  28.844  1.00  0.00           H  
ATOM   1441  HA  PHE A  88      -4.317  -0.215  28.615  1.00  0.00           H  
ATOM   1442 1HB  PHE A  88      -3.444   0.643  30.836  1.00  0.00           H  
ATOM   1443 2HB  PHE A  88      -5.066   1.281  31.183  1.00  0.00           H  
ATOM   1444  HD1 PHE A  88      -4.126  -1.962  29.654  1.00  0.00           H  
ATOM   1445  HD2 PHE A  88      -5.710   0.096  33.000  1.00  0.00           H  
ATOM   1446  HE1 PHE A  88      -4.858  -4.084  30.611  1.00  0.00           H  
ATOM   1447  HE2 PHE A  88      -6.389  -2.048  34.009  1.00  0.00           H  
ATOM   1448  HZ  PHE A  88      -5.960  -4.135  32.803  1.00  0.00           H  
ATOM   1449  N   GLU A  89      -6.512  -0.098  27.615  1.00  0.00           N  
ATOM   1450  CA  GLU A  89      -7.791  -0.020  26.932  1.00  0.00           C  
ATOM   1451  C   GLU A  89      -8.260  -1.353  26.397  1.00  0.00           C  
ATOM   1452  O   GLU A  89      -7.524  -2.341  26.366  1.00  0.00           O  
ATOM   1453  CB  GLU A  89      -7.708   0.985  25.781  1.00  0.00           C  
ATOM   1454  CG  GLU A  89      -6.713   0.613  24.692  1.00  0.00           C  
ATOM   1455  CD  GLU A  89      -6.613   1.651  23.610  1.00  0.00           C  
ATOM   1456  OE1 GLU A  89      -7.310   2.634  23.691  1.00  0.00           O  
ATOM   1457  OE2 GLU A  89      -5.839   1.462  22.701  1.00  0.00           O  
ATOM   1458  H   GLU A  89      -5.787  -0.690  27.235  1.00  0.00           H  
ATOM   1459  HA  GLU A  89      -8.558   0.332  27.623  1.00  0.00           H  
ATOM   1460 1HB  GLU A  89      -8.689   1.089  25.317  1.00  0.00           H  
ATOM   1461 2HB  GLU A  89      -7.425   1.963  26.172  1.00  0.00           H  
ATOM   1462 1HG  GLU A  89      -5.729   0.478  25.141  1.00  0.00           H  
ATOM   1463 2HG  GLU A  89      -7.013  -0.337  24.251  1.00  0.00           H  
ATOM   1464  N   ASN A  90      -9.541  -1.452  26.068  1.00  0.00           N  
ATOM   1465  CA  ASN A  90     -10.043  -2.725  25.559  1.00  0.00           C  
ATOM   1466  C   ASN A  90      -9.351  -2.971  24.221  1.00  0.00           C  
ATOM   1467  O   ASN A  90      -8.937  -1.999  23.573  1.00  0.00           O  
ATOM   1468  CB  ASN A  90     -11.554  -2.720  25.417  1.00  0.00           C  
ATOM   1469  CG  ASN A  90     -12.259  -2.691  26.745  1.00  0.00           C  
ATOM   1470  OD1 ASN A  90     -11.737  -3.189  27.750  1.00  0.00           O  
ATOM   1471  ND2 ASN A  90     -13.435  -2.118  26.768  1.00  0.00           N  
ATOM   1472  H   ASN A  90     -10.178  -0.673  26.159  1.00  0.00           H  
ATOM   1473  HA  ASN A  90      -9.771  -3.530  26.243  1.00  0.00           H  
ATOM   1474 1HB  ASN A  90     -11.862  -1.850  24.837  1.00  0.00           H  
ATOM   1475 2HB  ASN A  90     -11.871  -3.608  24.870  1.00  0.00           H  
ATOM   1476 1HD2 ASN A  90     -13.951  -2.071  27.624  1.00  0.00           H  
ATOM   1477 2HD2 ASN A  90     -13.819  -1.729  25.932  1.00  0.00           H  
ATOM   1478  N   PRO A  91      -9.154  -4.223  23.823  1.00  0.00           N  
ATOM   1479  CA  PRO A  91      -9.678  -5.440  24.462  1.00  0.00           C  
ATOM   1480  C   PRO A  91      -8.856  -5.986  25.627  1.00  0.00           C  
ATOM   1481  O   PRO A  91      -9.137  -7.086  26.108  1.00  0.00           O  
ATOM   1482  CB  PRO A  91      -9.685  -6.432  23.295  1.00  0.00           C  
ATOM   1483  CG  PRO A  91      -8.503  -6.040  22.475  1.00  0.00           C  
ATOM   1484  CD  PRO A  91      -8.485  -4.537  22.537  1.00  0.00           C  
ATOM   1485  HA  PRO A  91     -10.702  -5.313  24.844  1.00  0.00           H  
ATOM   1486 1HB  PRO A  91      -9.618  -7.461  23.675  1.00  0.00           H  
ATOM   1487 2HB  PRO A  91     -10.633  -6.355  22.741  1.00  0.00           H  
ATOM   1488 1HG  PRO A  91      -7.588  -6.492  22.889  1.00  0.00           H  
ATOM   1489 2HG  PRO A  91      -8.610  -6.421  21.450  1.00  0.00           H  
ATOM   1490 1HD  PRO A  91      -7.444  -4.181  22.550  1.00  0.00           H  
ATOM   1491 2HD  PRO A  91      -9.025  -4.128  21.669  1.00  0.00           H  
ATOM   1492  N   TYR A  92      -7.858  -5.229  26.059  1.00  0.00           N  
ATOM   1493  CA  TYR A  92      -6.872  -5.630  27.072  1.00  0.00           C  
ATOM   1494  C   TYR A  92      -7.429  -5.624  28.507  1.00  0.00           C  
ATOM   1495  O   TYR A  92      -7.300  -6.599  29.244  1.00  0.00           O  
ATOM   1496  CB  TYR A  92      -5.646  -4.718  26.989  1.00  0.00           C  
ATOM   1497  CG  TYR A  92      -4.929  -4.781  25.658  1.00  0.00           C  
ATOM   1498  CD1 TYR A  92      -5.057  -3.738  24.753  1.00  0.00           C  
ATOM   1499  CD2 TYR A  92      -4.143  -5.878  25.346  1.00  0.00           C  
ATOM   1500  CE1 TYR A  92      -4.401  -3.793  23.538  1.00  0.00           C  
ATOM   1501  CE2 TYR A  92      -3.487  -5.935  24.131  1.00  0.00           C  
ATOM   1502  CZ  TYR A  92      -3.615  -4.897  23.229  1.00  0.00           C  
ATOM   1503  OH  TYR A  92      -2.962  -4.954  22.019  1.00  0.00           O  
ATOM   1504  H   TYR A  92      -7.792  -4.310  25.645  1.00  0.00           H  
ATOM   1505  HA  TYR A  92      -6.584  -6.670  26.917  1.00  0.00           H  
ATOM   1506 1HB  TYR A  92      -5.947  -3.685  27.164  1.00  0.00           H  
ATOM   1507 2HB  TYR A  92      -4.936  -4.990  27.770  1.00  0.00           H  
ATOM   1508  HD1 TYR A  92      -5.673  -2.873  25.000  1.00  0.00           H  
ATOM   1509  HD2 TYR A  92      -4.043  -6.698  26.057  1.00  0.00           H  
ATOM   1510  HE1 TYR A  92      -4.501  -2.974  22.827  1.00  0.00           H  
ATOM   1511  HE2 TYR A  92      -2.871  -6.800  23.883  1.00  0.00           H  
ATOM   1512  HH  TYR A  92      -2.465  -5.773  21.963  1.00  0.00           H  
ATOM   1513  N   VAL A  93      -8.059  -4.524  28.880  1.00  0.00           N  
ATOM   1514  CA  VAL A  93      -8.669  -4.433  30.161  1.00  0.00           C  
ATOM   1515  C   VAL A  93      -9.528  -5.690  30.317  1.00  0.00           C  
ATOM   1516  O   VAL A  93      -9.411  -6.427  31.305  1.00  0.00           O  
ATOM   1517  CB  VAL A  93      -9.524  -3.157  30.278  1.00  0.00           C  
ATOM   1518  CG1 VAL A  93     -10.360  -3.190  31.550  1.00  0.00           C  
ATOM   1519  CG2 VAL A  93      -8.628  -1.929  30.254  1.00  0.00           C  
ATOM   1520  H   VAL A  93      -8.112  -3.734  28.253  1.00  0.00           H  
ATOM   1521  HA  VAL A  93      -7.926  -4.481  30.958  1.00  0.00           H  
ATOM   1522  HB  VAL A  93     -10.219  -3.118  29.438  1.00  0.00           H  
ATOM   1523 1HG1 VAL A  93     -10.958  -2.281  31.616  1.00  0.00           H  
ATOM   1524 2HG1 VAL A  93     -11.020  -4.057  31.528  1.00  0.00           H  
ATOM   1525 3HG1 VAL A  93      -9.701  -3.256  32.416  1.00  0.00           H  
ATOM   1526 1HG2 VAL A  93      -9.239  -1.031  30.336  1.00  0.00           H  
ATOM   1527 2HG2 VAL A  93      -7.929  -1.971  31.090  1.00  0.00           H  
ATOM   1528 3HG2 VAL A  93      -8.070  -1.904  29.317  1.00  0.00           H  
ATOM   1529  N   ASP A  94     -10.344  -6.011  29.324  1.00  0.00           N  
ATOM   1530  CA  ASP A  94     -11.289  -7.121  29.501  1.00  0.00           C  
ATOM   1531  C   ASP A  94     -10.593  -8.465  29.494  1.00  0.00           C  
ATOM   1532  O   ASP A  94     -11.023  -9.388  30.194  1.00  0.00           O  
ATOM   1533  CB  ASP A  94     -12.355  -7.101  28.403  1.00  0.00           C  
ATOM   1534  CG  ASP A  94     -13.337  -5.946  28.551  1.00  0.00           C  
ATOM   1535  OD1 ASP A  94     -13.400  -5.380  29.616  1.00  0.00           O  
ATOM   1536  OD2 ASP A  94     -14.014  -5.642  27.598  1.00  0.00           O  
ATOM   1537  H   ASP A  94     -10.332  -5.510  28.447  1.00  0.00           H  
ATOM   1538  HA  ASP A  94     -11.736  -7.071  30.494  1.00  0.00           H  
ATOM   1539 1HB  ASP A  94     -11.872  -7.025  27.428  1.00  0.00           H  
ATOM   1540 2HB  ASP A  94     -12.913  -8.037  28.420  1.00  0.00           H  
ATOM   1541  N   ALA A  95      -9.510  -8.549  28.724  1.00  0.00           N  
ATOM   1542  CA  ALA A  95      -8.691  -9.750  28.616  1.00  0.00           C  
ATOM   1543  C   ALA A  95      -8.016 -10.052  29.950  1.00  0.00           C  
ATOM   1544  O   ALA A  95      -8.035 -11.176  30.426  1.00  0.00           O  
ATOM   1545  CB  ALA A  95      -7.636  -9.565  27.488  1.00  0.00           C  
ATOM   1546  H   ALA A  95      -9.254  -7.729  28.192  1.00  0.00           H  
ATOM   1547  HA  ALA A  95      -9.336 -10.591  28.363  1.00  0.00           H  
ATOM   1548 1HB  ALA A  95      -7.026 -10.465  27.411  1.00  0.00           H  
ATOM   1549 2HB  ALA A  95      -8.144  -9.388  26.540  1.00  0.00           H  
ATOM   1550 3HB  ALA A  95      -6.998  -8.714  27.723  1.00  0.00           H  
ATOM   1551  N   ILE A  96      -7.435  -9.029  30.561  1.00  0.00           N  
ATOM   1552  CA  ILE A  96      -6.817  -9.161  31.884  1.00  0.00           C  
ATOM   1553  C   ILE A  96      -7.860  -9.376  33.001  1.00  0.00           C  
ATOM   1554  O   ILE A  96      -7.713 -10.318  33.785  1.00  0.00           O  
ATOM   1555  CB  ILE A  96      -5.939  -7.955  32.171  1.00  0.00           C  
ATOM   1556  CG1 ILE A  96      -4.745  -7.993  31.191  1.00  0.00           C  
ATOM   1557  CG2 ILE A  96      -5.537  -7.933  33.653  1.00  0.00           C  
ATOM   1558  CD1 ILE A  96      -3.834  -6.803  31.226  1.00  0.00           C  
ATOM   1559  H   ILE A  96      -7.419  -8.132  30.098  1.00  0.00           H  
ATOM   1560  HA  ILE A  96      -6.230 -10.077  31.944  1.00  0.00           H  
ATOM   1561  HB  ILE A  96      -6.491  -7.048  31.928  1.00  0.00           H  
ATOM   1562 1HG1 ILE A  96      -4.158  -8.883  31.428  1.00  0.00           H  
ATOM   1563 2HG1 ILE A  96      -5.154  -8.087  30.185  1.00  0.00           H  
ATOM   1564 1HG2 ILE A  96      -4.907  -7.065  33.848  1.00  0.00           H  
ATOM   1565 2HG2 ILE A  96      -6.433  -7.878  34.272  1.00  0.00           H  
ATOM   1566 3HG2 ILE A  96      -4.986  -8.841  33.895  1.00  0.00           H  
ATOM   1567 1HD1 ILE A  96      -3.032  -6.936  30.498  1.00  0.00           H  
ATOM   1568 2HD1 ILE A  96      -4.400  -5.904  30.979  1.00  0.00           H  
ATOM   1569 3HD1 ILE A  96      -3.406  -6.700  32.221  1.00  0.00           H  
ATOM   1570  N   LYS A  97      -8.917  -8.545  33.058  1.00  0.00           N  
ATOM   1571  CA  LYS A  97      -9.991  -8.745  34.048  1.00  0.00           C  
ATOM   1572  C   LYS A  97     -10.383 -10.206  34.000  1.00  0.00           C  
ATOM   1573  O   LYS A  97     -10.555 -10.851  35.029  1.00  0.00           O  
ATOM   1574  CB  LYS A  97     -11.200  -7.851  33.768  1.00  0.00           C  
ATOM   1575  CG  LYS A  97     -10.988  -6.382  34.109  1.00  0.00           C  
ATOM   1576  CD  LYS A  97     -12.273  -5.584  33.939  1.00  0.00           C  
ATOM   1577  CE  LYS A  97     -13.317  -5.989  34.969  1.00  0.00           C  
ATOM   1578  NZ  LYS A  97     -14.554  -5.169  34.860  1.00  0.00           N  
ATOM   1579  H   LYS A  97      -8.980  -7.770  32.414  1.00  0.00           H  
ATOM   1580  HA  LYS A  97      -9.626  -8.493  35.044  1.00  0.00           H  
ATOM   1581 1HB  LYS A  97     -11.463  -7.915  32.713  1.00  0.00           H  
ATOM   1582 2HB  LYS A  97     -12.056  -8.207  34.341  1.00  0.00           H  
ATOM   1583 1HG  LYS A  97     -10.649  -6.293  35.141  1.00  0.00           H  
ATOM   1584 2HG  LYS A  97     -10.223  -5.964  33.456  1.00  0.00           H  
ATOM   1585 1HD  LYS A  97     -12.058  -4.521  34.050  1.00  0.00           H  
ATOM   1586 2HD  LYS A  97     -12.677  -5.754  32.941  1.00  0.00           H  
ATOM   1587 1HE  LYS A  97     -13.578  -7.037  34.831  1.00  0.00           H  
ATOM   1588 2HE  LYS A  97     -12.905  -5.869  35.971  1.00  0.00           H  
ATOM   1589 1HZ  LYS A  97     -15.219  -5.468  35.559  1.00  0.00           H  
ATOM   1590 2HZ  LYS A  97     -14.327  -4.195  35.006  1.00  0.00           H  
ATOM   1591 3HZ  LYS A  97     -14.956  -5.287  33.941  1.00  0.00           H  
ATOM   1592  N   SER A  98     -10.476 -10.746  32.792  1.00  0.00           N  
ATOM   1593  CA  SER A  98     -11.001 -12.087  32.619  1.00  0.00           C  
ATOM   1594  C   SER A  98      -9.980 -13.150  33.001  1.00  0.00           C  
ATOM   1595  O   SER A  98     -10.324 -14.177  33.618  1.00  0.00           O  
ATOM   1596  CB  SER A  98     -11.436 -12.287  31.180  1.00  0.00           C  
ATOM   1597  OG  SER A  98     -11.932 -13.583  30.983  1.00  0.00           O  
ATOM   1598  H   SER A  98     -10.180 -10.225  31.979  1.00  0.00           H  
ATOM   1599  HA  SER A  98     -11.930 -12.262  33.164  1.00  0.00           H  
ATOM   1600 1HB  SER A  98     -12.205 -11.557  30.927  1.00  0.00           H  
ATOM   1601 2HB  SER A  98     -10.590 -12.114  30.517  1.00  0.00           H  
ATOM   1602  HG  SER A  98     -11.164 -14.148  30.878  1.00  0.00           H  
ATOM   1603  N   LEU A  99      -8.730 -12.916  32.616  1.00  0.00           N  
ATOM   1604  CA  LEU A  99      -7.668 -13.867  32.951  1.00  0.00           C  
ATOM   1605  C   LEU A  99      -7.553 -13.988  34.449  1.00  0.00           C  
ATOM   1606  O   LEU A  99      -7.586 -15.097  34.984  1.00  0.00           O  
ATOM   1607  CB  LEU A  99      -6.324 -13.420  32.361  1.00  0.00           C  
ATOM   1608  CG  LEU A  99      -6.147 -13.656  30.855  1.00  0.00           C  
ATOM   1609  CD1 LEU A  99      -4.880 -12.959  30.378  1.00  0.00           C  
ATOM   1610  CD2 LEU A  99      -6.089 -15.151  30.578  1.00  0.00           C  
ATOM   1611  H   LEU A  99      -8.498 -12.085  32.091  1.00  0.00           H  
ATOM   1612  HA  LEU A  99      -7.921 -14.851  32.557  1.00  0.00           H  
ATOM   1613 1HB  LEU A  99      -6.201 -12.354  32.547  1.00  0.00           H  
ATOM   1614 2HB  LEU A  99      -5.524 -13.953  32.875  1.00  0.00           H  
ATOM   1615  HG  LEU A  99      -6.991 -13.220  30.317  1.00  0.00           H  
ATOM   1616 1HD1 LEU A  99      -4.755 -13.125  29.308  1.00  0.00           H  
ATOM   1617 2HD1 LEU A  99      -4.959 -11.889  30.569  1.00  0.00           H  
ATOM   1618 3HD1 LEU A  99      -4.021 -13.364  30.910  1.00  0.00           H  
ATOM   1619 1HD2 LEU A  99      -5.964 -15.317  29.509  1.00  0.00           H  
ATOM   1620 2HD2 LEU A  99      -5.244 -15.587  31.114  1.00  0.00           H  
ATOM   1621 3HD2 LEU A  99      -7.012 -15.620  30.913  1.00  0.00           H  
ATOM   1622  N   TRP A 100      -7.467 -12.836  35.126  1.00  0.00           N  
ATOM   1623  CA  TRP A 100      -7.312 -12.815  36.575  1.00  0.00           C  
ATOM   1624  C   TRP A 100      -8.456 -13.507  37.295  1.00  0.00           C  
ATOM   1625  O   TRP A 100      -8.308 -13.874  38.430  1.00  0.00           O  
ATOM   1626  CB  TRP A 100      -7.206 -11.372  37.070  1.00  0.00           C  
ATOM   1627  CG  TRP A 100      -6.974 -11.261  38.547  1.00  0.00           C  
ATOM   1628  CD1 TRP A 100      -7.703 -10.526  39.433  1.00  0.00           C  
ATOM   1629  CD2 TRP A 100      -5.938 -11.910  39.321  1.00  0.00           C  
ATOM   1630  NE1 TRP A 100      -7.194 -10.670  40.700  1.00  0.00           N  
ATOM   1631  CE2 TRP A 100      -6.114 -11.517  40.650  1.00  0.00           C  
ATOM   1632  CE3 TRP A 100      -4.891 -12.784  38.999  1.00  0.00           C  
ATOM   1633  CZ2 TRP A 100      -5.282 -11.960  41.665  1.00  0.00           C  
ATOM   1634  CZ3 TRP A 100      -4.056 -13.230  40.016  1.00  0.00           C  
ATOM   1635  CH2 TRP A 100      -4.247 -12.830  41.314  1.00  0.00           C  
ATOM   1636  H   TRP A 100      -7.510 -11.961  34.623  1.00  0.00           H  
ATOM   1637  HA  TRP A 100      -6.422 -13.376  36.860  1.00  0.00           H  
ATOM   1638 1HB  TRP A 100      -6.386 -10.870  36.556  1.00  0.00           H  
ATOM   1639 2HB  TRP A 100      -8.122 -10.835  36.827  1.00  0.00           H  
ATOM   1640  HD1 TRP A 100      -8.563  -9.912  39.174  1.00  0.00           H  
ATOM   1641  HE1 TRP A 100      -7.554 -10.228  41.533  1.00  0.00           H  
ATOM   1642  HE3 TRP A 100      -4.737 -13.107  37.971  1.00  0.00           H  
ATOM   1643  HZ2 TRP A 100      -5.416 -11.652  42.702  1.00  0.00           H  
ATOM   1644  HZ3 TRP A 100      -3.243 -13.908  39.757  1.00  0.00           H  
ATOM   1645  HH2 TRP A 100      -3.574 -13.199  42.089  1.00  0.00           H  
ATOM   1646  N   ASN A 101      -9.587 -13.684  36.634  1.00  0.00           N  
ATOM   1647  CA  ASN A 101     -10.695 -14.435  37.213  1.00  0.00           C  
ATOM   1648  C   ASN A 101     -10.650 -15.937  36.981  1.00  0.00           C  
ATOM   1649  O   ASN A 101     -11.548 -16.661  37.432  1.00  0.00           O  
ATOM   1650  CB  ASN A 101     -12.008 -13.880  36.693  1.00  0.00           C  
ATOM   1651  CG  ASN A 101     -12.313 -12.512  37.235  1.00  0.00           C  
ATOM   1652  OD1 ASN A 101     -11.902 -12.166  38.349  1.00  0.00           O  
ATOM   1653  ND2 ASN A 101     -13.026 -11.726  36.470  1.00  0.00           N  
ATOM   1654  H   ASN A 101      -9.689 -13.292  35.709  1.00  0.00           H  
ATOM   1655  HA  ASN A 101     -10.695 -14.317  38.298  1.00  0.00           H  
ATOM   1656 1HB  ASN A 101     -11.976 -13.828  35.604  1.00  0.00           H  
ATOM   1657 2HB  ASN A 101     -12.821 -14.555  36.964  1.00  0.00           H  
ATOM   1658 1HD2 ASN A 101     -13.259 -10.803  36.780  1.00  0.00           H  
ATOM   1659 2HD2 ASN A 101     -13.338 -12.047  35.576  1.00  0.00           H  
ATOM   1660  N   ASP A 102      -9.618 -16.411  36.293  1.00  0.00           N  
ATOM   1661  CA  ASP A 102      -9.568 -17.788  35.915  1.00  0.00           C  
ATOM   1662  C   ASP A 102      -8.890 -18.566  37.017  1.00  0.00           C  
ATOM   1663  O   ASP A 102      -7.682 -18.327  37.340  1.00  0.00           O  
ATOM   1664  CB  ASP A 102      -8.821 -17.967  34.591  1.00  0.00           C  
ATOM   1665  CG  ASP A 102      -8.960 -19.370  34.016  1.00  0.00           C  
ATOM   1666  OD1 ASP A 102      -8.640 -20.309  34.708  1.00  0.00           O  
ATOM   1667  OD2 ASP A 102      -9.388 -19.491  32.893  1.00  0.00           O  
ATOM   1668  H   ASP A 102      -8.857 -15.801  36.030  1.00  0.00           H  
ATOM   1669  HA  ASP A 102     -10.580 -18.171  35.780  1.00  0.00           H  
ATOM   1670 1HB  ASP A 102      -9.198 -17.251  33.861  1.00  0.00           H  
ATOM   1671 2HB  ASP A 102      -7.761 -17.754  34.740  1.00  0.00           H  
ATOM   1672  N   PRO A 103      -9.626 -19.528  37.590  1.00  0.00           N  
ATOM   1673  CA  PRO A 103      -9.056 -20.385  38.646  1.00  0.00           C  
ATOM   1674  C   PRO A 103      -7.732 -21.040  38.237  1.00  0.00           C  
ATOM   1675  O   PRO A 103      -6.868 -21.306  39.093  1.00  0.00           O  
ATOM   1676  CB  PRO A 103     -10.152 -21.435  38.853  1.00  0.00           C  
ATOM   1677  CG  PRO A 103     -11.415 -20.716  38.517  1.00  0.00           C  
ATOM   1678  CD  PRO A 103     -11.050 -19.849  37.341  1.00  0.00           C  
ATOM   1679  HA  PRO A 103      -8.817 -19.828  39.564  1.00  0.00           H  
ATOM   1680 1HB  PRO A 103      -9.969 -22.304  38.204  1.00  0.00           H  
ATOM   1681 2HB  PRO A 103     -10.132 -21.799  39.891  1.00  0.00           H  
ATOM   1682 1HG  PRO A 103     -12.211 -21.439  38.279  1.00  0.00           H  
ATOM   1683 2HG  PRO A 103     -11.761 -20.132  39.381  1.00  0.00           H  
ATOM   1684 1HD  PRO A 103     -11.183 -20.419  36.409  1.00  0.00           H  
ATOM   1685 2HD  PRO A 103     -11.680 -18.948  37.339  1.00  0.00           H  
ATOM   1686  N   GLY A 104      -7.565 -21.282  36.940  1.00  0.00           N  
ATOM   1687  CA  GLY A 104      -6.275 -21.688  36.415  1.00  0.00           C  
ATOM   1688  C   GLY A 104      -5.155 -20.720  36.756  1.00  0.00           C  
ATOM   1689  O   GLY A 104      -4.054 -21.153  37.133  1.00  0.00           O  
ATOM   1690  H   GLY A 104      -8.345 -21.183  36.306  1.00  0.00           H  
ATOM   1691 1HA  GLY A 104      -6.013 -22.663  36.827  1.00  0.00           H  
ATOM   1692 2HA  GLY A 104      -6.338 -21.759  35.330  1.00  0.00           H  
ATOM   1693  N   ILE A 105      -5.442 -19.417  36.623  1.00  0.00           N  
ATOM   1694  CA  ILE A 105      -4.431 -18.371  36.785  1.00  0.00           C  
ATOM   1695  C   ILE A 105      -4.265 -18.063  38.276  1.00  0.00           C  
ATOM   1696  O   ILE A 105      -3.186 -17.719  38.713  1.00  0.00           O  
ATOM   1697  CB  ILE A 105      -4.816 -17.091  36.021  1.00  0.00           C  
ATOM   1698  CG1 ILE A 105      -4.801 -17.346  34.511  1.00  0.00           C  
ATOM   1699  CG2 ILE A 105      -3.875 -15.951  36.382  1.00  0.00           C  
ATOM   1700  CD1 ILE A 105      -3.426 -17.640  33.956  1.00  0.00           C  
ATOM   1701  H   ILE A 105      -6.392 -19.153  36.403  1.00  0.00           H  
ATOM   1702  HA  ILE A 105      -3.452 -18.731  36.471  1.00  0.00           H  
ATOM   1703  HB  ILE A 105      -5.836 -16.804  36.281  1.00  0.00           H  
ATOM   1704 1HG1 ILE A 105      -5.450 -18.188  34.277  1.00  0.00           H  
ATOM   1705 2HG1 ILE A 105      -5.198 -16.473  33.990  1.00  0.00           H  
ATOM   1706 1HG2 ILE A 105      -4.162 -15.055  35.833  1.00  0.00           H  
ATOM   1707 2HG2 ILE A 105      -3.936 -15.756  37.452  1.00  0.00           H  
ATOM   1708 3HG2 ILE A 105      -2.852 -16.228  36.120  1.00  0.00           H  
ATOM   1709 1HD1 ILE A 105      -3.496 -17.808  32.881  1.00  0.00           H  
ATOM   1710 2HD1 ILE A 105      -2.768 -16.792  34.148  1.00  0.00           H  
ATOM   1711 3HD1 ILE A 105      -3.022 -18.529  34.436  1.00  0.00           H  
ATOM   1712  N   GLN A 106      -5.336 -18.205  39.051  1.00  0.00           N  
ATOM   1713  CA  GLN A 106      -5.250 -18.092  40.498  1.00  0.00           C  
ATOM   1714  C   GLN A 106      -4.326 -19.171  41.069  1.00  0.00           C  
ATOM   1715  O   GLN A 106      -3.369 -18.849  41.799  1.00  0.00           O  
ATOM   1716  CB  GLN A 106      -6.642 -18.198  41.127  1.00  0.00           C  
ATOM   1717  CG  GLN A 106      -7.544 -17.009  40.843  1.00  0.00           C  
ATOM   1718  CD  GLN A 106      -8.942 -17.200  41.401  1.00  0.00           C  
ATOM   1719  OE1 GLN A 106      -9.231 -18.200  42.064  1.00  0.00           O  
ATOM   1720  NE2 GLN A 106      -9.821 -16.238  41.134  1.00  0.00           N  
ATOM   1721  H   GLN A 106      -6.232 -18.396  38.625  1.00  0.00           H  
ATOM   1722  HA  GLN A 106      -4.786 -17.142  40.763  1.00  0.00           H  
ATOM   1723 1HB  GLN A 106      -7.140 -19.094  40.759  1.00  0.00           H  
ATOM   1724 2HB  GLN A 106      -6.545 -18.296  42.208  1.00  0.00           H  
ATOM   1725 1HG  GLN A 106      -7.113 -16.120  41.302  1.00  0.00           H  
ATOM   1726 2HG  GLN A 106      -7.622 -16.874  39.765  1.00  0.00           H  
ATOM   1727 1HE2 GLN A 106     -10.760 -16.309  41.476  1.00  0.00           H  
ATOM   1728 2HE2 GLN A 106      -9.545 -15.444  40.593  1.00  0.00           H  
ATOM   1729  N   GLU A 107      -4.566 -20.444  40.721  1.00  0.00           N  
ATOM   1730  CA  GLU A 107      -3.651 -21.525  41.164  1.00  0.00           C  
ATOM   1731  C   GLU A 107      -2.227 -21.102  40.853  1.00  0.00           C  
ATOM   1732  O   GLU A 107      -1.325 -21.118  41.700  1.00  0.00           O  
ATOM   1733  CB  GLU A 107      -3.969 -22.853  40.472  1.00  0.00           C  
ATOM   1734  CG  GLU A 107      -3.095 -24.017  40.916  1.00  0.00           C  
ATOM   1735  CD  GLU A 107      -3.454 -25.310  40.236  1.00  0.00           C  
ATOM   1736  OE1 GLU A 107      -4.378 -25.314  39.458  1.00  0.00           O  
ATOM   1737  OE2 GLU A 107      -2.806 -26.295  40.498  1.00  0.00           O  
ATOM   1738  H   GLU A 107      -5.369 -20.680  40.156  1.00  0.00           H  
ATOM   1739  HA  GLU A 107      -3.750 -21.676  42.239  1.00  0.00           H  
ATOM   1740 1HB  GLU A 107      -5.008 -23.122  40.663  1.00  0.00           H  
ATOM   1741 2HB  GLU A 107      -3.852 -22.738  39.395  1.00  0.00           H  
ATOM   1742 1HG  GLU A 107      -2.055 -23.782  40.694  1.00  0.00           H  
ATOM   1743 2HG  GLU A 107      -3.190 -24.140  41.993  1.00  0.00           H  
ATOM   1744  N   CYS A 108      -2.030 -20.670  39.624  1.00  0.00           N  
ATOM   1745  CA  CYS A 108      -0.712 -20.298  39.220  1.00  0.00           C  
ATOM   1746  C   CYS A 108      -0.193 -19.130  40.080  1.00  0.00           C  
ATOM   1747  O   CYS A 108       1.011 -19.035  40.349  1.00  0.00           O  
ATOM   1748  CB  CYS A 108      -0.695 -19.982  37.734  1.00  0.00           C  
ATOM   1749  SG  CYS A 108       0.892 -19.365  37.221  1.00  0.00           S  
ATOM   1750  H   CYS A 108      -2.788 -20.595  38.960  1.00  0.00           H  
ATOM   1751  HA  CYS A 108       0.021 -21.095  39.346  1.00  0.00           H  
ATOM   1752 1HB  CYS A 108      -0.904 -20.881  37.154  1.00  0.00           H  
ATOM   1753 2HB  CYS A 108      -1.437 -19.218  37.503  1.00  0.00           H  
ATOM   1754  HG  CYS A 108       0.568 -19.196  35.943  1.00  0.00           H  
ATOM   1755  N   TYR A 109      -1.102 -18.254  40.512  1.00  0.00           N  
ATOM   1756  CA  TYR A 109      -0.728 -17.132  41.392  1.00  0.00           C  
ATOM   1757  C   TYR A 109      -0.302 -17.653  42.760  1.00  0.00           C  
ATOM   1758  O   TYR A 109       0.679 -17.194  43.293  1.00  0.00           O  
ATOM   1759  CB  TYR A 109      -1.864 -16.084  41.531  1.00  0.00           C  
ATOM   1760  CG  TYR A 109      -1.573 -15.031  42.577  1.00  0.00           C  
ATOM   1761  CD1 TYR A 109      -0.650 -14.012  42.323  1.00  0.00           C  
ATOM   1762  CD2 TYR A 109      -2.198 -15.070  43.833  1.00  0.00           C  
ATOM   1763  CE1 TYR A 109      -0.367 -13.081  43.274  1.00  0.00           C  
ATOM   1764  CE2 TYR A 109      -1.914 -14.144  44.791  1.00  0.00           C  
ATOM   1765  CZ  TYR A 109      -0.999 -13.164  44.510  1.00  0.00           C  
ATOM   1766  OH  TYR A 109      -0.688 -12.244  45.466  1.00  0.00           O  
ATOM   1767  H   TYR A 109      -2.067 -18.359  40.232  1.00  0.00           H  
ATOM   1768  HA  TYR A 109       0.145 -16.620  40.988  1.00  0.00           H  
ATOM   1769 1HB  TYR A 109      -1.990 -15.613  40.555  1.00  0.00           H  
ATOM   1770 2HB  TYR A 109      -2.772 -16.627  41.793  1.00  0.00           H  
ATOM   1771  HD1 TYR A 109      -0.159 -13.980  41.350  1.00  0.00           H  
ATOM   1772  HD2 TYR A 109      -2.920 -15.860  44.037  1.00  0.00           H  
ATOM   1773  HE1 TYR A 109       0.353 -12.289  43.073  1.00  0.00           H  
ATOM   1774  HE2 TYR A 109      -2.413 -14.194  45.759  1.00  0.00           H  
ATOM   1775  HH  TYR A 109      -1.164 -12.381  46.289  1.00  0.00           H  
ATOM   1776  N   ASP A 110      -1.011 -18.633  43.308  1.00  0.00           N  
ATOM   1777  CA  ASP A 110      -0.616 -19.190  44.603  1.00  0.00           C  
ATOM   1778  C   ASP A 110       0.746 -19.821  44.589  1.00  0.00           C  
ATOM   1779  O   ASP A 110       1.507 -19.769  45.576  1.00  0.00           O  
ATOM   1780  CB  ASP A 110      -1.636 -20.233  45.067  1.00  0.00           C  
ATOM   1781  CG  ASP A 110      -2.958 -19.616  45.502  1.00  0.00           C  
ATOM   1782  OD1 ASP A 110      -2.990 -18.431  45.736  1.00  0.00           O  
ATOM   1783  OD2 ASP A 110      -3.924 -20.335  45.595  1.00  0.00           O  
ATOM   1784  H   ASP A 110      -1.826 -19.004  42.841  1.00  0.00           H  
ATOM   1785  HA  ASP A 110      -0.604 -18.401  45.356  1.00  0.00           H  
ATOM   1786 1HB  ASP A 110      -1.829 -20.938  44.258  1.00  0.00           H  
ATOM   1787 2HB  ASP A 110      -1.223 -20.798  45.903  1.00  0.00           H  
ATOM   1788  N   ARG A 111       1.061 -20.413  43.456  1.00  0.00           N  
ATOM   1789  CA  ARG A 111       2.293 -21.116  43.307  1.00  0.00           C  
ATOM   1790  C   ARG A 111       3.396 -20.171  42.940  1.00  0.00           C  
ATOM   1791  O   ARG A 111       4.430 -20.620  42.474  1.00  0.00           O  
ATOM   1792  CB  ARG A 111       2.170 -22.196  42.242  1.00  0.00           C  
ATOM   1793  CG  ARG A 111       1.164 -23.292  42.557  1.00  0.00           C  
ATOM   1794  CD  ARG A 111       1.136 -24.332  41.497  1.00  0.00           C  
ATOM   1795  NE  ARG A 111       0.129 -25.348  41.760  1.00  0.00           N  
ATOM   1796  CZ  ARG A 111       0.318 -26.428  42.542  1.00  0.00           C  
ATOM   1797  NH1 ARG A 111       1.477 -26.619  43.131  1.00  0.00           N  
ATOM   1798  NH2 ARG A 111      -0.665 -27.295  42.719  1.00  0.00           N  
ATOM   1799  H   ARG A 111       0.421 -20.371  42.676  1.00  0.00           H  
ATOM   1800  HA  ARG A 111       2.558 -21.599  44.248  1.00  0.00           H  
ATOM   1801 1HB  ARG A 111       1.878 -21.743  41.296  1.00  0.00           H  
ATOM   1802 2HB  ARG A 111       3.139 -22.671  42.092  1.00  0.00           H  
ATOM   1803 1HG  ARG A 111       1.430 -23.771  43.500  1.00  0.00           H  
ATOM   1804 2HG  ARG A 111       0.167 -22.858  42.637  1.00  0.00           H  
ATOM   1805 1HD  ARG A 111       0.912 -23.869  40.538  1.00  0.00           H  
ATOM   1806 2HD  ARG A 111       2.108 -24.823  41.446  1.00  0.00           H  
ATOM   1807  HE  ARG A 111      -0.777 -25.235  41.324  1.00  0.00           H  
ATOM   1808 1HH1 ARG A 111       2.226 -25.957  42.996  1.00  0.00           H  
ATOM   1809 2HH1 ARG A 111       1.617 -27.429  43.718  1.00  0.00           H  
ATOM   1810 1HH2 ARG A 111      -1.557 -27.147  42.267  1.00  0.00           H  
ATOM   1811 2HH2 ARG A 111      -0.524 -28.104  43.305  1.00  0.00           H  
ATOM   1812  N   ARG A 112       3.216 -18.874  43.232  1.00  0.00           N  
ATOM   1813  CA  ARG A 112       4.123 -17.824  42.699  1.00  0.00           C  
ATOM   1814  C   ARG A 112       5.543 -17.914  43.191  1.00  0.00           C  
ATOM   1815  O   ARG A 112       6.435 -17.362  42.576  1.00  0.00           O  
ATOM   1816  CB  ARG A 112       3.597 -16.441  43.052  1.00  0.00           C  
ATOM   1817  CG  ARG A 112       3.486 -16.158  44.542  1.00  0.00           C  
ATOM   1818  CD  ARG A 112       2.839 -14.849  44.806  1.00  0.00           C  
ATOM   1819  NE  ARG A 112       2.765 -14.559  46.229  1.00  0.00           N  
ATOM   1820  CZ  ARG A 112       1.792 -15.002  47.050  1.00  0.00           C  
ATOM   1821  NH1 ARG A 112       0.822 -15.751  46.577  1.00  0.00           N  
ATOM   1822  NH2 ARG A 112       1.814 -14.681  48.332  1.00  0.00           N  
ATOM   1823  H   ARG A 112       2.447 -18.603  43.828  1.00  0.00           H  
ATOM   1824  HA  ARG A 112       4.180 -17.902  41.613  1.00  0.00           H  
ATOM   1825 1HB  ARG A 112       4.249 -15.683  42.620  1.00  0.00           H  
ATOM   1826 2HB  ARG A 112       2.607 -16.305  42.617  1.00  0.00           H  
ATOM   1827 1HG  ARG A 112       2.892 -16.939  45.016  1.00  0.00           H  
ATOM   1828 2HG  ARG A 112       4.485 -16.144  44.984  1.00  0.00           H  
ATOM   1829 1HD  ARG A 112       3.413 -14.057  44.326  1.00  0.00           H  
ATOM   1830 2HD  ARG A 112       1.826 -14.856  44.407  1.00  0.00           H  
ATOM   1831  HE  ARG A 112       3.493 -13.983  46.631  1.00  0.00           H  
ATOM   1832 1HH1 ARG A 112       0.807 -15.997  45.597  1.00  0.00           H  
ATOM   1833 2HH1 ARG A 112       0.094 -16.084  47.191  1.00  0.00           H  
ATOM   1834 1HH2 ARG A 112       2.559 -14.104  48.697  1.00  0.00           H  
ATOM   1835 2HH2 ARG A 112       1.086 -15.014  48.947  1.00  0.00           H  
ATOM   1836  N   ARG A 113       5.727 -18.556  44.338  1.00  0.00           N  
ATOM   1837  CA  ARG A 113       7.063 -18.884  44.843  1.00  0.00           C  
ATOM   1838  C   ARG A 113       7.953 -19.634  43.824  1.00  0.00           C  
ATOM   1839  O   ARG A 113       9.181 -19.448  43.833  1.00  0.00           O  
ATOM   1840  CB  ARG A 113       6.939 -19.727  46.104  1.00  0.00           C  
ATOM   1841  CG  ARG A 113       8.259 -20.080  46.769  1.00  0.00           C  
ATOM   1842  CD  ARG A 113       8.095 -21.161  47.775  1.00  0.00           C  
ATOM   1843  NE  ARG A 113       7.702 -22.420  47.158  1.00  0.00           N  
ATOM   1844  CZ  ARG A 113       7.221 -23.483  47.830  1.00  0.00           C  
ATOM   1845  NH1 ARG A 113       7.076 -23.427  49.136  1.00  0.00           N  
ATOM   1846  NH2 ARG A 113       6.891 -24.584  47.177  1.00  0.00           N  
ATOM   1847  H   ARG A 113       4.917 -18.826  44.878  1.00  0.00           H  
ATOM   1848  HA  ARG A 113       7.575 -17.972  45.152  1.00  0.00           H  
ATOM   1849 1HB  ARG A 113       6.331 -19.198  46.836  1.00  0.00           H  
ATOM   1850 2HB  ARG A 113       6.428 -20.661  45.868  1.00  0.00           H  
ATOM   1851 1HG  ARG A 113       8.968 -20.420  46.014  1.00  0.00           H  
ATOM   1852 2HG  ARG A 113       8.659 -19.202  47.274  1.00  0.00           H  
ATOM   1853 1HD  ARG A 113       9.038 -21.318  48.297  1.00  0.00           H  
ATOM   1854 2HD  ARG A 113       7.327 -20.880  48.492  1.00  0.00           H  
ATOM   1855  HE  ARG A 113       7.799 -22.502  46.155  1.00  0.00           H  
ATOM   1856 1HH1 ARG A 113       7.328 -22.584  49.636  1.00  0.00           H  
ATOM   1857 2HH1 ARG A 113       6.714 -24.221  49.639  1.00  0.00           H  
ATOM   1858 1HH2 ARG A 113       7.000 -24.628  46.173  1.00  0.00           H  
ATOM   1859 2HH2 ARG A 113       6.529 -25.379  47.681  1.00  0.00           H  
ATOM   1860  N   GLU A 114       7.301 -20.450  42.969  1.00  0.00           N  
ATOM   1861  CA  GLU A 114       7.946 -21.252  41.925  1.00  0.00           C  
ATOM   1862  C   GLU A 114       8.457 -20.477  40.707  1.00  0.00           C  
ATOM   1863  O   GLU A 114       9.044 -21.078  39.828  1.00  0.00           O  
ATOM   1864  CB  GLU A 114       6.969 -22.328  41.446  1.00  0.00           C  
ATOM   1865  CG  GLU A 114       6.482 -23.266  42.542  1.00  0.00           C  
ATOM   1866  CD  GLU A 114       7.584 -24.104  43.127  1.00  0.00           C  
ATOM   1867  OE1 GLU A 114       8.452 -24.507  42.392  1.00  0.00           O  
ATOM   1868  OE2 GLU A 114       7.556 -24.343  44.312  1.00  0.00           O  
ATOM   1869  H   GLU A 114       6.298 -20.495  43.075  1.00  0.00           H  
ATOM   1870  HA  GLU A 114       8.872 -21.682  42.308  1.00  0.00           H  
ATOM   1871 1HB  GLU A 114       6.094 -21.854  40.998  1.00  0.00           H  
ATOM   1872 2HB  GLU A 114       7.444 -22.933  40.675  1.00  0.00           H  
ATOM   1873 1HG  GLU A 114       6.028 -22.675  43.337  1.00  0.00           H  
ATOM   1874 2HG  GLU A 114       5.715 -23.919  42.130  1.00  0.00           H  
ATOM   1875  N   TYR A 115       8.278 -19.154  40.656  1.00  0.00           N  
ATOM   1876  CA  TYR A 115       8.813 -18.298  39.550  1.00  0.00           C  
ATOM   1877  C   TYR A 115       8.882 -16.866  40.035  1.00  0.00           C  
ATOM   1878  O   TYR A 115       8.611 -16.640  41.193  1.00  0.00           O  
ATOM   1879  CB  TYR A 115       7.949 -18.388  38.290  1.00  0.00           C  
ATOM   1880  CG  TYR A 115       6.494 -18.048  38.521  1.00  0.00           C  
ATOM   1881  CD1 TYR A 115       6.048 -16.746  38.341  1.00  0.00           C  
ATOM   1882  CD2 TYR A 115       5.605 -19.037  38.915  1.00  0.00           C  
ATOM   1883  CE1 TYR A 115       4.719 -16.436  38.553  1.00  0.00           C  
ATOM   1884  CE2 TYR A 115       4.274 -18.726  39.128  1.00  0.00           C  
ATOM   1885  CZ  TYR A 115       3.832 -17.432  38.946  1.00  0.00           C  
ATOM   1886  OH  TYR A 115       2.507 -17.123  39.158  1.00  0.00           O  
ATOM   1887  H   TYR A 115       7.756 -18.721  41.404  1.00  0.00           H  
ATOM   1888  HA  TYR A 115       9.818 -18.626  39.281  1.00  0.00           H  
ATOM   1889 1HB  TYR A 115       8.340 -17.709  37.530  1.00  0.00           H  
ATOM   1890 2HB  TYR A 115       8.001 -19.397  37.884  1.00  0.00           H  
ATOM   1891  HD1 TYR A 115       6.747 -15.969  38.032  1.00  0.00           H  
ATOM   1892  HD2 TYR A 115       5.955 -20.058  39.059  1.00  0.00           H  
ATOM   1893  HE1 TYR A 115       4.369 -15.414  38.409  1.00  0.00           H  
ATOM   1894  HE2 TYR A 115       3.577 -19.504  39.437  1.00  0.00           H  
ATOM   1895  HH  TYR A 115       2.035 -17.914  39.429  1.00  0.00           H  
ATOM   1896  N   GLN A 116       9.204 -15.901  39.179  1.00  0.00           N  
ATOM   1897  CA  GLN A 116       9.260 -14.483  39.600  1.00  0.00           C  
ATOM   1898  C   GLN A 116       8.014 -13.593  39.263  1.00  0.00           C  
ATOM   1899  O   GLN A 116       7.724 -13.300  38.095  1.00  0.00           O  
ATOM   1900  CB  GLN A 116      10.507 -13.843  38.984  1.00  0.00           C  
ATOM   1901  CG  GLN A 116      10.685 -12.373  39.327  1.00  0.00           C  
ATOM   1902  CD  GLN A 116      10.998 -12.155  40.794  1.00  0.00           C  
ATOM   1903  OE1 GLN A 116      11.508 -13.050  41.474  1.00  0.00           O  
ATOM   1904  NE2 GLN A 116      10.695 -10.962  41.292  1.00  0.00           N  
ATOM   1905  H   GLN A 116       9.415 -16.138  38.220  1.00  0.00           H  
ATOM   1906  HA  GLN A 116       9.267 -14.425  40.688  1.00  0.00           H  
ATOM   1907 1HB  GLN A 116      11.395 -14.377  39.322  1.00  0.00           H  
ATOM   1908 2HB  GLN A 116      10.464 -13.933  37.899  1.00  0.00           H  
ATOM   1909 1HG  GLN A 116      11.512 -11.972  38.738  1.00  0.00           H  
ATOM   1910 2HG  GLN A 116       9.764 -11.841  39.090  1.00  0.00           H  
ATOM   1911 1HE2 GLN A 116      10.879 -10.760  42.255  1.00  0.00           H  
ATOM   1912 2HE2 GLN A 116      10.282 -10.265  40.705  1.00  0.00           H  
ATOM   1913  N   LEU A 117       7.308 -13.160  40.315  1.00  0.00           N  
ATOM   1914  CA  LEU A 117       6.114 -12.328  40.226  1.00  0.00           C  
ATOM   1915  C   LEU A 117       6.289 -11.168  41.159  1.00  0.00           C  
ATOM   1916  O   LEU A 117       6.491 -11.363  42.353  1.00  0.00           O  
ATOM   1917  CB  LEU A 117       4.851 -13.117  40.594  1.00  0.00           C  
ATOM   1918  CG  LEU A 117       3.526 -12.360  40.444  1.00  0.00           C  
ATOM   1919  CD1 LEU A 117       3.302 -12.010  38.979  1.00  0.00           C  
ATOM   1920  CD2 LEU A 117       2.388 -13.215  40.983  1.00  0.00           C  
ATOM   1921  H   LEU A 117       7.645 -13.442  41.225  1.00  0.00           H  
ATOM   1922  HA  LEU A 117       5.967 -12.010  39.194  1.00  0.00           H  
ATOM   1923 1HB  LEU A 117       4.800 -14.004  39.963  1.00  0.00           H  
ATOM   1924 2HB  LEU A 117       4.933 -13.441  41.632  1.00  0.00           H  
ATOM   1925  HG  LEU A 117       3.575 -11.426  41.006  1.00  0.00           H  
ATOM   1926 1HD1 LEU A 117       2.361 -11.472  38.874  1.00  0.00           H  
ATOM   1927 2HD1 LEU A 117       4.120 -11.382  38.626  1.00  0.00           H  
ATOM   1928 3HD1 LEU A 117       3.264 -12.925  38.390  1.00  0.00           H  
ATOM   1929 1HD2 LEU A 117       1.446 -12.676  40.877  1.00  0.00           H  
ATOM   1930 2HD2 LEU A 117       2.339 -14.148  40.422  1.00  0.00           H  
ATOM   1931 3HD2 LEU A 117       2.565 -13.435  42.035  1.00  0.00           H  
ATOM   1932  N   SER A 118       6.183  -9.948  40.658  1.00  0.00           N  
ATOM   1933  CA  SER A 118       6.373  -8.799  41.537  1.00  0.00           C  
ATOM   1934  C   SER A 118       5.314  -8.787  42.638  1.00  0.00           C  
ATOM   1935  O   SER A 118       4.208  -9.358  42.497  1.00  0.00           O  
ATOM   1936  CB  SER A 118       6.309  -7.511  40.740  1.00  0.00           C  
ATOM   1937  OG  SER A 118       5.018  -7.293  40.241  1.00  0.00           O  
ATOM   1938  H   SER A 118       5.974  -9.792  39.682  1.00  0.00           H  
ATOM   1939  HA  SER A 118       7.367  -8.756  41.984  1.00  0.00           H  
ATOM   1940 1HB  SER A 118       6.603  -6.675  41.375  1.00  0.00           H  
ATOM   1941 2HB  SER A 118       7.017  -7.559  39.914  1.00  0.00           H  
ATOM   1942  HG  SER A 118       4.967  -6.355  40.039  1.00  0.00           H  
ATOM   1943  N   ASP A 119       5.680  -8.138  43.735  1.00  0.00           N  
ATOM   1944  CA  ASP A 119       4.883  -8.177  44.958  1.00  0.00           C  
ATOM   1945  C   ASP A 119       3.524  -7.432  44.861  1.00  0.00           C  
ATOM   1946  O   ASP A 119       2.524  -7.874  45.439  1.00  0.00           O  
ATOM   1947  CB  ASP A 119       5.701  -7.590  46.111  1.00  0.00           C  
ATOM   1948  CG  ASP A 119       6.852  -8.492  46.540  1.00  0.00           C  
ATOM   1949  OD1 ASP A 119       6.833  -9.650  46.194  1.00  0.00           O  
ATOM   1950  OD2 ASP A 119       7.737  -8.013  47.208  1.00  0.00           O  
ATOM   1951  H   ASP A 119       6.536  -7.601  43.722  1.00  0.00           H  
ATOM   1952  HA  ASP A 119       4.591  -9.205  45.176  1.00  0.00           H  
ATOM   1953 1HB  ASP A 119       6.108  -6.624  45.813  1.00  0.00           H  
ATOM   1954 2HB  ASP A 119       5.051  -7.422  46.969  1.00  0.00           H  
ATOM   1955  N   SER A 120       3.476  -6.325  44.117  1.00  0.00           N  
ATOM   1956  CA  SER A 120       2.230  -5.569  43.979  1.00  0.00           C  
ATOM   1957  C   SER A 120       1.249  -6.127  42.939  1.00  0.00           C  
ATOM   1958  O   SER A 120       0.381  -5.401  42.494  1.00  0.00           O  
ATOM   1959  CB  SER A 120       2.561  -4.132  43.625  1.00  0.00           C  
ATOM   1960  OG  SER A 120       3.203  -4.056  42.382  1.00  0.00           O  
ATOM   1961  H   SER A 120       4.305  -5.999  43.641  1.00  0.00           H  
ATOM   1962  HA  SER A 120       1.682  -5.462  44.916  1.00  0.00           H  
ATOM   1963 1HB  SER A 120       1.644  -3.543  43.600  1.00  0.00           H  
ATOM   1964 2HB  SER A 120       3.203  -3.707  44.395  1.00  0.00           H  
ATOM   1965  HG  SER A 120       3.655  -3.209  42.369  1.00  0.00           H  
ATOM   1966  N   THR A 121       1.352  -7.408  42.586  1.00  0.00           N  
ATOM   1967  CA  THR A 121       0.490  -7.983  41.566  1.00  0.00           C  
ATOM   1968  C   THR A 121      -0.970  -7.982  42.006  1.00  0.00           C  
ATOM   1969  O   THR A 121      -1.793  -7.303  41.393  1.00  0.00           O  
ATOM   1970  CB  THR A 121       0.926  -9.419  41.222  1.00  0.00           C  
ATOM   1971  OG1 THR A 121       2.250  -9.401  40.672  1.00  0.00           O  
ATOM   1972  CG2 THR A 121      -0.028 -10.040  40.213  1.00  0.00           C  
ATOM   1973  H   THR A 121       2.042  -7.994  43.034  1.00  0.00           H  
ATOM   1974  HA  THR A 121       0.527  -7.371  40.664  1.00  0.00           H  
ATOM   1975  HB  THR A 121       0.933 -10.025  42.127  1.00  0.00           H  
ATOM   1976  HG1 THR A 121       2.890  -9.332  41.385  1.00  0.00           H  
ATOM   1977 1HG2 THR A 121       0.295 -11.055  39.982  1.00  0.00           H  
ATOM   1978 2HG2 THR A 121      -1.034 -10.067  40.632  1.00  0.00           H  
ATOM   1979 3HG2 THR A 121      -0.031  -9.444  39.301  1.00  0.00           H  
ATOM   1980  N   LYS A 122      -1.278  -8.712  43.076  1.00  0.00           N  
ATOM   1981  CA  LYS A 122      -2.623  -8.738  43.650  1.00  0.00           C  
ATOM   1982  C   LYS A 122      -3.139  -7.332  43.997  1.00  0.00           C  
ATOM   1983  O   LYS A 122      -4.354  -7.069  43.964  1.00  0.00           O  
ATOM   1984  CB  LYS A 122      -2.643  -9.624  44.897  1.00  0.00           C  
ATOM   1985  CG  LYS A 122      -1.977  -9.006  46.120  1.00  0.00           C  
ATOM   1986  CD  LYS A 122      -2.193  -9.861  47.359  1.00  0.00           C  
ATOM   1987  CE  LYS A 122      -1.569  -9.220  48.589  1.00  0.00           C  
ATOM   1988  NZ  LYS A 122      -1.754 -10.056  49.805  1.00  0.00           N  
ATOM   1989  H   LYS A 122      -0.550  -9.267  43.503  1.00  0.00           H  
ATOM   1990  HA  LYS A 122      -3.326  -9.149  42.925  1.00  0.00           H  
ATOM   1991 1HB  LYS A 122      -3.675  -9.858  45.162  1.00  0.00           H  
ATOM   1992 2HB  LYS A 122      -2.139 -10.566  44.682  1.00  0.00           H  
ATOM   1993 1HG  LYS A 122      -0.907  -8.905  45.939  1.00  0.00           H  
ATOM   1994 2HG  LYS A 122      -2.391  -8.013  46.295  1.00  0.00           H  
ATOM   1995 1HD  LYS A 122      -3.262  -9.992  47.528  1.00  0.00           H  
ATOM   1996 2HD  LYS A 122      -1.744 -10.842  47.205  1.00  0.00           H  
ATOM   1997 1HE  LYS A 122      -0.503  -9.073  48.423  1.00  0.00           H  
ATOM   1998 2HE  LYS A 122      -2.025  -8.245  48.762  1.00  0.00           H  
ATOM   1999 1HZ  LYS A 122      -1.328  -9.597  50.598  1.00  0.00           H  
ATOM   2000 2HZ  LYS A 122      -2.741 -10.183  49.981  1.00  0.00           H  
ATOM   2001 3HZ  LYS A 122      -1.318 -10.956  49.665  1.00  0.00           H  
ATOM   2002  N   TYR A 123      -2.228  -6.432  44.336  1.00  0.00           N  
ATOM   2003  CA  TYR A 123      -2.640  -5.079  44.652  1.00  0.00           C  
ATOM   2004  C   TYR A 123      -3.352  -4.435  43.433  1.00  0.00           C  
ATOM   2005  O   TYR A 123      -4.504  -3.989  43.517  1.00  0.00           O  
ATOM   2006  CB  TYR A 123      -1.431  -4.246  45.086  1.00  0.00           C  
ATOM   2007  CG  TYR A 123      -1.751  -2.788  45.331  1.00  0.00           C  
ATOM   2008  CD1 TYR A 123      -2.065  -2.352  46.608  1.00  0.00           C  
ATOM   2009  CD2 TYR A 123      -1.729  -1.887  44.275  1.00  0.00           C  
ATOM   2010  CE1 TYR A 123      -2.356  -1.019  46.831  1.00  0.00           C  
ATOM   2011  CE2 TYR A 123      -2.020  -0.556  44.498  1.00  0.00           C  
ATOM   2012  CZ  TYR A 123      -2.333  -0.121  45.770  1.00  0.00           C  
ATOM   2013  OH  TYR A 123      -2.624   1.205  45.992  1.00  0.00           O  
ATOM   2014  H   TYR A 123      -1.247  -6.670  44.379  1.00  0.00           H  
ATOM   2015  HA  TYR A 123      -3.382  -5.095  45.450  1.00  0.00           H  
ATOM   2016 1HB  TYR A 123      -1.014  -4.661  46.004  1.00  0.00           H  
ATOM   2017 2HB  TYR A 123      -0.657  -4.302  44.320  1.00  0.00           H  
ATOM   2018  HD1 TYR A 123      -2.082  -3.060  47.437  1.00  0.00           H  
ATOM   2019  HD2 TYR A 123      -1.482  -2.232  43.270  1.00  0.00           H  
ATOM   2020  HE1 TYR A 123      -2.604  -0.676  47.835  1.00  0.00           H  
ATOM   2021  HE2 TYR A 123      -2.004   0.152  43.668  1.00  0.00           H  
ATOM   2022  HH  TYR A 123      -2.567   1.688  45.164  1.00  0.00           H  
ATOM   2023  N   TYR A 124      -2.659  -4.443  42.298  1.00  0.00           N  
ATOM   2024  CA  TYR A 124      -3.160  -3.826  41.109  1.00  0.00           C  
ATOM   2025  C   TYR A 124      -4.303  -4.609  40.473  1.00  0.00           C  
ATOM   2026  O   TYR A 124      -5.361  -4.058  40.177  1.00  0.00           O  
ATOM   2027  CB  TYR A 124      -2.018  -3.644  40.107  1.00  0.00           C  
ATOM   2028  CG  TYR A 124      -1.053  -2.539  40.475  1.00  0.00           C  
ATOM   2029  CD1 TYR A 124       0.298  -2.818  40.618  1.00  0.00           C  
ATOM   2030  CD2 TYR A 124      -1.519  -1.247  40.672  1.00  0.00           C  
ATOM   2031  CE1 TYR A 124       1.180  -1.808  40.956  1.00  0.00           C  
ATOM   2032  CE2 TYR A 124      -0.637  -0.240  41.009  1.00  0.00           C  
ATOM   2033  CZ  TYR A 124       0.707  -0.517  41.150  1.00  0.00           C  
ATOM   2034  OH  TYR A 124       1.584   0.489  41.486  1.00  0.00           O  
ATOM   2035  H   TYR A 124      -1.757  -4.896  42.274  1.00  0.00           H  
ATOM   2036  HA  TYR A 124      -3.595  -2.856  41.350  1.00  0.00           H  
ATOM   2037 1HB  TYR A 124      -1.454  -4.575  40.024  1.00  0.00           H  
ATOM   2038 2HB  TYR A 124      -2.429  -3.421  39.123  1.00  0.00           H  
ATOM   2039  HD1 TYR A 124       0.665  -3.833  40.465  1.00  0.00           H  
ATOM   2040  HD2 TYR A 124      -2.581  -1.029  40.561  1.00  0.00           H  
ATOM   2041  HE1 TYR A 124       2.242  -2.028  41.066  1.00  0.00           H  
ATOM   2042  HE2 TYR A 124      -1.004   0.776  41.164  1.00  0.00           H  
ATOM   2043  HH  TYR A 124       1.103   1.314  41.586  1.00  0.00           H  
ATOM   2044  N   LEU A 125      -4.116  -5.905  40.283  1.00  0.00           N  
ATOM   2045  CA  LEU A 125      -5.123  -6.708  39.598  1.00  0.00           C  
ATOM   2046  C   LEU A 125      -6.469  -6.723  40.314  1.00  0.00           C  
ATOM   2047  O   LEU A 125      -7.528  -6.803  39.677  1.00  0.00           O  
ATOM   2048  CB  LEU A 125      -4.617  -8.148  39.444  1.00  0.00           C  
ATOM   2049  CG  LEU A 125      -3.436  -8.339  38.483  1.00  0.00           C  
ATOM   2050  CD1 LEU A 125      -3.049  -9.811  38.442  1.00  0.00           C  
ATOM   2051  CD2 LEU A 125      -3.820  -7.835  37.101  1.00  0.00           C  
ATOM   2052  H   LEU A 125      -3.271  -6.351  40.612  1.00  0.00           H  
ATOM   2053  HA  LEU A 125      -5.337  -6.271  38.623  1.00  0.00           H  
ATOM   2054 1HB  LEU A 125      -4.310  -8.514  40.422  1.00  0.00           H  
ATOM   2055 2HB  LEU A 125      -5.438  -8.769  39.088  1.00  0.00           H  
ATOM   2056  HG  LEU A 125      -2.575  -7.777  38.848  1.00  0.00           H  
ATOM   2057 1HD1 LEU A 125      -2.209  -9.946  37.759  1.00  0.00           H  
ATOM   2058 2HD1 LEU A 125      -2.759 -10.138  39.440  1.00  0.00           H  
ATOM   2059 3HD1 LEU A 125      -3.896 -10.401  38.096  1.00  0.00           H  
ATOM   2060 1HD2 LEU A 125      -2.980  -7.970  36.418  1.00  0.00           H  
ATOM   2061 2HD2 LEU A 125      -4.680  -8.397  36.734  1.00  0.00           H  
ATOM   2062 3HD2 LEU A 125      -4.075  -6.777  37.156  1.00  0.00           H  
ATOM   2063  N   ASN A 126      -6.457  -6.656  41.635  1.00  0.00           N  
ATOM   2064  CA  ASN A 126      -7.715  -6.597  42.366  1.00  0.00           C  
ATOM   2065  C   ASN A 126      -8.385  -5.243  42.187  1.00  0.00           C  
ATOM   2066  O   ASN A 126      -9.564  -5.115  42.461  1.00  0.00           O  
ATOM   2067  CB  ASN A 126      -7.494  -6.895  43.838  1.00  0.00           C  
ATOM   2068  CG  ASN A 126      -7.190  -8.345  44.094  1.00  0.00           C  
ATOM   2069  OD1 ASN A 126      -7.484  -9.210  43.260  1.00  0.00           O  
ATOM   2070  ND2 ASN A 126      -6.610  -8.627  45.232  1.00  0.00           N  
ATOM   2071  H   ASN A 126      -5.588  -6.645  42.150  1.00  0.00           H  
ATOM   2072  HA  ASN A 126      -8.415  -7.328  41.958  1.00  0.00           H  
ATOM   2073 1HB  ASN A 126      -6.667  -6.290  44.211  1.00  0.00           H  
ATOM   2074 2HB  ASN A 126      -8.384  -6.617  44.402  1.00  0.00           H  
ATOM   2075 1HD2 ASN A 126      -6.383  -9.575  45.457  1.00  0.00           H  
ATOM   2076 2HD2 ASN A 126      -6.391  -7.895  45.877  1.00  0.00           H  
ATOM   2077  N   ASP A 127      -7.646  -4.240  41.721  1.00  0.00           N  
ATOM   2078  CA  ASP A 127      -8.203  -2.897  41.477  1.00  0.00           C  
ATOM   2079  C   ASP A 127      -8.186  -2.520  39.976  1.00  0.00           C  
ATOM   2080  O   ASP A 127      -7.998  -1.354  39.613  1.00  0.00           O  
ATOM   2081  CB  ASP A 127      -7.424  -1.850  42.277  1.00  0.00           C  
ATOM   2082  CG  ASP A 127      -7.783  -1.848  43.757  1.00  0.00           C  
ATOM   2083  OD1 ASP A 127      -8.750  -2.477  44.115  1.00  0.00           O  
ATOM   2084  OD2 ASP A 127      -7.087  -1.217  44.515  1.00  0.00           O  
ATOM   2085  H   ASP A 127      -6.669  -4.410  41.529  1.00  0.00           H  
ATOM   2086  HA  ASP A 127      -9.256  -2.877  41.760  1.00  0.00           H  
ATOM   2087 1HB  ASP A 127      -6.355  -2.038  42.177  1.00  0.00           H  
ATOM   2088 2HB  ASP A 127      -7.621  -0.859  41.869  1.00  0.00           H  
ATOM   2089  N   LEU A 128      -8.380  -3.498  39.098  1.00  0.00           N  
ATOM   2090  CA  LEU A 128      -8.399  -3.206  37.676  1.00  0.00           C  
ATOM   2091  C   LEU A 128      -9.498  -2.193  37.265  1.00  0.00           C  
ATOM   2092  O   LEU A 128      -9.243  -1.309  36.442  1.00  0.00           O  
ATOM   2093  CB  LEU A 128      -8.588  -4.515  36.899  1.00  0.00           C  
ATOM   2094  CG  LEU A 128      -7.361  -5.433  36.834  1.00  0.00           C  
ATOM   2095  CD1 LEU A 128      -7.786  -6.816  36.359  1.00  0.00           C  
ATOM   2096  CD2 LEU A 128      -6.324  -4.828  35.899  1.00  0.00           C  
ATOM   2097  H   LEU A 128      -8.516  -4.450  39.407  1.00  0.00           H  
ATOM   2098  HA  LEU A 128      -7.449  -2.760  37.382  1.00  0.00           H  
ATOM   2099 1HB  LEU A 128      -9.398  -5.077  37.360  1.00  0.00           H  
ATOM   2100 2HB  LEU A 128      -8.877  -4.274  35.877  1.00  0.00           H  
ATOM   2101  HG  LEU A 128      -6.932  -5.540  37.830  1.00  0.00           H  
ATOM   2102 1HD1 LEU A 128      -6.913  -7.468  36.313  1.00  0.00           H  
ATOM   2103 2HD1 LEU A 128      -8.513  -7.232  37.055  1.00  0.00           H  
ATOM   2104 3HD1 LEU A 128      -8.234  -6.738  35.369  1.00  0.00           H  
ATOM   2105 1HD2 LEU A 128      -5.452  -5.480  35.852  1.00  0.00           H  
ATOM   2106 2HD2 LEU A 128      -6.752  -4.722  34.901  1.00  0.00           H  
ATOM   2107 3HD2 LEU A 128      -6.026  -3.848  36.271  1.00  0.00           H  
ATOM   2108  N   ASP A 129     -10.713  -2.326  37.797  1.00  0.00           N  
ATOM   2109  CA  ASP A 129     -11.755  -1.358  37.459  1.00  0.00           C  
ATOM   2110  C   ASP A 129     -11.225   0.056  37.593  1.00  0.00           C  
ATOM   2111  O   ASP A 129     -11.238   0.831  36.619  1.00  0.00           O  
ATOM   2112  CB  ASP A 129     -12.981  -1.538  38.358  1.00  0.00           C  
ATOM   2113  CG  ASP A 129     -13.768  -2.803  38.040  1.00  0.00           C  
ATOM   2114  OD1 ASP A 129     -13.571  -3.351  36.981  1.00  0.00           O  
ATOM   2115  OD2 ASP A 129     -14.559  -3.207  38.857  1.00  0.00           O  
ATOM   2116  H   ASP A 129     -10.931  -3.082  38.430  1.00  0.00           H  
ATOM   2117  HA  ASP A 129     -12.076  -1.506  36.428  1.00  0.00           H  
ATOM   2118 1HB  ASP A 129     -12.665  -1.578  39.401  1.00  0.00           H  
ATOM   2119 2HB  ASP A 129     -13.642  -0.679  38.248  1.00  0.00           H  
ATOM   2120  N   ARG A 130     -10.768   0.394  38.796  1.00  0.00           N  
ATOM   2121  CA  ARG A 130     -10.292   1.738  39.073  1.00  0.00           C  
ATOM   2122  C   ARG A 130      -9.135   2.118  38.200  1.00  0.00           C  
ATOM   2123  O   ARG A 130      -9.045   3.250  37.806  1.00  0.00           O  
ATOM   2124  CB  ARG A 130      -9.872   1.868  40.530  1.00  0.00           C  
ATOM   2125  CG  ARG A 130      -9.351   3.241  40.925  1.00  0.00           C  
ATOM   2126  CD  ARG A 130      -9.271   3.394  42.400  1.00  0.00           C  
ATOM   2127  NE  ARG A 130      -8.353   2.437  42.995  1.00  0.00           N  
ATOM   2128  CZ  ARG A 130      -7.013   2.583  43.034  1.00  0.00           C  
ATOM   2129  NH1 ARG A 130      -6.453   3.650  42.509  1.00  0.00           N  
ATOM   2130  NH2 ARG A 130      -6.264   1.654  43.599  1.00  0.00           N  
ATOM   2131  H   ARG A 130     -10.751  -0.296  39.533  1.00  0.00           H  
ATOM   2132  HA  ARG A 130     -11.101   2.454  38.926  1.00  0.00           H  
ATOM   2133 1HB  ARG A 130     -10.718   1.639  41.174  1.00  0.00           H  
ATOM   2134 2HB  ARG A 130      -9.088   1.142  40.747  1.00  0.00           H  
ATOM   2135 1HG  ARG A 130      -8.354   3.385  40.511  1.00  0.00           H  
ATOM   2136 2HG  ARG A 130     -10.019   4.010  40.537  1.00  0.00           H  
ATOM   2137 1HD  ARG A 130      -8.923   4.398  42.644  1.00  0.00           H  
ATOM   2138 2HD  ARG A 130     -10.257   3.237  42.836  1.00  0.00           H  
ATOM   2139  HE  ARG A 130      -8.748   1.602  43.410  1.00  0.00           H  
ATOM   2140 1HH1 ARG A 130      -7.027   4.360  42.077  1.00  0.00           H  
ATOM   2141 2HH1 ARG A 130      -5.450   3.758  42.537  1.00  0.00           H  
ATOM   2142 1HH2 ARG A 130      -6.694   0.832  44.004  1.00  0.00           H  
ATOM   2143 2HH2 ARG A 130      -5.261   1.763  43.628  1.00  0.00           H  
ATOM   2144  N   VAL A 131      -8.242   1.185  37.900  1.00  0.00           N  
ATOM   2145  CA  VAL A 131      -7.093   1.514  37.061  1.00  0.00           C  
ATOM   2146  C   VAL A 131      -7.515   1.678  35.601  1.00  0.00           C  
ATOM   2147  O   VAL A 131      -7.145   2.647  34.963  1.00  0.00           O  
ATOM   2148  CB  VAL A 131      -5.933   0.505  37.219  1.00  0.00           C  
ATOM   2149  CG1 VAL A 131      -4.845   0.787  36.223  1.00  0.00           C  
ATOM   2150  CG2 VAL A 131      -5.364   0.580  38.608  1.00  0.00           C  
ATOM   2151  H   VAL A 131      -8.345   0.242  38.246  1.00  0.00           H  
ATOM   2152  HA  VAL A 131      -6.708   2.509  37.288  1.00  0.00           H  
ATOM   2153  HB  VAL A 131      -6.321  -0.505  37.088  1.00  0.00           H  
ATOM   2154 1HG1 VAL A 131      -4.038   0.065  36.351  1.00  0.00           H  
ATOM   2155 2HG1 VAL A 131      -5.248   0.705  35.213  1.00  0.00           H  
ATOM   2156 3HG1 VAL A 131      -4.459   1.793  36.381  1.00  0.00           H  
ATOM   2157 1HG2 VAL A 131      -4.548  -0.136  38.707  1.00  0.00           H  
ATOM   2158 2HG2 VAL A 131      -4.987   1.586  38.792  1.00  0.00           H  
ATOM   2159 3HG2 VAL A 131      -6.142   0.346  39.334  1.00  0.00           H  
ATOM   2160  N   ALA A 132      -8.302   0.734  35.088  1.00  0.00           N  
ATOM   2161  CA  ALA A 132      -8.804   0.762  33.680  1.00  0.00           C  
ATOM   2162  C   ALA A 132      -9.598   2.015  33.376  1.00  0.00           C  
ATOM   2163  O   ALA A 132      -9.632   2.474  32.246  1.00  0.00           O  
ATOM   2164  CB  ALA A 132      -9.665  -0.477  33.372  1.00  0.00           C  
ATOM   2165  H   ALA A 132      -8.566  -0.033  35.689  1.00  0.00           H  
ATOM   2166  HA  ALA A 132      -7.949   0.759  33.004  1.00  0.00           H  
ATOM   2167 1HB  ALA A 132     -10.015  -0.428  32.341  1.00  0.00           H  
ATOM   2168 2HB  ALA A 132      -9.068  -1.379  33.510  1.00  0.00           H  
ATOM   2169 3HB  ALA A 132     -10.521  -0.501  34.045  1.00  0.00           H  
ATOM   2170  N   ASP A 133     -10.229   2.577  34.389  1.00  0.00           N  
ATOM   2171  CA  ASP A 133     -10.992   3.767  34.181  1.00  0.00           C  
ATOM   2172  C   ASP A 133     -10.266   4.835  33.375  1.00  0.00           C  
ATOM   2173  O   ASP A 133      -9.130   5.193  33.694  1.00  0.00           O  
ATOM   2174  CB  ASP A 133     -11.406   4.344  35.537  1.00  0.00           C  
ATOM   2175  CG  ASP A 133     -12.503   5.394  35.424  1.00  0.00           C  
ATOM   2176  OD1 ASP A 133     -12.205   6.497  35.025  1.00  0.00           O  
ATOM   2177  OD2 ASP A 133     -13.626   5.086  35.737  1.00  0.00           O  
ATOM   2178  H   ASP A 133     -10.182   2.178  35.316  1.00  0.00           H  
ATOM   2179  HA  ASP A 133     -11.905   3.530  33.633  1.00  0.00           H  
ATOM   2180 1HB  ASP A 133     -11.759   3.539  36.183  1.00  0.00           H  
ATOM   2181 2HB  ASP A 133     -10.539   4.796  36.019  1.00  0.00           H  
ATOM   2182  N   PRO A 134     -10.956   5.383  32.353  1.00  0.00           N  
ATOM   2183  CA  PRO A 134     -10.415   6.428  31.505  1.00  0.00           C  
ATOM   2184  C   PRO A 134      -9.979   7.684  32.213  1.00  0.00           C  
ATOM   2185  O   PRO A 134      -9.121   8.395  31.700  1.00  0.00           O  
ATOM   2186  CB  PRO A 134     -11.564   6.720  30.547  1.00  0.00           C  
ATOM   2187  CG  PRO A 134     -12.756   6.147  31.173  1.00  0.00           C  
ATOM   2188  CD  PRO A 134     -12.304   4.971  31.875  1.00  0.00           C  
ATOM   2189  HA  PRO A 134      -9.498   6.119  30.981  1.00  0.00           H  
ATOM   2190 1HB  PRO A 134     -11.692   7.801  30.388  1.00  0.00           H  
ATOM   2191 2HB  PRO A 134     -11.390   6.267  29.559  1.00  0.00           H  
ATOM   2192 1HG  PRO A 134     -13.224   6.862  31.868  1.00  0.00           H  
ATOM   2193 2HG  PRO A 134     -13.514   5.888  30.421  1.00  0.00           H  
ATOM   2194 1HD  PRO A 134     -12.962   4.711  32.717  1.00  0.00           H  
ATOM   2195 2HD  PRO A 134     -12.256   4.089  31.220  1.00  0.00           H  
ATOM   2196  N   SER A 135     -10.534   7.966  33.376  1.00  0.00           N  
ATOM   2197  CA  SER A 135     -10.103   9.144  34.150  1.00  0.00           C  
ATOM   2198  C   SER A 135      -9.107   8.849  35.301  1.00  0.00           C  
ATOM   2199  O   SER A 135      -8.866   9.698  36.132  1.00  0.00           O  
ATOM   2200  CB  SER A 135     -11.329   9.829  34.721  1.00  0.00           C  
ATOM   2201  OG  SER A 135     -12.003   8.989  35.619  1.00  0.00           O  
ATOM   2202  H   SER A 135     -11.263   7.373  33.747  1.00  0.00           H  
ATOM   2203  HA  SER A 135      -9.705   9.948  33.529  1.00  0.00           H  
ATOM   2204 1HB  SER A 135     -11.029  10.745  35.230  1.00  0.00           H  
ATOM   2205 2HB  SER A 135     -11.999  10.111  33.909  1.00  0.00           H  
ATOM   2206  HG  SER A 135     -11.977   8.111  35.229  1.00  0.00           H  
ATOM   2207  N   TYR A 136      -8.529   7.651  35.329  1.00  0.00           N  
ATOM   2208  CA  TYR A 136      -7.702   7.193  36.436  1.00  0.00           C  
ATOM   2209  C   TYR A 136      -6.538   8.101  36.708  1.00  0.00           C  
ATOM   2210  O   TYR A 136      -5.840   8.528  35.821  1.00  0.00           O  
ATOM   2211  CB  TYR A 136      -7.194   5.775  36.168  1.00  0.00           C  
ATOM   2212  CG  TYR A 136      -6.137   5.311  37.144  1.00  0.00           C  
ATOM   2213  CD1 TYR A 136      -6.432   5.223  38.497  1.00  0.00           C  
ATOM   2214  CD2 TYR A 136      -4.872   4.973  36.688  1.00  0.00           C  
ATOM   2215  CE1 TYR A 136      -5.467   4.797  39.389  1.00  0.00           C  
ATOM   2216  CE2 TYR A 136      -3.905   4.549  37.580  1.00  0.00           C  
ATOM   2217  CZ  TYR A 136      -4.200   4.461  38.926  1.00  0.00           C  
ATOM   2218  OH  TYR A 136      -3.238   4.039  39.814  1.00  0.00           O  
ATOM   2219  H   TYR A 136      -8.678   7.039  34.540  1.00  0.00           H  
ATOM   2220  HA  TYR A 136      -8.284   7.193  37.358  1.00  0.00           H  
ATOM   2221 1HB  TYR A 136      -8.028   5.073  36.211  1.00  0.00           H  
ATOM   2222 2HB  TYR A 136      -6.775   5.722  35.164  1.00  0.00           H  
ATOM   2223  HD1 TYR A 136      -7.427   5.487  38.857  1.00  0.00           H  
ATOM   2224  HD2 TYR A 136      -4.638   5.044  35.626  1.00  0.00           H  
ATOM   2225  HE1 TYR A 136      -5.698   4.728  40.451  1.00  0.00           H  
ATOM   2226  HE2 TYR A 136      -2.909   4.285  37.222  1.00  0.00           H  
ATOM   2227  HH  TYR A 136      -3.602   4.039  40.703  1.00  0.00           H  
ATOM   2228  N   LEU A 137      -6.361   8.440  37.963  1.00  0.00           N  
ATOM   2229  CA  LEU A 137      -5.156   9.114  38.402  1.00  0.00           C  
ATOM   2230  C   LEU A 137      -4.650   8.281  39.590  1.00  0.00           C  
ATOM   2231  O   LEU A 137      -5.412   7.972  40.526  1.00  0.00           O  
ATOM   2232  CB  LEU A 137      -5.435  10.566  38.810  1.00  0.00           C  
ATOM   2233  CG  LEU A 137      -4.229  11.351  39.340  1.00  0.00           C  
ATOM   2234  CD1 LEU A 137      -3.260  11.629  38.198  1.00  0.00           C  
ATOM   2235  CD2 LEU A 137      -4.707  12.647  39.977  1.00  0.00           C  
ATOM   2236  H   LEU A 137      -7.080   8.227  38.640  1.00  0.00           H  
ATOM   2237  HA  LEU A 137      -4.439   9.150  37.583  1.00  0.00           H  
ATOM   2238 1HB  LEU A 137      -5.825  11.101  37.945  1.00  0.00           H  
ATOM   2239 2HB  LEU A 137      -6.199  10.568  39.587  1.00  0.00           H  
ATOM   2240  HG  LEU A 137      -3.703  10.753  40.085  1.00  0.00           H  
ATOM   2241 1HD1 LEU A 137      -2.404  12.187  38.574  1.00  0.00           H  
ATOM   2242 2HD1 LEU A 137      -2.921  10.683  37.772  1.00  0.00           H  
ATOM   2243 3HD1 LEU A 137      -3.764  12.213  37.428  1.00  0.00           H  
ATOM   2244 1HD2 LEU A 137      -3.850  13.205  40.355  1.00  0.00           H  
ATOM   2245 2HD2 LEU A 137      -5.233  13.247  39.234  1.00  0.00           H  
ATOM   2246 3HD2 LEU A 137      -5.384  12.420  40.803  1.00  0.00           H  
ATOM   2247  N   PRO A 138      -3.389   7.846  39.518  1.00  0.00           N  
ATOM   2248  CA  PRO A 138      -2.818   6.996  40.564  1.00  0.00           C  
ATOM   2249  C   PRO A 138      -2.890   7.632  41.921  1.00  0.00           C  
ATOM   2250  O   PRO A 138      -2.562   8.781  42.026  1.00  0.00           O  
ATOM   2251  CB  PRO A 138      -1.364   6.822  40.114  1.00  0.00           C  
ATOM   2252  CG  PRO A 138      -1.410   7.025  38.639  1.00  0.00           C  
ATOM   2253  CD  PRO A 138      -2.440   8.106  38.442  1.00  0.00           C  
ATOM   2254  HA  PRO A 138      -3.324   6.023  40.645  1.00  0.00           H  
ATOM   2255 1HB  PRO A 138      -0.721   7.554  40.626  1.00  0.00           H  
ATOM   2256 2HB  PRO A 138      -1.000   5.823  40.395  1.00  0.00           H  
ATOM   2257 1HG  PRO A 138      -0.418   7.313  38.262  1.00  0.00           H  
ATOM   2258 2HG  PRO A 138      -1.682   6.086  38.134  1.00  0.00           H  
ATOM   2259 1HD  PRO A 138      -1.960   9.091  38.536  1.00  0.00           H  
ATOM   2260 2HD  PRO A 138      -2.905   7.994  37.453  1.00  0.00           H  
ATOM   2261  N   THR A 139      -3.310   6.897  42.948  1.00  0.00           N  
ATOM   2262  CA  THR A 139      -3.221   7.413  44.322  1.00  0.00           C  
ATOM   2263  C   THR A 139      -1.795   7.344  44.745  1.00  0.00           C  
ATOM   2264  O   THR A 139      -0.961   6.743  44.076  1.00  0.00           O  
ATOM   2265  CB  THR A 139      -4.097   6.622  45.311  1.00  0.00           C  
ATOM   2266  OG1 THR A 139      -3.557   5.308  45.487  1.00  0.00           O  
ATOM   2267  CG2 THR A 139      -5.523   6.515  44.793  1.00  0.00           C  
ATOM   2268  H   THR A 139      -3.694   5.976  42.792  1.00  0.00           H  
ATOM   2269  HA  THR A 139      -3.603   8.433  44.358  1.00  0.00           H  
ATOM   2270  HB  THR A 139      -4.104   7.130  46.276  1.00  0.00           H  
ATOM   2271  HG1 THR A 139      -4.237   4.726  45.834  1.00  0.00           H  
ATOM   2272 1HG2 THR A 139      -6.128   5.954  45.505  1.00  0.00           H  
ATOM   2273 2HG2 THR A 139      -5.941   7.513  44.668  1.00  0.00           H  
ATOM   2274 3HG2 THR A 139      -5.523   6.001  43.832  1.00  0.00           H  
ATOM   2275  N   GLN A 140      -1.499   7.977  45.859  1.00  0.00           N  
ATOM   2276  CA  GLN A 140      -0.108   8.018  46.325  1.00  0.00           C  
ATOM   2277  C   GLN A 140       0.380   6.610  46.663  1.00  0.00           C  
ATOM   2278  O   GLN A 140       1.456   6.220  46.250  1.00  0.00           O  
ATOM   2279  CB  GLN A 140       0.030   8.930  47.547  1.00  0.00           C  
ATOM   2280  CG  GLN A 140      -0.155  10.407  47.245  1.00  0.00           C  
ATOM   2281  CD  GLN A 140      -0.088  11.266  48.493  1.00  0.00           C  
ATOM   2282  OE1 GLN A 140      -0.366  10.797  49.601  1.00  0.00           O  
ATOM   2283  NE2 GLN A 140       0.280  12.531  48.321  1.00  0.00           N  
ATOM   2284  H   GLN A 140      -2.214   8.438  46.403  1.00  0.00           H  
ATOM   2285  HA  GLN A 140       0.532   8.401  45.530  1.00  0.00           H  
ATOM   2286 1HB  GLN A 140      -0.707   8.645  48.299  1.00  0.00           H  
ATOM   2287 2HB  GLN A 140       1.017   8.798  47.989  1.00  0.00           H  
ATOM   2288 1HG  GLN A 140       0.634  10.731  46.565  1.00  0.00           H  
ATOM   2289 2HG  GLN A 140      -1.130  10.553  46.781  1.00  0.00           H  
ATOM   2290 1HE2 GLN A 140       0.341  13.145  49.110  1.00  0.00           H  
ATOM   2291 2HE2 GLN A 140       0.495  12.869  47.407  1.00  0.00           H  
ATOM   2292  N   GLN A 141      -0.447   5.854  47.379  1.00  0.00           N  
ATOM   2293  CA  GLN A 141      -0.202   4.443  47.653  1.00  0.00           C  
ATOM   2294  C   GLN A 141      -0.011   3.597  46.412  1.00  0.00           C  
ATOM   2295  O   GLN A 141       0.634   2.580  46.493  1.00  0.00           O  
ATOM   2296  CB  GLN A 141      -1.355   3.867  48.479  1.00  0.00           C  
ATOM   2297  CG  GLN A 141      -1.420   4.387  49.905  1.00  0.00           C  
ATOM   2298  CD  GLN A 141      -2.611   3.838  50.668  1.00  0.00           C  
ATOM   2299  OE1 GLN A 141      -3.626   3.462  50.075  1.00  0.00           O  
ATOM   2300  NE2 GLN A 141      -2.493   3.787  51.990  1.00  0.00           N  
ATOM   2301  H   GLN A 141      -1.282   6.289  47.746  1.00  0.00           H  
ATOM   2302  HA  GLN A 141       0.729   4.336  48.210  1.00  0.00           H  
ATOM   2303 1HB  GLN A 141      -2.303   4.099  47.993  1.00  0.00           H  
ATOM   2304 2HB  GLN A 141      -1.266   2.781  48.520  1.00  0.00           H  
ATOM   2305 1HG  GLN A 141      -0.512   4.091  50.430  1.00  0.00           H  
ATOM   2306 2HG  GLN A 141      -1.501   5.474  49.881  1.00  0.00           H  
ATOM   2307 1HE2 GLN A 141      -3.247   3.434  52.546  1.00  0.00           H  
ATOM   2308 2HE2 GLN A 141      -1.652   4.102  52.430  1.00  0.00           H  
ATOM   2309  N   ASP A 142      -0.609   3.989  45.286  1.00  0.00           N  
ATOM   2310  CA  ASP A 142      -0.296   3.390  43.969  1.00  0.00           C  
ATOM   2311  C   ASP A 142       1.152   3.634  43.545  1.00  0.00           C  
ATOM   2312  O   ASP A 142       1.762   2.736  42.982  1.00  0.00           O  
ATOM   2313  CB  ASP A 142      -1.227   3.920  42.863  1.00  0.00           C  
ATOM   2314  CG  ASP A 142      -2.673   3.442  43.007  1.00  0.00           C  
ATOM   2315  OD1 ASP A 142      -2.963   2.458  43.735  1.00  0.00           O  
ATOM   2316  OD2 ASP A 142      -3.536   4.058  42.366  1.00  0.00           O  
ATOM   2317  H   ASP A 142      -1.301   4.723  45.341  1.00  0.00           H  
ATOM   2318  HA  ASP A 142      -0.415   2.307  44.018  1.00  0.00           H  
ATOM   2319 1HB  ASP A 142      -1.199   5.005  42.755  1.00  0.00           H  
ATOM   2320 2HB  ASP A 142      -0.770   3.455  41.988  1.00  0.00           H  
ATOM   2321  N   VAL A 143       1.687   4.834  43.791  1.00  0.00           N  
ATOM   2322  CA  VAL A 143       3.047   5.177  43.342  1.00  0.00           C  
ATOM   2323  C   VAL A 143       4.066   4.426  44.181  1.00  0.00           C  
ATOM   2324  O   VAL A 143       5.122   4.034  43.706  1.00  0.00           O  
ATOM   2325  CB  VAL A 143       3.302   6.691  43.459  1.00  0.00           C  
ATOM   2326  CG1 VAL A 143       4.763   7.009  43.183  1.00  0.00           C  
ATOM   2327  CG2 VAL A 143       2.395   7.445  42.498  1.00  0.00           C  
ATOM   2328  H   VAL A 143       1.147   5.522  44.296  1.00  0.00           H  
ATOM   2329  HA  VAL A 143       3.218   4.855  42.314  1.00  0.00           H  
ATOM   2330  HB  VAL A 143       3.092   7.007  44.482  1.00  0.00           H  
ATOM   2331 1HG1 VAL A 143       4.926   8.084  43.271  1.00  0.00           H  
ATOM   2332 2HG1 VAL A 143       5.392   6.488  43.904  1.00  0.00           H  
ATOM   2333 3HG1 VAL A 143       5.021   6.685  42.175  1.00  0.00           H  
ATOM   2334 1HG2 VAL A 143       2.580   8.516  42.587  1.00  0.00           H  
ATOM   2335 2HG2 VAL A 143       2.601   7.125  41.476  1.00  0.00           H  
ATOM   2336 3HG2 VAL A 143       1.354   7.236  42.742  1.00  0.00           H  
ATOM   2337  N   LEU A 144       3.722   4.224  45.443  1.00  0.00           N  
ATOM   2338  CA  LEU A 144       4.566   3.536  46.378  1.00  0.00           C  
ATOM   2339  C   LEU A 144       4.620   2.065  46.036  1.00  0.00           C  
ATOM   2340  O   LEU A 144       5.535   1.347  46.447  1.00  0.00           O  
ATOM   2341  CB  LEU A 144       4.048   3.729  47.809  1.00  0.00           C  
ATOM   2342  CG  LEU A 144       4.135   5.157  48.361  1.00  0.00           C  
ATOM   2343  CD1 LEU A 144       3.317   5.258  49.642  1.00  0.00           C  
ATOM   2344  CD2 LEU A 144       5.591   5.518  48.611  1.00  0.00           C  
ATOM   2345  H   LEU A 144       2.826   4.572  45.753  1.00  0.00           H  
ATOM   2346  HA  LEU A 144       5.570   3.958  46.343  1.00  0.00           H  
ATOM   2347 1HB  LEU A 144       3.003   3.423  47.844  1.00  0.00           H  
ATOM   2348 2HB  LEU A 144       4.617   3.081  48.475  1.00  0.00           H  
ATOM   2349  HG  LEU A 144       3.707   5.854  47.637  1.00  0.00           H  
ATOM   2350 1HD1 LEU A 144       3.379   6.274  50.034  1.00  0.00           H  
ATOM   2351 2HD1 LEU A 144       2.276   5.013  49.430  1.00  0.00           H  
ATOM   2352 3HD1 LEU A 144       3.712   4.560  50.379  1.00  0.00           H  
ATOM   2353 1HD2 LEU A 144       5.653   6.534  49.003  1.00  0.00           H  
ATOM   2354 2HD2 LEU A 144       6.018   4.824  49.335  1.00  0.00           H  
ATOM   2355 3HD2 LEU A 144       6.147   5.455  47.676  1.00  0.00           H  
ATOM   2356  N   ARG A 145       3.597   1.597  45.337  1.00  0.00           N  
ATOM   2357  CA  ARG A 145       3.564   0.222  44.862  1.00  0.00           C  
ATOM   2358  C   ARG A 145       4.289  -0.027  43.535  1.00  0.00           C  
ATOM   2359  O   ARG A 145       4.695  -1.123  43.287  1.00  0.00           O  
ATOM   2360  CB  ARG A 145       2.117  -0.224  44.714  1.00  0.00           C  
ATOM   2361  CG  ARG A 145       1.386  -0.467  46.024  1.00  0.00           C  
ATOM   2362  CD  ARG A 145       1.934  -1.638  46.752  1.00  0.00           C  
ATOM   2363  NE  ARG A 145       1.179  -1.933  47.958  1.00  0.00           N  
ATOM   2364  CZ  ARG A 145       1.521  -2.864  48.869  1.00  0.00           C  
ATOM   2365  NH1 ARG A 145       2.609  -3.583  48.696  1.00  0.00           N  
ATOM   2366  NH2 ARG A 145       0.766  -3.055  49.936  1.00  0.00           N  
ATOM   2367  H   ARG A 145       2.821   2.208  45.128  1.00  0.00           H  
ATOM   2368  HA  ARG A 145       4.069  -0.428  45.578  1.00  0.00           H  
ATOM   2369 1HB  ARG A 145       1.559   0.531  44.159  1.00  0.00           H  
ATOM   2370 2HB  ARG A 145       2.078  -1.147  44.139  1.00  0.00           H  
ATOM   2371 1HG  ARG A 145       1.484   0.411  46.663  1.00  0.00           H  
ATOM   2372 2HG  ARG A 145       0.330  -0.653  45.823  1.00  0.00           H  
ATOM   2373 1HD  ARG A 145       1.901  -2.515  46.106  1.00  0.00           H  
ATOM   2374 2HD  ARG A 145       2.967  -1.438  47.038  1.00  0.00           H  
ATOM   2375  HE  ARG A 145       0.335  -1.399  48.125  1.00  0.00           H  
ATOM   2376 1HH1 ARG A 145       3.188  -3.436  47.880  1.00  0.00           H  
ATOM   2377 2HH1 ARG A 145       2.866  -4.281  49.378  1.00  0.00           H  
ATOM   2378 1HH2 ARG A 145      -0.070  -2.504  50.069  1.00  0.00           H  
ATOM   2379 2HH2 ARG A 145       1.024  -3.754  50.618  1.00  0.00           H  
ATOM   2380  N   VAL A 146       4.483   0.963  42.684  1.00  0.00           N  
ATOM   2381  CA  VAL A 146       5.000   0.639  41.371  1.00  0.00           C  
ATOM   2382  C   VAL A 146       6.379   0.100  41.535  1.00  0.00           C  
ATOM   2383  O   VAL A 146       7.035   0.383  42.522  1.00  0.00           O  
ATOM   2384  CB  VAL A 146       5.120   1.822  40.426  1.00  0.00           C  
ATOM   2385  CG1 VAL A 146       3.756   2.495  40.269  1.00  0.00           C  
ATOM   2386  CG2 VAL A 146       6.236   2.743  40.916  1.00  0.00           C  
ATOM   2387  H   VAL A 146       4.287   1.927  42.911  1.00  0.00           H  
ATOM   2388  HA  VAL A 146       4.376  -0.103  40.871  1.00  0.00           H  
ATOM   2389  HB  VAL A 146       5.404   1.458  39.437  1.00  0.00           H  
ATOM   2390 1HG1 VAL A 146       3.845   3.343  39.590  1.00  0.00           H  
ATOM   2391 2HG1 VAL A 146       3.041   1.781  39.864  1.00  0.00           H  
ATOM   2392 3HG1 VAL A 146       3.410   2.845  41.242  1.00  0.00           H  
ATOM   2393 1HG2 VAL A 146       6.328   3.594  40.242  1.00  0.00           H  
ATOM   2394 2HG2 VAL A 146       6.001   3.097  41.918  1.00  0.00           H  
ATOM   2395 3HG2 VAL A 146       7.178   2.194  40.936  1.00  0.00           H  
ATOM   2396  N   ARG A 147       6.807  -0.670  40.540  1.00  0.00           N  
ATOM   2397  CA  ARG A 147       8.083  -1.342  40.517  1.00  0.00           C  
ATOM   2398  C   ARG A 147       8.866  -0.742  39.359  1.00  0.00           C  
ATOM   2399  O   ARG A 147       8.336  -0.721  38.275  1.00  0.00           O  
ATOM   2400  CB  ARG A 147       7.925  -2.845  40.338  1.00  0.00           C  
ATOM   2401  CG  ARG A 147       9.229  -3.627  40.315  1.00  0.00           C  
ATOM   2402  CD  ARG A 147       8.991  -5.087  40.174  1.00  0.00           C  
ATOM   2403  NE  ARG A 147      10.234  -5.841  40.175  1.00  0.00           N  
ATOM   2404  CZ  ARG A 147      10.978  -6.089  39.077  1.00  0.00           C  
ATOM   2405  NH1 ARG A 147      10.591  -5.638  37.906  1.00  0.00           N  
ATOM   2406  NH2 ARG A 147      12.096  -6.787  39.183  1.00  0.00           N  
ATOM   2407  H   ARG A 147       6.180  -0.778  39.756  1.00  0.00           H  
ATOM   2408  HA  ARG A 147       8.576  -1.232  41.484  1.00  0.00           H  
ATOM   2409 1HB  ARG A 147       7.315  -3.245  41.147  1.00  0.00           H  
ATOM   2410 2HB  ARG A 147       7.402  -3.047  39.404  1.00  0.00           H  
ATOM   2411 1HG  ARG A 147       9.837  -3.296  39.473  1.00  0.00           H  
ATOM   2412 2HG  ARG A 147       9.772  -3.456  41.245  1.00  0.00           H  
ATOM   2413 1HD  ARG A 147       8.380  -5.438  41.005  1.00  0.00           H  
ATOM   2414 2HD  ARG A 147       8.473  -5.282  39.235  1.00  0.00           H  
ATOM   2415  HE  ARG A 147      10.564  -6.204  41.058  1.00  0.00           H  
ATOM   2416 1HH1 ARG A 147       9.736  -5.105  37.825  1.00  0.00           H  
ATOM   2417 2HH1 ARG A 147      11.148  -5.826  37.083  1.00  0.00           H  
ATOM   2418 1HH2 ARG A 147      12.392  -7.134  40.085  1.00  0.00           H  
ATOM   2419 2HH2 ARG A 147      12.652  -6.974  38.361  1.00  0.00           H  
ATOM   2420  N   VAL A 148      10.092  -0.240  39.580  1.00  0.00           N  
ATOM   2421  CA  VAL A 148      10.886   0.426  38.526  1.00  0.00           C  
ATOM   2422  C   VAL A 148      12.357   0.197  38.804  1.00  0.00           C  
ATOM   2423  O   VAL A 148      13.014   0.943  39.540  1.00  0.00           O  
ATOM   2424  CB  VAL A 148      10.600   1.939  38.480  1.00  0.00           C  
ATOM   2425  CG1 VAL A 148      11.438   2.606  37.400  1.00  0.00           C  
ATOM   2426  CG2 VAL A 148       9.118   2.178  38.238  1.00  0.00           C  
ATOM   2427  H   VAL A 148      10.480  -0.325  40.508  1.00  0.00           H  
ATOM   2428  HA  VAL A 148      10.709  -0.027  37.550  1.00  0.00           H  
ATOM   2429  HB  VAL A 148      10.890   2.383  39.432  1.00  0.00           H  
ATOM   2430 1HG1 VAL A 148      11.224   3.675  37.381  1.00  0.00           H  
ATOM   2431 2HG1 VAL A 148      12.496   2.453  37.613  1.00  0.00           H  
ATOM   2432 3HG1 VAL A 148      11.196   2.172  36.430  1.00  0.00           H  
ATOM   2433 1HG2 VAL A 148       8.923   3.250  38.207  1.00  0.00           H  
ATOM   2434 2HG2 VAL A 148       8.827   1.729  37.288  1.00  0.00           H  
ATOM   2435 3HG2 VAL A 148       8.540   1.728  39.044  1.00  0.00           H  
ATOM   2436  N   PRO A 149      12.908  -0.830  38.203  1.00  0.00           N  
ATOM   2437  CA  PRO A 149      14.155  -1.310  38.807  1.00  0.00           C  
ATOM   2438  C   PRO A 149      15.253  -0.291  38.790  1.00  0.00           C  
ATOM   2439  O   PRO A 149      15.290   0.488  37.899  1.00  0.00           O  
ATOM   2440  CB  PRO A 149      14.517  -2.515  37.933  1.00  0.00           C  
ATOM   2441  CG  PRO A 149      13.200  -3.081  37.526  1.00  0.00           C  
ATOM   2442  CD  PRO A 149      12.323  -1.876  37.318  1.00  0.00           C  
ATOM   2443  HA  PRO A 149      14.043  -1.560  39.872  1.00  0.00           H  
ATOM   2444 1HB  PRO A 149      15.125  -2.190  37.076  1.00  0.00           H  
ATOM   2445 2HB  PRO A 149      15.128  -3.226  38.508  1.00  0.00           H  
ATOM   2446 1HG  PRO A 149      13.311  -3.686  36.615  1.00  0.00           H  
ATOM   2447 2HG  PRO A 149      12.816  -3.752  38.310  1.00  0.00           H  
ATOM   2448 1HD  PRO A 149      12.442  -1.508  36.288  1.00  0.00           H  
ATOM   2449 2HD  PRO A 149      11.275  -2.145  37.515  1.00  0.00           H  
ATOM   2450  N   THR A 150      16.132  -0.278  39.782  1.00  0.00           N  
ATOM   2451  CA  THR A 150      17.076   0.818  39.888  1.00  0.00           C  
ATOM   2452  C   THR A 150      18.397   0.435  39.241  1.00  0.00           C  
ATOM   2453  O   THR A 150      18.836  -0.707  39.340  1.00  0.00           O  
ATOM   2454  CB  THR A 150      17.307   1.219  41.357  1.00  0.00           C  
ATOM   2455  OG1 THR A 150      16.071   1.660  41.934  1.00  0.00           O  
ATOM   2456  CG2 THR A 150      18.333   2.338  41.450  1.00  0.00           C  
ATOM   2457  H   THR A 150      16.158  -1.018  40.469  1.00  0.00           H  
ATOM   2458  HA  THR A 150      16.702   1.681  39.337  1.00  0.00           H  
ATOM   2459  HB  THR A 150      17.666   0.356  41.917  1.00  0.00           H  
ATOM   2460  HG1 THR A 150      16.217   1.909  42.850  1.00  0.00           H  
ATOM   2461 1HG2 THR A 150      18.483   2.608  42.495  1.00  0.00           H  
ATOM   2462 2HG2 THR A 150      19.277   2.002  41.022  1.00  0.00           H  
ATOM   2463 3HG2 THR A 150      17.974   3.206  40.899  1.00  0.00           H  
ATOM   2464  N   THR A 151      19.048   1.371  38.574  1.00  0.00           N  
ATOM   2465  CA  THR A 151      20.373   1.082  38.083  1.00  0.00           C  
ATOM   2466  C   THR A 151      21.297   2.268  38.279  1.00  0.00           C  
ATOM   2467  O   THR A 151      20.895   3.442  38.149  1.00  0.00           O  
ATOM   2468  CB  THR A 151      20.337   0.689  36.594  1.00  0.00           C  
ATOM   2469  OG1 THR A 151      21.651   0.310  36.165  1.00  0.00           O  
ATOM   2470  CG2 THR A 151      19.847   1.854  35.747  1.00  0.00           C  
ATOM   2471  H   THR A 151      18.646   2.281  38.398  1.00  0.00           H  
ATOM   2472  HA  THR A 151      20.817   0.277  38.670  1.00  0.00           H  
ATOM   2473  HB  THR A 151      19.665  -0.158  36.458  1.00  0.00           H  
ATOM   2474  HG1 THR A 151      21.951  -0.441  36.684  1.00  0.00           H  
ATOM   2475 1HG2 THR A 151      19.828   1.558  34.699  1.00  0.00           H  
ATOM   2476 2HG2 THR A 151      18.844   2.137  36.064  1.00  0.00           H  
ATOM   2477 3HG2 THR A 151      20.520   2.702  35.872  1.00  0.00           H  
ATOM   2478  N   GLY A 152      22.547   1.951  38.601  1.00  0.00           N  
ATOM   2479  CA  GLY A 152      23.529   2.975  38.906  1.00  0.00           C  
ATOM   2480  C   GLY A 152      23.340   3.507  40.312  1.00  0.00           C  
ATOM   2481  O   GLY A 152      22.800   2.815  41.208  1.00  0.00           O  
ATOM   2482  H   GLY A 152      22.822   0.980  38.635  1.00  0.00           H  
ATOM   2483 1HA  GLY A 152      24.528   2.548  38.817  1.00  0.00           H  
ATOM   2484 2HA  GLY A 152      23.421   3.795  38.197  1.00  0.00           H  
ATOM   2485  N   ILE A 153      23.771   4.748  40.491  1.00  0.00           N  
ATOM   2486  CA  ILE A 153      23.859   5.377  41.786  1.00  0.00           C  
ATOM   2487  C   ILE A 153      23.153   6.739  41.743  1.00  0.00           C  
ATOM   2488  O   ILE A 153      23.614   7.656  41.082  1.00  0.00           O  
ATOM   2489  CB  ILE A 153      25.327   5.549  42.217  1.00  0.00           C  
ATOM   2490  CG1 ILE A 153      26.029   4.190  42.277  1.00  0.00           C  
ATOM   2491  CG2 ILE A 153      25.407   6.252  43.563  1.00  0.00           C  
ATOM   2492  CD1 ILE A 153      27.519   4.281  42.519  1.00  0.00           C  
ATOM   2493  H   ILE A 153      24.049   5.269  39.671  1.00  0.00           H  
ATOM   2494  HA  ILE A 153      23.363   4.770  42.542  1.00  0.00           H  
ATOM   2495  HB  ILE A 153      25.857   6.145  41.474  1.00  0.00           H  
ATOM   2496 1HG1 ILE A 153      25.589   3.589  43.074  1.00  0.00           H  
ATOM   2497 2HG1 ILE A 153      25.867   3.655  41.340  1.00  0.00           H  
ATOM   2498 1HG2 ILE A 153      26.452   6.365  43.853  1.00  0.00           H  
ATOM   2499 2HG2 ILE A 153      24.944   7.235  43.487  1.00  0.00           H  
ATOM   2500 3HG2 ILE A 153      24.884   5.662  44.315  1.00  0.00           H  
ATOM   2501 1HD1 ILE A 153      27.944   3.278  42.548  1.00  0.00           H  
ATOM   2502 2HD1 ILE A 153      27.983   4.849  41.712  1.00  0.00           H  
ATOM   2503 3HD1 ILE A 153      27.701   4.780  43.469  1.00  0.00           H  
ATOM   2504  N   ILE A 154      22.055   6.885  42.472  1.00  0.00           N  
ATOM   2505  CA  ILE A 154      21.340   8.164  42.511  1.00  0.00           C  
ATOM   2506  C   ILE A 154      21.377   8.784  43.911  1.00  0.00           C  
ATOM   2507  O   ILE A 154      20.984   8.151  44.893  1.00  0.00           O  
ATOM   2508  CB  ILE A 154      19.876   7.987  42.068  1.00  0.00           C  
ATOM   2509  CG1 ILE A 154      19.812   7.307  40.697  1.00  0.00           C  
ATOM   2510  CG2 ILE A 154      19.165   9.330  42.033  1.00  0.00           C  
ATOM   2511  CD1 ILE A 154      18.418   6.889  40.288  1.00  0.00           C  
ATOM   2512  H   ILE A 154      21.701   6.107  43.010  1.00  0.00           H  
ATOM   2513  HA  ILE A 154      21.835   8.900  41.878  1.00  0.00           H  
ATOM   2514  HB  ILE A 154      19.361   7.331  42.769  1.00  0.00           H  
ATOM   2515 1HG1 ILE A 154      20.203   7.983  39.938  1.00  0.00           H  
ATOM   2516 2HG1 ILE A 154      20.445   6.419  40.701  1.00  0.00           H  
ATOM   2517 1HG2 ILE A 154      18.131   9.187  41.717  1.00  0.00           H  
ATOM   2518 2HG2 ILE A 154      19.181   9.776  43.026  1.00  0.00           H  
ATOM   2519 3HG2 ILE A 154      19.670   9.992  41.329  1.00  0.00           H  
ATOM   2520 1HD1 ILE A 154      18.454   6.415  39.307  1.00  0.00           H  
ATOM   2521 2HD1 ILE A 154      18.020   6.184  41.018  1.00  0.00           H  
ATOM   2522 3HD1 ILE A 154      17.774   7.767  40.242  1.00  0.00           H  
ATOM   2523  N   GLU A 155      21.837  10.028  43.963  1.00  0.00           N  
ATOM   2524  CA  GLU A 155      21.909  10.816  45.191  1.00  0.00           C  
ATOM   2525  C   GLU A 155      20.659  11.669  45.431  1.00  0.00           C  
ATOM   2526  O   GLU A 155      20.344  12.536  44.616  1.00  0.00           O  
ATOM   2527  CB  GLU A 155      23.144  11.719  45.155  1.00  0.00           C  
ATOM   2528  CG  GLU A 155      23.358  12.541  46.417  1.00  0.00           C  
ATOM   2529  CD  GLU A 155      24.591  13.400  46.354  1.00  0.00           C  
ATOM   2530  OE1 GLU A 155      25.278  13.347  45.362  1.00  0.00           O  
ATOM   2531  OE2 GLU A 155      24.845  14.110  47.299  1.00  0.00           O  
ATOM   2532  H   GLU A 155      22.151  10.439  43.096  1.00  0.00           H  
ATOM   2533  HA  GLU A 155      22.062  10.156  46.045  1.00  0.00           H  
ATOM   2534 1HB  GLU A 155      24.035  11.111  44.996  1.00  0.00           H  
ATOM   2535 2HB  GLU A 155      23.066  12.409  44.315  1.00  0.00           H  
ATOM   2536 1HG  GLU A 155      22.490  13.182  46.573  1.00  0.00           H  
ATOM   2537 2HG  GLU A 155      23.436  11.867  47.269  1.00  0.00           H  
ATOM   2538  N   TYR A 156      20.006  11.490  46.574  1.00  0.00           N  
ATOM   2539  CA  TYR A 156      18.875  12.319  46.934  1.00  0.00           C  
ATOM   2540  C   TYR A 156      19.072  13.124  48.235  1.00  0.00           C  
ATOM   2541  O   TYR A 156      19.096  12.555  49.320  1.00  0.00           O  
ATOM   2542  CB  TYR A 156      17.662  11.432  47.118  1.00  0.00           C  
ATOM   2543  CG  TYR A 156      17.208  10.713  45.884  1.00  0.00           C  
ATOM   2544  CD1 TYR A 156      16.514  11.378  44.887  1.00  0.00           C  
ATOM   2545  CD2 TYR A 156      17.440   9.349  45.734  1.00  0.00           C  
ATOM   2546  CE1 TYR A 156      16.084  10.712  43.759  1.00  0.00           C  
ATOM   2547  CE2 TYR A 156      17.020   8.677  44.614  1.00  0.00           C  
ATOM   2548  CZ  TYR A 156      16.337   9.358  43.628  1.00  0.00           C  
ATOM   2549  OH  TYR A 156      15.930   8.676  42.508  1.00  0.00           O  
ATOM   2550  H   TYR A 156      20.303  10.761  47.207  1.00  0.00           H  
ATOM   2551  HA  TYR A 156      18.680  13.043  46.142  1.00  0.00           H  
ATOM   2552 1HB  TYR A 156      17.913  10.695  47.883  1.00  0.00           H  
ATOM   2553 2HB  TYR A 156      16.852  12.067  47.474  1.00  0.00           H  
ATOM   2554  HD1 TYR A 156      16.310  12.440  45.009  1.00  0.00           H  
ATOM   2555  HD2 TYR A 156      17.963   8.814  46.526  1.00  0.00           H  
ATOM   2556  HE1 TYR A 156      15.540  11.244  42.980  1.00  0.00           H  
ATOM   2557  HE2 TYR A 156      17.224   7.611  44.510  1.00  0.00           H  
ATOM   2558  HH  TYR A 156      16.172   7.747  42.525  1.00  0.00           H  
ATOM   2559  N   PRO A 157      19.177  14.454  48.140  1.00  0.00           N  
ATOM   2560  CA  PRO A 157      19.214  15.274  49.334  1.00  0.00           C  
ATOM   2561  C   PRO A 157      17.843  15.540  49.930  1.00  0.00           C  
ATOM   2562  O   PRO A 157      16.913  15.905  49.223  1.00  0.00           O  
ATOM   2563  CB  PRO A 157      19.762  16.583  48.816  1.00  0.00           C  
ATOM   2564  CG  PRO A 157      19.242  16.680  47.423  1.00  0.00           C  
ATOM   2565  CD  PRO A 157      19.256  15.289  46.911  1.00  0.00           C  
ATOM   2566  HA  PRO A 157      19.835  14.838  50.130  1.00  0.00           H  
ATOM   2567 1HB  PRO A 157      19.421  17.432  49.427  1.00  0.00           H  
ATOM   2568 2HB  PRO A 157      20.862  16.594  48.833  1.00  0.00           H  
ATOM   2569 1HG  PRO A 157      18.228  17.103  47.405  1.00  0.00           H  
ATOM   2570 2HG  PRO A 157      19.876  17.336  46.807  1.00  0.00           H  
ATOM   2571 1HD  PRO A 157      18.400  15.081  46.251  1.00  0.00           H  
ATOM   2572 2HD  PRO A 157      20.166  15.064  46.337  1.00  0.00           H  
ATOM   2573  N   PHE A 158      17.719  15.355  51.230  1.00  0.00           N  
ATOM   2574  CA  PHE A 158      16.521  15.772  51.943  1.00  0.00           C  
ATOM   2575  C   PHE A 158      16.880  16.698  53.112  1.00  0.00           C  
ATOM   2576  O   PHE A 158      17.815  16.408  53.859  1.00  0.00           O  
ATOM   2577  CB  PHE A 158      15.756  14.552  52.458  1.00  0.00           C  
ATOM   2578  CG  PHE A 158      15.375  13.577  51.381  1.00  0.00           C  
ATOM   2579  CD1 PHE A 158      16.189  12.494  51.085  1.00  0.00           C  
ATOM   2580  CD2 PHE A 158      14.199  13.739  50.662  1.00  0.00           C  
ATOM   2581  CE1 PHE A 158      15.838  11.597  50.095  1.00  0.00           C  
ATOM   2582  CE2 PHE A 158      13.846  12.844  49.672  1.00  0.00           C  
ATOM   2583  CZ  PHE A 158      14.667  11.770  49.387  1.00  0.00           C  
ATOM   2584  H   PHE A 158      18.469  14.915  51.744  1.00  0.00           H  
ATOM   2585  HA  PHE A 158      15.878  16.352  51.279  1.00  0.00           H  
ATOM   2586 1HB  PHE A 158      16.363  14.025  53.194  1.00  0.00           H  
ATOM   2587 2HB  PHE A 158      14.846  14.878  52.960  1.00  0.00           H  
ATOM   2588  HD1 PHE A 158      17.116  12.356  51.643  1.00  0.00           H  
ATOM   2589  HD2 PHE A 158      13.551  14.587  50.886  1.00  0.00           H  
ATOM   2590  HE1 PHE A 158      16.489  10.752  49.871  1.00  0.00           H  
ATOM   2591  HE2 PHE A 158      12.920  12.982  49.115  1.00  0.00           H  
ATOM   2592  HZ  PHE A 158      14.391  11.065  48.606  1.00  0.00           H  
ATOM   2593  N   ASP A 159      16.173  17.830  53.229  1.00  0.00           N  
ATOM   2594  CA  ASP A 159      16.361  18.766  54.335  1.00  0.00           C  
ATOM   2595  C   ASP A 159      15.452  18.362  55.480  1.00  0.00           C  
ATOM   2596  O   ASP A 159      14.334  18.819  55.546  1.00  0.00           O  
ATOM   2597  CB  ASP A 159      16.059  20.204  53.904  1.00  0.00           C  
ATOM   2598  CG  ASP A 159      16.486  21.235  54.941  1.00  0.00           C  
ATOM   2599  OD1 ASP A 159      17.189  20.874  55.855  1.00  0.00           O  
ATOM   2600  OD2 ASP A 159      16.105  22.374  54.808  1.00  0.00           O  
ATOM   2601  H   ASP A 159      15.484  18.038  52.520  1.00  0.00           H  
ATOM   2602  HA  ASP A 159      17.392  18.718  54.688  1.00  0.00           H  
ATOM   2603 1HB  ASP A 159      16.574  20.418  52.967  1.00  0.00           H  
ATOM   2604 2HB  ASP A 159      14.989  20.313  53.724  1.00  0.00           H  
ATOM   2605  N   LEU A 160      15.917  17.490  56.366  1.00  0.00           N  
ATOM   2606  CA  LEU A 160      15.328  17.367  57.702  1.00  0.00           C  
ATOM   2607  C   LEU A 160      15.859  18.618  58.402  1.00  0.00           C  
ATOM   2608  O   LEU A 160      16.766  19.225  57.881  1.00  0.00           O  
ATOM   2609  CB  LEU A 160      15.756  16.082  58.423  1.00  0.00           C  
ATOM   2610  CG  LEU A 160      14.962  14.821  58.060  1.00  0.00           C  
ATOM   2611  CD1 LEU A 160      15.426  14.301  56.706  1.00  0.00           C  
ATOM   2612  CD2 LEU A 160      15.155  13.771  59.144  1.00  0.00           C  
ATOM   2613  H   LEU A 160      16.695  16.897  56.115  1.00  0.00           H  
ATOM   2614  HA  LEU A 160      14.241  17.373  57.624  1.00  0.00           H  
ATOM   2615 1HB  LEU A 160      16.803  15.890  58.198  1.00  0.00           H  
ATOM   2616 2HB  LEU A 160      15.659  16.238  59.497  1.00  0.00           H  
ATOM   2617  HG  LEU A 160      13.903  15.068  57.978  1.00  0.00           H  
ATOM   2618 1HD1 LEU A 160      14.861  13.404  56.448  1.00  0.00           H  
ATOM   2619 2HD1 LEU A 160      15.258  15.064  55.946  1.00  0.00           H  
ATOM   2620 3HD1 LEU A 160      16.487  14.060  56.753  1.00  0.00           H  
ATOM   2621 1HD2 LEU A 160      14.589  12.873  58.887  1.00  0.00           H  
ATOM   2622 2HD2 LEU A 160      16.212  13.522  59.227  1.00  0.00           H  
ATOM   2623 3HD2 LEU A 160      14.798  14.162  60.098  1.00  0.00           H  
ATOM   2624  N   GLN A 161      15.304  19.054  59.526  1.00  0.00           N  
ATOM   2625  CA  GLN A 161      15.512  20.463  59.908  1.00  0.00           C  
ATOM   2626  C   GLN A 161      16.886  20.736  60.472  1.00  0.00           C  
ATOM   2627  O   GLN A 161      17.593  21.633  60.001  1.00  0.00           O  
ATOM   2628  CB  GLN A 161      14.460  20.897  60.932  1.00  0.00           C  
ATOM   2629  CG  GLN A 161      13.050  20.991  60.374  1.00  0.00           C  
ATOM   2630  CD  GLN A 161      12.029  21.344  61.439  1.00  0.00           C  
ATOM   2631  OE1 GLN A 161      12.233  21.079  62.627  1.00  0.00           O  
ATOM   2632  NE2 GLN A 161      10.922  21.945  61.019  1.00  0.00           N  
ATOM   2633  H   GLN A 161      14.749  18.459  60.124  1.00  0.00           H  
ATOM   2634  HA  GLN A 161      15.503  21.088  59.015  1.00  0.00           H  
ATOM   2635 1HB  GLN A 161      14.447  20.191  61.762  1.00  0.00           H  
ATOM   2636 2HB  GLN A 161      14.727  21.873  61.337  1.00  0.00           H  
ATOM   2637 1HG  GLN A 161      13.025  21.763  59.606  1.00  0.00           H  
ATOM   2638 2HG  GLN A 161      12.776  20.027  59.944  1.00  0.00           H  
ATOM   2639 1HE2 GLN A 161      10.212  22.203  61.676  1.00  0.00           H  
ATOM   2640 2HE2 GLN A 161      10.797  22.141  60.046  1.00  0.00           H  
ATOM   2641  N   SER A 162      17.274  19.922  61.446  1.00  0.00           N  
ATOM   2642  CA  SER A 162      18.583  20.041  62.081  1.00  0.00           C  
ATOM   2643  C   SER A 162      19.771  19.599  61.196  1.00  0.00           C  
ATOM   2644  O   SER A 162      20.918  19.674  61.641  1.00  0.00           O  
ATOM   2645  CB  SER A 162      18.582  19.228  63.361  1.00  0.00           C  
ATOM   2646  OG  SER A 162      18.428  17.862  63.088  1.00  0.00           O  
ATOM   2647  H   SER A 162      16.641  19.198  61.755  1.00  0.00           H  
ATOM   2648  HA  SER A 162      18.813  21.054  62.413  1.00  0.00           H  
ATOM   2649 1HB  SER A 162      19.516  19.393  63.897  1.00  0.00           H  
ATOM   2650 2HB  SER A 162      17.771  19.566  64.005  1.00  0.00           H  
ATOM   2651  HG  SER A 162      18.960  17.688  62.308  1.00  0.00           H  
ATOM   2652  N   VAL A 163      19.498  19.162  59.956  1.00  0.00           N  
ATOM   2653  CA  VAL A 163      20.486  18.461  59.098  1.00  0.00           C  
ATOM   2654  C   VAL A 163      19.959  18.184  57.685  1.00  0.00           C  
ATOM   2655  O   VAL A 163      18.776  17.965  57.496  1.00  0.00           O  
ATOM   2656  CB  VAL A 163      20.892  17.123  59.744  1.00  0.00           C  
ATOM   2657  CG1 VAL A 163      19.700  16.181  59.811  1.00  0.00           C  
ATOM   2658  CG2 VAL A 163      22.034  16.494  58.959  1.00  0.00           C  
ATOM   2659  H   VAL A 163      18.567  19.326  59.601  1.00  0.00           H  
ATOM   2660  HA  VAL A 163      21.381  19.066  58.949  1.00  0.00           H  
ATOM   2661  HB  VAL A 163      21.213  17.308  60.769  1.00  0.00           H  
ATOM   2662 1HG1 VAL A 163      20.005  15.240  60.270  1.00  0.00           H  
ATOM   2663 2HG1 VAL A 163      18.909  16.634  60.408  1.00  0.00           H  
ATOM   2664 3HG1 VAL A 163      19.331  15.988  58.803  1.00  0.00           H  
ATOM   2665 1HG2 VAL A 163      22.317  15.549  59.422  1.00  0.00           H  
ATOM   2666 2HG2 VAL A 163      21.714  16.316  57.932  1.00  0.00           H  
ATOM   2667 3HG2 VAL A 163      22.890  17.169  58.959  1.00  0.00           H  
ATOM   2668  N   ILE A 164      20.835  18.189  56.689  1.00  0.00           N  
ATOM   2669  CA  ILE A 164      20.467  17.697  55.363  1.00  0.00           C  
ATOM   2670  C   ILE A 164      21.036  16.305  55.187  1.00  0.00           C  
ATOM   2671  O   ILE A 164      22.246  16.127  55.179  1.00  0.00           O  
ATOM   2672  CB  ILE A 164      20.985  18.622  54.246  1.00  0.00           C  
ATOM   2673  CG1 ILE A 164      20.400  20.028  54.403  1.00  0.00           C  
ATOM   2674  CG2 ILE A 164      20.643  18.048  52.880  1.00  0.00           C  
ATOM   2675  CD1 ILE A 164      21.026  21.055  53.487  1.00  0.00           C  
ATOM   2676  H   ILE A 164      21.771  18.536  56.843  1.00  0.00           H  
ATOM   2677  HA  ILE A 164      19.384  17.649  55.258  1.00  0.00           H  
ATOM   2678  HB  ILE A 164      22.067  18.720  54.328  1.00  0.00           H  
ATOM   2679 1HG1 ILE A 164      19.329  20.000  54.203  1.00  0.00           H  
ATOM   2680 2HG1 ILE A 164      20.532  20.364  55.431  1.00  0.00           H  
ATOM   2681 1HG2 ILE A 164      21.016  18.715  52.102  1.00  0.00           H  
ATOM   2682 2HG2 ILE A 164      21.107  17.069  52.770  1.00  0.00           H  
ATOM   2683 3HG2 ILE A 164      19.563  17.950  52.786  1.00  0.00           H  
ATOM   2684 1HD1 ILE A 164      20.559  22.026  53.656  1.00  0.00           H  
ATOM   2685 2HD1 ILE A 164      22.094  21.124  53.694  1.00  0.00           H  
ATOM   2686 3HD1 ILE A 164      20.876  20.757  52.450  1.00  0.00           H  
ATOM   2687  N   PHE A 165      20.162  15.321  55.051  1.00  0.00           N  
ATOM   2688  CA  PHE A 165      20.590  13.988  54.703  1.00  0.00           C  
ATOM   2689  C   PHE A 165      20.752  13.845  53.209  1.00  0.00           C  
ATOM   2690  O   PHE A 165      19.875  14.248  52.439  1.00  0.00           O  
ATOM   2691  CB  PHE A 165      19.587  12.953  55.216  1.00  0.00           C  
ATOM   2692  CG  PHE A 165      19.655  12.725  56.698  1.00  0.00           C  
ATOM   2693  CD1 PHE A 165      20.831  12.961  57.398  1.00  0.00           C  
ATOM   2694  CD2 PHE A 165      18.548  12.273  57.400  1.00  0.00           C  
ATOM   2695  CE1 PHE A 165      20.896  12.750  58.762  1.00  0.00           C  
ATOM   2696  CE2 PHE A 165      18.610  12.064  58.764  1.00  0.00           C  
ATOM   2697  CZ  PHE A 165      19.786  12.303  59.444  1.00  0.00           C  
ATOM   2698  H   PHE A 165      19.178  15.501  55.192  1.00  0.00           H  
ATOM   2699  HA  PHE A 165      21.559  13.780  55.158  1.00  0.00           H  
ATOM   2700 1HB  PHE A 165      18.576  13.273  54.968  1.00  0.00           H  
ATOM   2701 2HB  PHE A 165      19.760  12.001  54.717  1.00  0.00           H  
ATOM   2702  HD1 PHE A 165      21.710  13.316  56.857  1.00  0.00           H  
ATOM   2703  HD2 PHE A 165      17.619  12.086  56.861  1.00  0.00           H  
ATOM   2704  HE1 PHE A 165      21.826  12.940  59.298  1.00  0.00           H  
ATOM   2705  HE2 PHE A 165      17.731  11.711  59.301  1.00  0.00           H  
ATOM   2706  HZ  PHE A 165      19.836  12.138  60.520  1.00  0.00           H  
ATOM   2707  N   ARG A 166      21.894  13.283  52.815  1.00  0.00           N  
ATOM   2708  CA  ARG A 166      22.212  12.987  51.419  1.00  0.00           C  
ATOM   2709  C   ARG A 166      22.156  11.462  51.214  1.00  0.00           C  
ATOM   2710  O   ARG A 166      23.141  10.740  51.440  1.00  0.00           O  
ATOM   2711  CB  ARG A 166      23.589  13.516  51.046  1.00  0.00           C  
ATOM   2712  CG  ARG A 166      23.727  15.030  51.092  1.00  0.00           C  
ATOM   2713  CD  ARG A 166      25.147  15.454  51.006  1.00  0.00           C  
ATOM   2714  NE  ARG A 166      25.727  15.142  49.709  1.00  0.00           N  
ATOM   2715  CZ  ARG A 166      27.041  15.235  49.416  1.00  0.00           C  
ATOM   2716  NH1 ARG A 166      27.893  15.631  50.337  1.00  0.00           N  
ATOM   2717  NH2 ARG A 166      27.473  14.928  48.206  1.00  0.00           N  
ATOM   2718  H   ARG A 166      22.568  13.055  53.532  1.00  0.00           H  
ATOM   2719  HA  ARG A 166      21.489  13.475  50.764  1.00  0.00           H  
ATOM   2720 1HB  ARG A 166      24.335  13.096  51.720  1.00  0.00           H  
ATOM   2721 2HB  ARG A 166      23.841  13.193  50.035  1.00  0.00           H  
ATOM   2722 1HG  ARG A 166      23.186  15.470  50.253  1.00  0.00           H  
ATOM   2723 2HG  ARG A 166      23.313  15.405  52.028  1.00  0.00           H  
ATOM   2724 1HD  ARG A 166      25.215  16.531  51.157  1.00  0.00           H  
ATOM   2725 2HD  ARG A 166      25.727  14.942  51.772  1.00  0.00           H  
ATOM   2726  HE  ARG A 166      25.105  14.834  48.975  1.00  0.00           H  
ATOM   2727 1HH1 ARG A 166      27.563  15.866  51.263  1.00  0.00           H  
ATOM   2728 2HH1 ARG A 166      28.875  15.700  50.119  1.00  0.00           H  
ATOM   2729 1HH2 ARG A 166      26.817  14.623  47.498  1.00  0.00           H  
ATOM   2730 2HH2 ARG A 166      28.455  14.997  47.987  1.00  0.00           H  
ATOM   2731  N   MET A 167      20.989  10.991  50.793  1.00  0.00           N  
ATOM   2732  CA  MET A 167      20.732   9.562  50.677  1.00  0.00           C  
ATOM   2733  C   MET A 167      21.084   9.085  49.260  1.00  0.00           C  
ATOM   2734  O   MET A 167      20.867   9.797  48.266  1.00  0.00           O  
ATOM   2735  CB  MET A 167      19.274   9.254  51.012  1.00  0.00           C  
ATOM   2736  CG  MET A 167      18.890   9.523  52.460  1.00  0.00           C  
ATOM   2737  SD  MET A 167      17.166   9.122  52.807  1.00  0.00           S  
ATOM   2738  CE  MET A 167      17.057   9.571  54.538  1.00  0.00           C  
ATOM   2739  H   MET A 167      20.259  11.644  50.546  1.00  0.00           H  
ATOM   2740  HA  MET A 167      21.390   9.010  51.348  1.00  0.00           H  
ATOM   2741 1HB  MET A 167      18.621   9.850  50.377  1.00  0.00           H  
ATOM   2742 2HB  MET A 167      19.067   8.203  50.799  1.00  0.00           H  
ATOM   2743 1HG  MET A 167      19.523   8.930  53.120  1.00  0.00           H  
ATOM   2744 2HG  MET A 167      19.052  10.576  52.690  1.00  0.00           H  
ATOM   2745 1HE  MET A 167      16.046   9.381  54.900  1.00  0.00           H  
ATOM   2746 2HE  MET A 167      17.768   8.978  55.114  1.00  0.00           H  
ATOM   2747 3HE  MET A 167      17.289  10.630  54.653  1.00  0.00           H  
ATOM   2748  N   VAL A 168      21.673   7.897  49.179  1.00  0.00           N  
ATOM   2749  CA  VAL A 168      22.090   7.357  47.917  1.00  0.00           C  
ATOM   2750  C   VAL A 168      21.359   6.065  47.706  1.00  0.00           C  
ATOM   2751  O   VAL A 168      21.595   5.121  48.427  1.00  0.00           O  
ATOM   2752  CB  VAL A 168      23.611   7.118  47.888  1.00  0.00           C  
ATOM   2753  CG1 VAL A 168      24.034   6.535  46.548  1.00  0.00           C  
ATOM   2754  CG2 VAL A 168      24.346   8.421  48.165  1.00  0.00           C  
ATOM   2755  H   VAL A 168      21.832   7.361  50.020  1.00  0.00           H  
ATOM   2756  HA  VAL A 168      21.806   8.012  47.092  1.00  0.00           H  
ATOM   2757  HB  VAL A 168      23.869   6.385  48.653  1.00  0.00           H  
ATOM   2758 1HG1 VAL A 168      25.112   6.372  46.545  1.00  0.00           H  
ATOM   2759 2HG1 VAL A 168      23.523   5.585  46.387  1.00  0.00           H  
ATOM   2760 3HG1 VAL A 168      23.770   7.229  45.750  1.00  0.00           H  
ATOM   2761 1HG2 VAL A 168      25.421   8.244  48.144  1.00  0.00           H  
ATOM   2762 2HG2 VAL A 168      24.083   9.155  47.404  1.00  0.00           H  
ATOM   2763 3HG2 VAL A 168      24.059   8.798  49.147  1.00  0.00           H  
ATOM   2764  N   ASP A 169      20.433   6.052  46.745  1.00  0.00           N  
ATOM   2765  CA  ASP A 169      19.802   4.830  46.261  1.00  0.00           C  
ATOM   2766  C   ASP A 169      20.785   4.230  45.255  1.00  0.00           C  
ATOM   2767  O   ASP A 169      21.460   4.954  44.475  1.00  0.00           O  
ATOM   2768  CB  ASP A 169      18.444   5.105  45.611  1.00  0.00           C  
ATOM   2769  CG  ASP A 169      17.604   3.847  45.439  1.00  0.00           C  
ATOM   2770  OD1 ASP A 169      18.046   2.800  45.852  1.00  0.00           O  
ATOM   2771  OD2 ASP A 169      16.529   3.944  44.897  1.00  0.00           O  
ATOM   2772  H   ASP A 169      20.164   6.938  46.341  1.00  0.00           H  
ATOM   2773  HA  ASP A 169      19.612   4.156  47.097  1.00  0.00           H  
ATOM   2774 1HB  ASP A 169      17.887   5.815  46.220  1.00  0.00           H  
ATOM   2775 2HB  ASP A 169      18.595   5.560  44.631  1.00  0.00           H  
ATOM   2776  N   VAL A 170      20.895   2.912  45.319  1.00  0.00           N  
ATOM   2777  CA  VAL A 170      21.662   2.104  44.382  1.00  0.00           C  
ATOM   2778  C   VAL A 170      20.814   0.890  43.953  1.00  0.00           C  
ATOM   2779  O   VAL A 170      19.703   0.641  44.472  1.00  0.00           O  
ATOM   2780  CB  VAL A 170      22.979   1.631  45.025  1.00  0.00           C  
ATOM   2781  CG1 VAL A 170      23.834   2.824  45.426  1.00  0.00           C  
ATOM   2782  CG2 VAL A 170      22.680   0.753  46.231  1.00  0.00           C  
ATOM   2783  H   VAL A 170      20.406   2.456  46.076  1.00  0.00           H  
ATOM   2784  HA  VAL A 170      21.903   2.666  43.479  1.00  0.00           H  
ATOM   2785  HB  VAL A 170      23.547   1.060  44.291  1.00  0.00           H  
ATOM   2786 1HG1 VAL A 170      24.762   2.471  45.879  1.00  0.00           H  
ATOM   2787 2HG1 VAL A 170      24.066   3.418  44.542  1.00  0.00           H  
ATOM   2788 3HG1 VAL A 170      23.291   3.437  46.145  1.00  0.00           H  
ATOM   2789 1HG2 VAL A 170      23.616   0.421  46.680  1.00  0.00           H  
ATOM   2790 2HG2 VAL A 170      22.107   1.321  46.963  1.00  0.00           H  
ATOM   2791 3HG2 VAL A 170      22.103  -0.116  45.914  1.00  0.00           H  
ATOM   2792  N   GLY A 171      21.342   0.121  43.009  1.00  0.00           N  
ATOM   2793  CA  GLY A 171      20.648  -1.085  42.560  1.00  0.00           C  
ATOM   2794  C   GLY A 171      21.131  -2.304  43.304  1.00  0.00           C  
ATOM   2795  O   GLY A 171      22.301  -2.425  43.581  1.00  0.00           O  
ATOM   2796  H   GLY A 171      22.229   0.362  42.591  1.00  0.00           H  
ATOM   2797 1HA  GLY A 171      19.578  -0.965  42.733  1.00  0.00           H  
ATOM   2798 2HA  GLY A 171      20.830  -1.225  41.495  1.00  0.00           H  
ATOM   2799  N   GLY A 172      20.228  -3.225  43.591  1.00  0.00           N  
ATOM   2800  CA  GLY A 172      20.537  -4.408  44.393  1.00  0.00           C  
ATOM   2801  C   GLY A 172      20.961  -5.685  43.680  1.00  0.00           C  
ATOM   2802  O   GLY A 172      21.341  -6.671  44.329  1.00  0.00           O  
ATOM   2803  H   GLY A 172      19.289  -3.100  43.239  1.00  0.00           H  
ATOM   2804 1HA  GLY A 172      21.359  -4.175  45.070  1.00  0.00           H  
ATOM   2805 2HA  GLY A 172      19.657  -4.685  44.973  1.00  0.00           H  
ATOM   2806  N   GLN A 173      20.910  -5.685  42.351  1.00  0.00           N  
ATOM   2807  CA  GLN A 173      21.260  -6.876  41.613  1.00  0.00           C  
ATOM   2808  C   GLN A 173      22.776  -7.034  41.597  1.00  0.00           C  
ATOM   2809  O   GLN A 173      23.496  -6.052  41.644  1.00  0.00           O  
ATOM   2810  CB  GLN A 173      20.709  -6.813  40.186  1.00  0.00           C  
ATOM   2811  CG  GLN A 173      19.192  -6.830  40.103  1.00  0.00           C  
ATOM   2812  CD  GLN A 173      18.690  -6.787  38.672  1.00  0.00           C  
ATOM   2813  OE1 GLN A 173      19.374  -6.287  37.775  1.00  0.00           O  
ATOM   2814  NE2 GLN A 173      17.490  -7.311  38.451  1.00  0.00           N  
ATOM   2815  H   GLN A 173      20.628  -4.858  41.845  1.00  0.00           H  
ATOM   2816  HA  GLN A 173      20.847  -7.751  42.115  1.00  0.00           H  
ATOM   2817 1HB  GLN A 173      21.062  -5.903  39.700  1.00  0.00           H  
ATOM   2818 2HB  GLN A 173      21.087  -7.658  39.612  1.00  0.00           H  
ATOM   2819 1HG  GLN A 173      18.824  -7.745  40.567  1.00  0.00           H  
ATOM   2820 2HG  GLN A 173      18.800  -5.961  40.630  1.00  0.00           H  
ATOM   2821 1HE2 GLN A 173      17.106  -7.313  37.526  1.00  0.00           H  
ATOM   2822 2HE2 GLN A 173      16.969  -7.707  39.208  1.00  0.00           H  
ATOM   2823  N   ARG A 174      23.238  -8.278  41.500  1.00  0.00           N  
ATOM   2824  CA  ARG A 174      24.658  -8.593  41.581  1.00  0.00           C  
ATOM   2825  C   ARG A 174      25.510  -7.722  40.686  1.00  0.00           C  
ATOM   2826  O   ARG A 174      26.514  -7.135  41.128  1.00  0.00           O  
ATOM   2827  CB  ARG A 174      24.895 -10.050  41.214  1.00  0.00           C  
ATOM   2828  CG  ARG A 174      24.566 -11.048  42.313  1.00  0.00           C  
ATOM   2829  CD  ARG A 174      24.808 -12.447  41.874  1.00  0.00           C  
ATOM   2830  NE  ARG A 174      24.542 -13.403  42.938  1.00  0.00           N  
ATOM   2831  CZ  ARG A 174      24.534 -14.741  42.781  1.00  0.00           C  
ATOM   2832  NH1 ARG A 174      24.777 -15.264  41.599  1.00  0.00           N  
ATOM   2833  NH2 ARG A 174      24.281 -15.526  43.813  1.00  0.00           N  
ATOM   2834  H   ARG A 174      22.575  -9.028  41.365  1.00  0.00           H  
ATOM   2835  HA  ARG A 174      25.003  -8.479  42.609  1.00  0.00           H  
ATOM   2836 1HB  ARG A 174      24.293 -10.309  40.344  1.00  0.00           H  
ATOM   2837 2HB  ARG A 174      25.941 -10.191  40.941  1.00  0.00           H  
ATOM   2838 1HG  ARG A 174      25.193 -10.850  43.184  1.00  0.00           H  
ATOM   2839 2HG  ARG A 174      23.517 -10.952  42.590  1.00  0.00           H  
ATOM   2840 1HD  ARG A 174      24.154 -12.682  41.036  1.00  0.00           H  
ATOM   2841 2HD  ARG A 174      25.847 -12.559  41.566  1.00  0.00           H  
ATOM   2842  HE  ARG A 174      24.351 -13.037  43.862  1.00  0.00           H  
ATOM   2843 1HH1 ARG A 174      24.969 -14.664  40.809  1.00  0.00           H  
ATOM   2844 2HH1 ARG A 174      24.769 -16.266  41.481  1.00  0.00           H  
ATOM   2845 1HH2 ARG A 174      24.095 -15.124  44.721  1.00  0.00           H  
ATOM   2846 2HH2 ARG A 174      24.275 -16.528  43.695  1.00  0.00           H  
ATOM   2847  N   SER A 175      25.121  -7.609  39.424  1.00  0.00           N  
ATOM   2848  CA  SER A 175      25.870  -6.746  38.516  1.00  0.00           C  
ATOM   2849  C   SER A 175      25.991  -5.385  39.101  1.00  0.00           C  
ATOM   2850  O   SER A 175      27.015  -4.754  38.973  1.00  0.00           O  
ATOM   2851  CB  SER A 175      25.193  -6.660  37.162  1.00  0.00           C  
ATOM   2852  OG  SER A 175      25.914  -5.833  36.291  1.00  0.00           O  
ATOM   2853  H   SER A 175      24.315  -8.108  39.075  1.00  0.00           H  
ATOM   2854  HA  SER A 175      26.815  -7.180  38.187  1.00  0.00           H  
ATOM   2855 1HB  SER A 175      25.109  -7.659  36.734  1.00  0.00           H  
ATOM   2856 2HB  SER A 175      24.183  -6.271  37.285  1.00  0.00           H  
ATOM   2857  HG  SER A 175      25.427  -5.830  35.464  1.00  0.00           H  
ATOM   2858  N   GLU A 176      24.919  -4.923  39.731  1.00  0.00           N  
ATOM   2859  CA  GLU A 176      24.896  -3.574  40.278  1.00  0.00           C  
ATOM   2860  C   GLU A 176      25.938  -3.381  41.353  1.00  0.00           C  
ATOM   2861  O   GLU A 176      26.606  -2.363  41.366  1.00  0.00           O  
ATOM   2862  CB  GLU A 176      23.512  -3.254  40.846  1.00  0.00           C  
ATOM   2863  CG  GLU A 176      22.457  -2.941  39.794  1.00  0.00           C  
ATOM   2864  CD  GLU A 176      22.759  -1.691  39.017  1.00  0.00           C  
ATOM   2865  OE1 GLU A 176      22.795  -0.639  39.611  1.00  0.00           O  
ATOM   2866  OE2 GLU A 176      22.954  -1.786  37.828  1.00  0.00           O  
ATOM   2867  H   GLU A 176      24.104  -5.510  39.836  1.00  0.00           H  
ATOM   2868  HA  GLU A 176      25.137  -2.854  39.496  1.00  0.00           H  
ATOM   2869 1HB  GLU A 176      23.155  -4.100  41.436  1.00  0.00           H  
ATOM   2870 2HB  GLU A 176      23.582  -2.396  41.514  1.00  0.00           H  
ATOM   2871 1HG  GLU A 176      22.391  -3.779  39.100  1.00  0.00           H  
ATOM   2872 2HG  GLU A 176      21.490  -2.834  40.284  1.00  0.00           H  
ATOM   2873  N   ARG A 177      26.117  -4.360  42.224  1.00  0.00           N  
ATOM   2874  CA  ARG A 177      27.048  -4.208  43.346  1.00  0.00           C  
ATOM   2875  C   ARG A 177      28.510  -3.869  42.966  1.00  0.00           C  
ATOM   2876  O   ARG A 177      29.199  -3.214  43.720  1.00  0.00           O  
ATOM   2877  CB  ARG A 177      26.982  -5.429  44.227  1.00  0.00           C  
ATOM   2878  CG  ARG A 177      25.568  -5.656  44.823  1.00  0.00           C  
ATOM   2879  CD  ARG A 177      25.488  -7.007  45.469  1.00  0.00           C  
ATOM   2880  NE  ARG A 177      24.165  -7.581  45.448  1.00  0.00           N  
ATOM   2881  CZ  ARG A 177      23.919  -8.884  45.621  1.00  0.00           C  
ATOM   2882  NH1 ARG A 177      22.671  -9.336  45.580  1.00  0.00           N  
ATOM   2883  NH2 ARG A 177      24.904  -9.763  45.803  1.00  0.00           N  
ATOM   2884  H   ARG A 177      25.609  -5.227  42.121  1.00  0.00           H  
ATOM   2885  HA  ARG A 177      26.746  -3.361  43.964  1.00  0.00           H  
ATOM   2886 1HB  ARG A 177      27.278  -6.280  43.614  1.00  0.00           H  
ATOM   2887 2HB  ARG A 177      27.712  -5.285  45.024  1.00  0.00           H  
ATOM   2888 1HG  ARG A 177      25.374  -4.878  45.562  1.00  0.00           H  
ATOM   2889 2HG  ARG A 177      24.837  -5.585  44.018  1.00  0.00           H  
ATOM   2890 1HD  ARG A 177      26.157  -7.690  44.948  1.00  0.00           H  
ATOM   2891 2HD  ARG A 177      25.799  -6.922  46.510  1.00  0.00           H  
ATOM   2892  HE  ARG A 177      23.269  -7.131  45.311  1.00  0.00           H  
ATOM   2893 1HH1 ARG A 177      21.908  -8.695  45.417  1.00  0.00           H  
ATOM   2894 2HH1 ARG A 177      22.490 -10.321  45.710  1.00  0.00           H  
ATOM   2895 1HH2 ARG A 177      25.866  -9.447  45.814  1.00  0.00           H  
ATOM   2896 2HH2 ARG A 177      24.687 -10.740  45.931  1.00  0.00           H  
ATOM   2897  N   ARG A 178      28.963  -4.250  41.779  1.00  0.00           N  
ATOM   2898  CA  ARG A 178      30.264  -3.799  41.290  1.00  0.00           C  
ATOM   2899  C   ARG A 178      30.313  -2.286  41.112  1.00  0.00           C  
ATOM   2900  O   ARG A 178      31.365  -1.728  40.812  1.00  0.00           O  
ATOM   2901  CB  ARG A 178      30.594  -4.468  39.964  1.00  0.00           C  
ATOM   2902  CG  ARG A 178      29.846  -3.910  38.763  1.00  0.00           C  
ATOM   2903  CD  ARG A 178      29.861  -4.856  37.619  1.00  0.00           C  
ATOM   2904  NE  ARG A 178      29.090  -4.358  36.491  1.00  0.00           N  
ATOM   2905  CZ  ARG A 178      29.577  -3.548  35.529  1.00  0.00           C  
ATOM   2906  NH1 ARG A 178      30.832  -3.158  35.572  1.00  0.00           N  
ATOM   2907  NH2 ARG A 178      28.793  -3.149  34.543  1.00  0.00           N  
ATOM   2908  H   ARG A 178      28.405  -4.861  41.200  1.00  0.00           H  
ATOM   2909  HA  ARG A 178      31.044  -4.092  41.993  1.00  0.00           H  
ATOM   2910 1HB  ARG A 178      31.660  -4.371  39.762  1.00  0.00           H  
ATOM   2911 2HB  ARG A 178      30.368  -5.532  40.028  1.00  0.00           H  
ATOM   2912 1HG  ARG A 178      28.809  -3.719  39.036  1.00  0.00           H  
ATOM   2913 2HG  ARG A 178      30.314  -2.978  38.443  1.00  0.00           H  
ATOM   2914 1HD  ARG A 178      30.888  -5.011  37.288  1.00  0.00           H  
ATOM   2915 2HD  ARG A 178      29.434  -5.809  37.929  1.00  0.00           H  
ATOM   2916  HE  ARG A 178      28.120  -4.635  36.424  1.00  0.00           H  
ATOM   2917 1HH1 ARG A 178      31.431  -3.464  36.325  1.00  0.00           H  
ATOM   2918 2HH1 ARG A 178      31.197  -2.553  34.851  1.00  0.00           H  
ATOM   2919 1HH2 ARG A 178      27.829  -3.448  34.511  1.00  0.00           H  
ATOM   2920 2HH2 ARG A 178      29.159  -2.544  33.824  1.00  0.00           H  
ATOM   2921  N   LYS A 179      29.178  -1.608  41.241  1.00  0.00           N  
ATOM   2922  CA  LYS A 179      29.170  -0.151  41.078  1.00  0.00           C  
ATOM   2923  C   LYS A 179      29.231   0.584  42.422  1.00  0.00           C  
ATOM   2924  O   LYS A 179      29.585   1.754  42.473  1.00  0.00           O  
ATOM   2925  CB  LYS A 179      27.926   0.286  40.303  1.00  0.00           C  
ATOM   2926  CG  LYS A 179      27.811  -0.315  38.908  1.00  0.00           C  
ATOM   2927  CD  LYS A 179      26.453  -0.018  38.289  1.00  0.00           C  
ATOM   2928  CE  LYS A 179      26.338  -0.611  36.893  1.00  0.00           C  
ATOM   2929  NZ  LYS A 179      25.003  -0.358  36.288  1.00  0.00           N  
ATOM   2930  H   LYS A 179      28.313  -2.084  41.451  1.00  0.00           H  
ATOM   2931  HA  LYS A 179      30.056   0.163  40.526  1.00  0.00           H  
ATOM   2932 1HB  LYS A 179      27.032   0.009  40.862  1.00  0.00           H  
ATOM   2933 2HB  LYS A 179      27.924   1.371  40.199  1.00  0.00           H  
ATOM   2934 1HG  LYS A 179      28.591   0.097  38.267  1.00  0.00           H  
ATOM   2935 2HG  LYS A 179      27.946  -1.395  38.965  1.00  0.00           H  
ATOM   2936 1HD  LYS A 179      25.666  -0.438  38.918  1.00  0.00           H  
ATOM   2937 2HD  LYS A 179      26.309   1.061  38.228  1.00  0.00           H  
ATOM   2938 1HE  LYS A 179      27.103  -0.176  36.250  1.00  0.00           H  
ATOM   2939 2HE  LYS A 179      26.504  -1.687  36.939  1.00  0.00           H  
ATOM   2940 1HZ  LYS A 179      24.968  -0.766  35.365  1.00  0.00           H  
ATOM   2941 2HZ  LYS A 179      24.286  -0.775  36.867  1.00  0.00           H  
ATOM   2942 3HZ  LYS A 179      24.845   0.637  36.222  1.00  0.00           H  
ATOM   2943  N   TRP A 180      28.887  -0.128  43.487  1.00  0.00           N  
ATOM   2944  CA  TRP A 180      28.827   0.407  44.844  1.00  0.00           C  
ATOM   2945  C   TRP A 180      30.098   1.128  45.286  1.00  0.00           C  
ATOM   2946  O   TRP A 180      30.056   2.283  45.665  1.00  0.00           O  
ATOM   2947  CB  TRP A 180      28.495  -0.748  45.782  1.00  0.00           C  
ATOM   2948  CG  TRP A 180      27.067  -1.148  45.632  1.00  0.00           C  
ATOM   2949  CD1 TRP A 180      26.218  -0.796  44.608  1.00  0.00           C  
ATOM   2950  CD2 TRP A 180      26.292  -1.958  46.523  1.00  0.00           C  
ATOM   2951  NE1 TRP A 180      24.980  -1.337  44.815  1.00  0.00           N  
ATOM   2952  CE2 TRP A 180      24.999  -2.063  45.975  1.00  0.00           C  
ATOM   2953  CE3 TRP A 180      26.567  -2.617  47.717  1.00  0.00           C  
ATOM   2954  CZ2 TRP A 180      23.988  -2.784  46.592  1.00  0.00           C  
ATOM   2955  CZ3 TRP A 180      25.565  -3.339  48.321  1.00  0.00           C  
ATOM   2956  CH2 TRP A 180      24.295  -3.416  47.760  1.00  0.00           C  
ATOM   2957  H   TRP A 180      28.656  -1.099  43.330  1.00  0.00           H  
ATOM   2958  HA  TRP A 180      28.053   1.172  44.906  1.00  0.00           H  
ATOM   2959 1HB  TRP A 180      29.117  -1.613  45.551  1.00  0.00           H  
ATOM   2960 2HB  TRP A 180      28.658  -0.449  46.817  1.00  0.00           H  
ATOM   2961  HD1 TRP A 180      26.631  -0.169  43.818  1.00  0.00           H  
ATOM   2962  HE1 TRP A 180      24.178  -1.221  44.214  1.00  0.00           H  
ATOM   2963  HE3 TRP A 180      27.544  -2.588  48.199  1.00  0.00           H  
ATOM   2964  HZ2 TRP A 180      23.003  -2.816  46.124  1.00  0.00           H  
ATOM   2965  HZ3 TRP A 180      25.792  -3.852  49.256  1.00  0.00           H  
ATOM   2966  HH2 TRP A 180      23.528  -3.999  48.270  1.00  0.00           H  
ATOM   2967  N   ILE A 181      31.236   0.461  45.185  1.00  0.00           N  
ATOM   2968  CA  ILE A 181      32.525   1.084  45.456  1.00  0.00           C  
ATOM   2969  C   ILE A 181      32.641   2.556  45.045  1.00  0.00           C  
ATOM   2970  O   ILE A 181      33.555   3.240  45.491  1.00  0.00           O  
ATOM   2971  CB  ILE A 181      33.640   0.288  44.753  1.00  0.00           C  
ATOM   2972  CG1 ILE A 181      33.443   0.320  43.235  1.00  0.00           C  
ATOM   2973  CG2 ILE A 181      33.669  -1.146  45.259  1.00  0.00           C  
ATOM   2974  CD1 ILE A 181      34.604  -0.258  42.457  1.00  0.00           C  
ATOM   2975  H   ILE A 181      31.207  -0.511  44.911  1.00  0.00           H  
ATOM   2976  HA  ILE A 181      32.715   1.123  46.528  1.00  0.00           H  
ATOM   2977  HB  ILE A 181      34.603   0.755  44.956  1.00  0.00           H  
ATOM   2978 1HG1 ILE A 181      32.545  -0.239  42.973  1.00  0.00           H  
ATOM   2979 2HG1 ILE A 181      33.293   1.349  42.910  1.00  0.00           H  
ATOM   2980 1HG2 ILE A 181      34.462  -1.695  44.751  1.00  0.00           H  
ATOM   2981 2HG2 ILE A 181      33.856  -1.148  46.332  1.00  0.00           H  
ATOM   2982 3HG2 ILE A 181      32.710  -1.623  45.056  1.00  0.00           H  
ATOM   2983 1HD1 ILE A 181      34.390  -0.201  41.389  1.00  0.00           H  
ATOM   2984 2HD1 ILE A 181      35.508   0.310  42.678  1.00  0.00           H  
ATOM   2985 3HD1 ILE A 181      34.751  -1.298  42.740  1.00  0.00           H  
ATOM   2986  N   HIS A 182      31.764   3.037  44.174  1.00  0.00           N  
ATOM   2987  CA  HIS A 182      31.833   4.434  43.754  1.00  0.00           C  
ATOM   2988  C   HIS A 182      30.958   5.403  44.536  1.00  0.00           C  
ATOM   2989  O   HIS A 182      30.805   6.559  44.148  1.00  0.00           O  
ATOM   2990  CB  HIS A 182      31.468   4.539  42.270  1.00  0.00           C  
ATOM   2991  CG  HIS A 182      32.437   3.846  41.361  1.00  0.00           C  
ATOM   2992  ND1 HIS A 182      33.745   4.259  41.219  1.00  0.00           N  
ATOM   2993  CD2 HIS A 182      32.287   2.774  40.550  1.00  0.00           C  
ATOM   2994  CE1 HIS A 182      34.359   3.465  40.358  1.00  0.00           C  
ATOM   2995  NE2 HIS A 182      33.497   2.557  39.937  1.00  0.00           N  
ATOM   2996  H   HIS A 182      31.041   2.444  43.793  1.00  0.00           H  
ATOM   2997  HA  HIS A 182      32.837   4.819  43.927  1.00  0.00           H  
ATOM   2998 1HB  HIS A 182      30.479   4.109  42.106  1.00  0.00           H  
ATOM   2999 2HB  HIS A 182      31.420   5.588  41.981  1.00  0.00           H  
ATOM   3000  HD2 HIS A 182      31.377   2.189  40.409  1.00  0.00           H  
ATOM   3001  HE1 HIS A 182      35.400   3.547  40.047  1.00  0.00           H  
ATOM   3002  HE2 HIS A 182      33.689   1.821  39.274  1.00  0.00           H  
ATOM   3003  N   CYS A 183      30.407   4.960  45.649  1.00  0.00           N  
ATOM   3004  CA  CYS A 183      29.761   5.909  46.577  1.00  0.00           C  
ATOM   3005  C   CYS A 183      30.162   5.635  48.047  1.00  0.00           C  
ATOM   3006  O   CYS A 183      29.397   5.900  48.989  1.00  0.00           O  
ATOM   3007  CB  CYS A 183      28.240   5.829  46.447  1.00  0.00           C  
ATOM   3008  SG  CYS A 183      27.551   4.199  46.821  1.00  0.00           S  
ATOM   3009  H   CYS A 183      30.419   3.977  45.880  1.00  0.00           H  
ATOM   3010  HA  CYS A 183      30.003   6.951  46.369  1.00  0.00           H  
ATOM   3011 1HB  CYS A 183      27.778   6.552  47.119  1.00  0.00           H  
ATOM   3012 2HB  CYS A 183      27.947   6.094  45.431  1.00  0.00           H  
ATOM   3013  HG  CYS A 183      27.835   3.655  45.641  1.00  0.00           H  
ATOM   3014  N   PHE A 184      31.364   5.108  48.228  1.00  0.00           N  
ATOM   3015  CA  PHE A 184      31.809   4.643  49.534  1.00  0.00           C  
ATOM   3016  C   PHE A 184      32.549   5.717  50.333  1.00  0.00           C  
ATOM   3017  O   PHE A 184      32.829   5.537  51.499  1.00  0.00           O  
ATOM   3018  CB  PHE A 184      32.671   3.403  49.352  1.00  0.00           C  
ATOM   3019  CG  PHE A 184      31.897   2.147  49.222  1.00  0.00           C  
ATOM   3020  CD1 PHE A 184      30.542   2.156  48.966  1.00  0.00           C  
ATOM   3021  CD2 PHE A 184      32.537   0.928  49.339  1.00  0.00           C  
ATOM   3022  CE1 PHE A 184      29.847   0.965  48.844  1.00  0.00           C  
ATOM   3023  CE2 PHE A 184      31.851  -0.258  49.230  1.00  0.00           C  
ATOM   3024  CZ  PHE A 184      30.503  -0.243  48.985  1.00  0.00           C  
ATOM   3025  H   PHE A 184      31.988   5.027  47.438  1.00  0.00           H  
ATOM   3026  HA  PHE A 184      30.945   4.395  50.153  1.00  0.00           H  
ATOM   3027 1HB  PHE A 184      33.270   3.493  48.447  1.00  0.00           H  
ATOM   3028 2HB  PHE A 184      33.329   3.275  50.211  1.00  0.00           H  
ATOM   3029  HD1 PHE A 184      30.026   3.111  48.858  1.00  0.00           H  
ATOM   3030  HD2 PHE A 184      33.611   0.921  49.534  1.00  0.00           H  
ATOM   3031  HE1 PHE A 184      28.776   0.978  48.635  1.00  0.00           H  
ATOM   3032  HE2 PHE A 184      32.375  -1.207  49.338  1.00  0.00           H  
ATOM   3033  HZ  PHE A 184      29.948  -1.178  48.904  1.00  0.00           H  
ATOM   3034  N   GLU A 185      32.815   6.842  49.702  1.00  0.00           N  
ATOM   3035  CA  GLU A 185      33.556   7.914  50.337  1.00  0.00           C  
ATOM   3036  C   GLU A 185      32.683   8.736  51.309  1.00  0.00           C  
ATOM   3037  O   GLU A 185      31.596   9.186  50.920  1.00  0.00           O  
ATOM   3038  CB  GLU A 185      34.153   8.831  49.267  1.00  0.00           C  
ATOM   3039  CG  GLU A 185      35.031   9.947  49.814  1.00  0.00           C  
ATOM   3040  CD  GLU A 185      35.628  10.805  48.733  1.00  0.00           C  
ATOM   3041  OE1 GLU A 185      35.388  10.529  47.582  1.00  0.00           O  
ATOM   3042  OE2 GLU A 185      36.326  11.735  49.059  1.00  0.00           O  
ATOM   3043  H   GLU A 185      32.495   6.961  48.752  1.00  0.00           H  
ATOM   3044  HA  GLU A 185      34.370   7.499  50.932  1.00  0.00           H  
ATOM   3045 1HB  GLU A 185      34.755   8.240  48.576  1.00  0.00           H  
ATOM   3046 2HB  GLU A 185      33.349   9.289  48.691  1.00  0.00           H  
ATOM   3047 1HG  GLU A 185      34.433  10.577  50.471  1.00  0.00           H  
ATOM   3048 2HG  GLU A 185      35.831   9.507  50.407  1.00  0.00           H  
ATOM   3049  N   ASN A 186      33.168   8.938  52.551  1.00  0.00           N  
ATOM   3050  CA  ASN A 186      32.547   9.853  53.558  1.00  0.00           C  
ATOM   3051  C   ASN A 186      31.095   9.490  53.864  1.00  0.00           C  
ATOM   3052  O   ASN A 186      30.192  10.280  53.642  1.00  0.00           O  
ATOM   3053  CB  ASN A 186      32.627  11.296  53.094  1.00  0.00           C  
ATOM   3054  CG  ASN A 186      34.043  11.786  52.978  1.00  0.00           C  
ATOM   3055  OD1 ASN A 186      34.931  11.340  53.713  1.00  0.00           O  
ATOM   3056  ND2 ASN A 186      34.271  12.698  52.066  1.00  0.00           N  
ATOM   3057  H   ASN A 186      34.005   8.430  52.798  1.00  0.00           H  
ATOM   3058  HA  ASN A 186      33.066   9.759  54.513  1.00  0.00           H  
ATOM   3059 1HB  ASN A 186      32.138  11.394  52.123  1.00  0.00           H  
ATOM   3060 2HB  ASN A 186      32.091  11.934  53.796  1.00  0.00           H  
ATOM   3061 1HD2 ASN A 186      35.195  13.062  51.942  1.00  0.00           H  
ATOM   3062 2HD2 ASN A 186      33.524  13.031  51.491  1.00  0.00           H  
ATOM   3063  N   VAL A 187      30.925   8.286  54.392  1.00  0.00           N  
ATOM   3064  CA  VAL A 187      29.635   7.680  54.642  1.00  0.00           C  
ATOM   3065  C   VAL A 187      29.371   7.568  56.147  1.00  0.00           C  
ATOM   3066  O   VAL A 187      29.976   6.724  56.834  1.00  0.00           O  
ATOM   3067  CB  VAL A 187      29.572   6.242  54.081  1.00  0.00           C  
ATOM   3068  CG1 VAL A 187      28.227   5.627  54.413  1.00  0.00           C  
ATOM   3069  CG2 VAL A 187      29.842   6.243  52.605  1.00  0.00           C  
ATOM   3070  H   VAL A 187      31.763   7.774  54.628  1.00  0.00           H  
ATOM   3071  HA  VAL A 187      28.829   8.265  54.197  1.00  0.00           H  
ATOM   3072  HB  VAL A 187      30.358   5.646  54.546  1.00  0.00           H  
ATOM   3073 1HG1 VAL A 187      28.183   4.612  54.017  1.00  0.00           H  
ATOM   3074 2HG1 VAL A 187      28.095   5.600  55.494  1.00  0.00           H  
ATOM   3075 3HG1 VAL A 187      27.433   6.225  53.965  1.00  0.00           H  
ATOM   3076 1HG2 VAL A 187      29.795   5.223  52.225  1.00  0.00           H  
ATOM   3077 2HG2 VAL A 187      29.094   6.854  52.100  1.00  0.00           H  
ATOM   3078 3HG2 VAL A 187      30.834   6.655  52.416  1.00  0.00           H  
ATOM   3079  N   THR A 188      28.441   8.383  56.636  1.00  0.00           N  
ATOM   3080  CA  THR A 188      28.106   8.410  58.040  1.00  0.00           C  
ATOM   3081  C   THR A 188      27.371   7.173  58.459  1.00  0.00           C  
ATOM   3082  O   THR A 188      27.700   6.533  59.465  1.00  0.00           O  
ATOM   3083  CB  THR A 188      27.258   9.648  58.384  1.00  0.00           C  
ATOM   3084  OG1 THR A 188      28.000  10.838  58.083  1.00  0.00           O  
ATOM   3085  CG2 THR A 188      26.884   9.647  59.858  1.00  0.00           C  
ATOM   3086  H   THR A 188      27.955   9.002  56.002  1.00  0.00           H  
ATOM   3087  HA  THR A 188      29.016   8.488  58.635  1.00  0.00           H  
ATOM   3088  HB  THR A 188      26.347   9.644  57.784  1.00  0.00           H  
ATOM   3089  HG1 THR A 188      28.917  10.715  58.340  1.00  0.00           H  
ATOM   3090 1HG2 THR A 188      26.285  10.529  60.082  1.00  0.00           H  
ATOM   3091 2HG2 THR A 188      26.310   8.749  60.087  1.00  0.00           H  
ATOM   3092 3HG2 THR A 188      27.790   9.661  60.463  1.00  0.00           H  
ATOM   3093  N   SER A 189      26.377   6.811  57.673  1.00  0.00           N  
ATOM   3094  CA  SER A 189      25.635   5.620  57.990  1.00  0.00           C  
ATOM   3095  C   SER A 189      25.307   4.763  56.774  1.00  0.00           C  
ATOM   3096  O   SER A 189      25.214   5.248  55.643  1.00  0.00           O  
ATOM   3097  CB  SER A 189      24.352   6.008  58.698  1.00  0.00           C  
ATOM   3098  OG  SER A 189      23.583   4.876  59.000  1.00  0.00           O  
ATOM   3099  H   SER A 189      26.122   7.346  56.855  1.00  0.00           H  
ATOM   3100  HA  SER A 189      26.132   4.982  58.722  1.00  0.00           H  
ATOM   3101 1HB  SER A 189      24.591   6.544  59.616  1.00  0.00           H  
ATOM   3102 2HB  SER A 189      23.777   6.683  58.066  1.00  0.00           H  
ATOM   3103  HG  SER A 189      24.205   4.202  59.285  1.00  0.00           H  
ATOM   3104  N   ILE A 190      25.144   3.474  57.049  1.00  0.00           N  
ATOM   3105  CA  ILE A 190      24.614   2.523  56.111  1.00  0.00           C  
ATOM   3106  C   ILE A 190      23.238   2.115  56.575  1.00  0.00           C  
ATOM   3107  O   ILE A 190      23.041   1.712  57.706  1.00  0.00           O  
ATOM   3108  CB  ILE A 190      25.523   1.287  55.982  1.00  0.00           C  
ATOM   3109  CG1 ILE A 190      26.959   1.712  55.665  1.00  0.00           C  
ATOM   3110  CG2 ILE A 190      24.994   0.347  54.909  1.00  0.00           C  
ATOM   3111  CD1 ILE A 190      27.793   2.006  56.891  1.00  0.00           C  
ATOM   3112  H   ILE A 190      25.411   3.159  57.971  1.00  0.00           H  
ATOM   3113  HA  ILE A 190      24.579   2.950  55.109  1.00  0.00           H  
ATOM   3114  HB  ILE A 190      25.554   0.757  56.933  1.00  0.00           H  
ATOM   3115 1HG1 ILE A 190      27.454   0.925  55.097  1.00  0.00           H  
ATOM   3116 2HG1 ILE A 190      26.946   2.605  55.041  1.00  0.00           H  
ATOM   3117 1HG2 ILE A 190      25.648  -0.520  54.831  1.00  0.00           H  
ATOM   3118 2HG2 ILE A 190      23.989   0.021  55.176  1.00  0.00           H  
ATOM   3119 3HG2 ILE A 190      24.964   0.868  53.952  1.00  0.00           H  
ATOM   3120 1HD1 ILE A 190      28.798   2.301  56.587  1.00  0.00           H  
ATOM   3121 2HD1 ILE A 190      27.334   2.817  57.458  1.00  0.00           H  
ATOM   3122 3HD1 ILE A 190      27.851   1.115  57.515  1.00  0.00           H  
ATOM   3123  N   MET A 191      22.268   2.193  55.691  1.00  0.00           N  
ATOM   3124  CA  MET A 191      20.956   1.635  55.989  1.00  0.00           C  
ATOM   3125  C   MET A 191      20.769   0.444  55.066  1.00  0.00           C  
ATOM   3126  O   MET A 191      20.874   0.570  53.855  1.00  0.00           O  
ATOM   3127  CB  MET A 191      19.850   2.671  55.798  1.00  0.00           C  
ATOM   3128  CG  MET A 191      19.948   3.874  56.724  1.00  0.00           C  
ATOM   3129  SD  MET A 191      18.479   4.922  56.662  1.00  0.00           S  
ATOM   3130  CE  MET A 191      18.706   5.725  55.079  1.00  0.00           C  
ATOM   3131  H   MET A 191      22.421   2.639  54.798  1.00  0.00           H  
ATOM   3132  HA  MET A 191      20.921   1.301  57.026  1.00  0.00           H  
ATOM   3133 1HB  MET A 191      19.868   3.036  54.773  1.00  0.00           H  
ATOM   3134 2HB  MET A 191      18.879   2.200  55.962  1.00  0.00           H  
ATOM   3135 1HG  MET A 191      20.085   3.534  57.751  1.00  0.00           H  
ATOM   3136 2HG  MET A 191      20.812   4.478  56.448  1.00  0.00           H  
ATOM   3137 1HE  MET A 191      17.875   6.408  54.895  1.00  0.00           H  
ATOM   3138 2HE  MET A 191      19.640   6.285  55.084  1.00  0.00           H  
ATOM   3139 3HE  MET A 191      18.739   4.975  54.289  1.00  0.00           H  
ATOM   3140  N   PHE A 192      20.518  -0.708  55.632  1.00  0.00           N  
ATOM   3141  CA  PHE A 192      20.489  -1.889  54.855  1.00  0.00           C  
ATOM   3142  C   PHE A 192      19.088  -2.421  54.951  1.00  0.00           C  
ATOM   3143  O   PHE A 192      18.630  -2.778  56.048  1.00  0.00           O  
ATOM   3144  CB  PHE A 192      21.507  -2.915  55.356  1.00  0.00           C  
ATOM   3145  CG  PHE A 192      21.752  -4.046  54.398  1.00  0.00           C  
ATOM   3146  CD1 PHE A 192      22.686  -3.921  53.381  1.00  0.00           C  
ATOM   3147  CD2 PHE A 192      21.045  -5.233  54.509  1.00  0.00           C  
ATOM   3148  CE1 PHE A 192      22.912  -4.961  52.497  1.00  0.00           C  
ATOM   3149  CE2 PHE A 192      21.270  -6.275  53.628  1.00  0.00           C  
ATOM   3150  CZ  PHE A 192      22.203  -6.137  52.622  1.00  0.00           C  
ATOM   3151  H   PHE A 192      20.343  -0.768  56.625  1.00  0.00           H  
ATOM   3152  HA  PHE A 192      20.754  -1.659  53.822  1.00  0.00           H  
ATOM   3153 1HB  PHE A 192      22.459  -2.421  55.549  1.00  0.00           H  
ATOM   3154 2HB  PHE A 192      21.163  -3.338  56.300  1.00  0.00           H  
ATOM   3155  HD1 PHE A 192      23.246  -2.992  53.283  1.00  0.00           H  
ATOM   3156  HD2 PHE A 192      20.308  -5.342  55.305  1.00  0.00           H  
ATOM   3157  HE1 PHE A 192      23.649  -4.850  51.702  1.00  0.00           H  
ATOM   3158  HE2 PHE A 192      20.708  -7.205  53.727  1.00  0.00           H  
ATOM   3159  HZ  PHE A 192      22.379  -6.956  51.925  1.00  0.00           H  
ATOM   3160  N   LEU A 193      18.404  -2.506  53.809  1.00  0.00           N  
ATOM   3161  CA  LEU A 193      17.122  -3.188  53.780  1.00  0.00           C  
ATOM   3162  C   LEU A 193      17.235  -4.671  53.459  1.00  0.00           C  
ATOM   3163  O   LEU A 193      18.092  -5.079  52.697  1.00  0.00           O  
ATOM   3164  CB  LEU A 193      16.207  -2.516  52.749  1.00  0.00           C  
ATOM   3165  CG  LEU A 193      15.534  -1.214  53.203  1.00  0.00           C  
ATOM   3166  CD1 LEU A 193      16.529  -0.066  53.100  1.00  0.00           C  
ATOM   3167  CD2 LEU A 193      14.305  -0.950  52.349  1.00  0.00           C  
ATOM   3168  H   LEU A 193      18.765  -2.101  52.957  1.00  0.00           H  
ATOM   3169  HA  LEU A 193      16.644  -3.108  54.756  1.00  0.00           H  
ATOM   3170 1HB  LEU A 193      16.792  -2.292  51.859  1.00  0.00           H  
ATOM   3171 2HB  LEU A 193      15.418  -3.218  52.474  1.00  0.00           H  
ATOM   3172  HG  LEU A 193      15.236  -1.305  54.250  1.00  0.00           H  
ATOM   3173 1HD1 LEU A 193      16.053   0.860  53.425  1.00  0.00           H  
ATOM   3174 2HD1 LEU A 193      17.391  -0.272  53.738  1.00  0.00           H  
ATOM   3175 3HD1 LEU A 193      16.858   0.038  52.068  1.00  0.00           H  
ATOM   3176 1HD2 LEU A 193      13.827  -0.025  52.673  1.00  0.00           H  
ATOM   3177 2HD2 LEU A 193      14.602  -0.858  51.304  1.00  0.00           H  
ATOM   3178 3HD2 LEU A 193      13.603  -1.778  52.456  1.00  0.00           H  
ATOM   3179  N   VAL A 194      16.282  -5.425  54.002  1.00  0.00           N  
ATOM   3180  CA  VAL A 194      16.166  -6.828  53.848  1.00  0.00           C  
ATOM   3181  C   VAL A 194      14.683  -7.143  53.757  1.00  0.00           C  
ATOM   3182  O   VAL A 194      13.887  -6.539  54.451  1.00  0.00           O  
ATOM   3183  CB  VAL A 194      16.726  -7.507  55.060  1.00  0.00           C  
ATOM   3184  CG1 VAL A 194      16.497  -9.021  55.000  1.00  0.00           C  
ATOM   3185  CG2 VAL A 194      18.184  -7.183  55.142  1.00  0.00           C  
ATOM   3186  H   VAL A 194      15.601  -4.934  54.563  1.00  0.00           H  
ATOM   3187  HA  VAL A 194      16.690  -7.174  52.956  1.00  0.00           H  
ATOM   3188  HB  VAL A 194      16.240  -7.104  55.949  1.00  0.00           H  
ATOM   3189 1HG1 VAL A 194      16.914  -9.487  55.893  1.00  0.00           H  
ATOM   3190 2HG1 VAL A 194      15.427  -9.226  54.951  1.00  0.00           H  
ATOM   3191 3HG1 VAL A 194      16.989  -9.429  54.118  1.00  0.00           H  
ATOM   3192 1HG2 VAL A 194      18.617  -7.665  56.018  1.00  0.00           H  
ATOM   3193 2HG2 VAL A 194      18.685  -7.542  54.243  1.00  0.00           H  
ATOM   3194 3HG2 VAL A 194      18.312  -6.103  55.221  1.00  0.00           H  
ATOM   3195  N   ALA A 195      14.332  -8.119  52.923  1.00  0.00           N  
ATOM   3196  CA  ALA A 195      12.966  -8.437  52.627  1.00  0.00           C  
ATOM   3197  C   ALA A 195      12.593  -9.675  53.385  1.00  0.00           C  
ATOM   3198  O   ALA A 195      12.946 -10.788  52.991  1.00  0.00           O  
ATOM   3199  CB  ALA A 195      12.813  -8.676  51.168  1.00  0.00           C  
ATOM   3200  H   ALA A 195      15.068  -8.654  52.484  1.00  0.00           H  
ATOM   3201  HA  ALA A 195      12.340  -7.592  52.915  1.00  0.00           H  
ATOM   3202 1HB  ALA A 195      11.773  -8.917  50.947  1.00  0.00           H  
ATOM   3203 2HB  ALA A 195      13.101  -7.779  50.620  1.00  0.00           H  
ATOM   3204 3HB  ALA A 195      13.449  -9.507  50.867  1.00  0.00           H  
ATOM   3205  N   LEU A 196      11.856  -9.480  54.475  1.00  0.00           N  
ATOM   3206  CA  LEU A 196      11.459 -10.573  55.340  1.00  0.00           C  
ATOM   3207  C   LEU A 196      10.782 -11.689  54.591  1.00  0.00           C  
ATOM   3208  O   LEU A 196      10.828 -12.843  55.009  1.00  0.00           O  
ATOM   3209  CB  LEU A 196      10.518 -10.057  56.436  1.00  0.00           C  
ATOM   3210  CG  LEU A 196      11.186  -9.263  57.567  1.00  0.00           C  
ATOM   3211  CD1 LEU A 196      10.115  -8.675  58.474  1.00  0.00           C  
ATOM   3212  CD2 LEU A 196      12.121 -10.176  58.345  1.00  0.00           C  
ATOM   3213  H   LEU A 196      11.565  -8.540  54.705  1.00  0.00           H  
ATOM   3214  HA  LEU A 196      12.340 -10.995  55.823  1.00  0.00           H  
ATOM   3215 1HB  LEU A 196       9.770  -9.413  55.977  1.00  0.00           H  
ATOM   3216 2HB  LEU A 196      10.008 -10.909  56.886  1.00  0.00           H  
ATOM   3217  HG  LEU A 196      11.755  -8.435  57.143  1.00  0.00           H  
ATOM   3218 1HD1 LEU A 196      10.589  -8.110  59.278  1.00  0.00           H  
ATOM   3219 2HD1 LEU A 196       9.470  -8.011  57.898  1.00  0.00           H  
ATOM   3220 3HD1 LEU A 196       9.516  -9.479  58.900  1.00  0.00           H  
ATOM   3221 1HD2 LEU A 196      12.596  -9.611  59.147  1.00  0.00           H  
ATOM   3222 2HD2 LEU A 196      11.554 -11.002  58.770  1.00  0.00           H  
ATOM   3223 3HD2 LEU A 196      12.886 -10.568  57.674  1.00  0.00           H  
ATOM   3224  N   SER A 197      10.124 -11.336  53.500  1.00  0.00           N  
ATOM   3225  CA  SER A 197       9.223 -12.227  52.829  1.00  0.00           C  
ATOM   3226  C   SER A 197       9.948 -13.180  51.904  1.00  0.00           C  
ATOM   3227  O   SER A 197       9.359 -14.160  51.450  1.00  0.00           O  
ATOM   3228  CB  SER A 197       8.203 -11.425  52.045  1.00  0.00           C  
ATOM   3229  OG  SER A 197       8.808 -10.750  50.976  1.00  0.00           O  
ATOM   3230  H   SER A 197      10.263 -10.407  53.130  1.00  0.00           H  
ATOM   3231  HA  SER A 197       8.571 -12.777  53.509  1.00  0.00           H  
ATOM   3232 1HB  SER A 197       7.429 -12.093  51.666  1.00  0.00           H  
ATOM   3233 2HB  SER A 197       7.720 -10.706  52.706  1.00  0.00           H  
ATOM   3234  HG  SER A 197       8.104 -10.270  50.534  1.00  0.00           H  
ATOM   3235  N   GLU A 198      11.215 -12.914  51.627  1.00  0.00           N  
ATOM   3236  CA  GLU A 198      11.894 -13.568  50.528  1.00  0.00           C  
ATOM   3237  C   GLU A 198      12.542 -14.901  50.941  1.00  0.00           C  
ATOM   3238  O   GLU A 198      13.291 -15.528  50.157  1.00  0.00           O  
ATOM   3239  CB  GLU A 198      12.948 -12.612  49.960  1.00  0.00           C  
ATOM   3240  CG  GLU A 198      14.196 -12.577  50.819  1.00  0.00           C  
ATOM   3241  CD  GLU A 198      15.122 -11.426  50.492  1.00  0.00           C  
ATOM   3242  OE1 GLU A 198      15.108 -10.988  49.301  1.00  0.00           O  
ATOM   3243  OE2 GLU A 198      15.850 -10.978  51.428  1.00  0.00           O  
ATOM   3244  H   GLU A 198      11.721 -12.244  52.189  1.00  0.00           H  
ATOM   3245  HA  GLU A 198      11.175 -13.822  49.748  1.00  0.00           H  
ATOM   3246 1HB  GLU A 198      13.182 -12.957  48.953  1.00  0.00           H  
ATOM   3247 2HB  GLU A 198      12.489 -11.625  49.907  1.00  0.00           H  
ATOM   3248 1HG  GLU A 198      13.984 -12.552  51.887  1.00  0.00           H  
ATOM   3249 2HG  GLU A 198      14.702 -13.510  50.573  1.00  0.00           H  
ATOM   3250  N   TYR A 199      12.283 -15.344  52.168  1.00  0.00           N  
ATOM   3251  CA  TYR A 199      12.956 -16.551  52.671  1.00  0.00           C  
ATOM   3252  C   TYR A 199      12.689 -17.829  51.853  1.00  0.00           C  
ATOM   3253  O   TYR A 199      13.532 -18.732  51.849  1.00  0.00           O  
ATOM   3254  CB  TYR A 199      12.553 -16.786  54.129  1.00  0.00           C  
ATOM   3255  CG  TYR A 199      11.080 -17.074  54.315  1.00  0.00           C  
ATOM   3256  CD1 TYR A 199      10.635 -18.385  54.403  1.00  0.00           C  
ATOM   3257  CD2 TYR A 199      10.173 -16.027  54.401  1.00  0.00           C  
ATOM   3258  CE1 TYR A 199       9.290 -18.648  54.573  1.00  0.00           C  
ATOM   3259  CE2 TYR A 199       8.829 -16.290  54.571  1.00  0.00           C  
ATOM   3260  CZ  TYR A 199       8.387 -17.594  54.658  1.00  0.00           C  
ATOM   3261  OH  TYR A 199       7.046 -17.856  54.828  1.00  0.00           O  
ATOM   3262  H   TYR A 199      11.627 -14.862  52.765  1.00  0.00           H  
ATOM   3263  HA  TYR A 199      14.037 -16.436  52.583  1.00  0.00           H  
ATOM   3264 1HB  TYR A 199      13.119 -17.628  54.531  1.00  0.00           H  
ATOM   3265 2HB  TYR A 199      12.807 -15.908  54.722  1.00  0.00           H  
ATOM   3266  HD1 TYR A 199      11.347 -19.208  54.336  1.00  0.00           H  
ATOM   3267  HD2 TYR A 199      10.523 -14.998  54.330  1.00  0.00           H  
ATOM   3268  HE1 TYR A 199       8.939 -19.678  54.642  1.00  0.00           H  
ATOM   3269  HE2 TYR A 199       8.118 -15.467  54.637  1.00  0.00           H  
ATOM   3270  HH  TYR A 199       6.910 -18.805  54.872  1.00  0.00           H  
ATOM   3271  N   ASP A 200      11.550 -17.907  51.158  1.00  0.00           N  
ATOM   3272  CA  ASP A 200      11.275 -19.095  50.331  1.00  0.00           C  
ATOM   3273  C   ASP A 200      11.375 -18.797  48.830  1.00  0.00           C  
ATOM   3274  O   ASP A 200      10.677 -19.386  48.008  1.00  0.00           O  
ATOM   3275  CB  ASP A 200       9.884 -19.650  50.646  1.00  0.00           C  
ATOM   3276  CG  ASP A 200       8.768 -18.659  50.341  1.00  0.00           C  
ATOM   3277  OD1 ASP A 200       9.066 -17.579  49.888  1.00  0.00           O  
ATOM   3278  OD2 ASP A 200       7.628 -18.992  50.563  1.00  0.00           O  
ATOM   3279  H   ASP A 200      10.870 -17.161  51.190  1.00  0.00           H  
ATOM   3280  HA  ASP A 200      12.048 -19.846  50.495  1.00  0.00           H  
ATOM   3281 1HB  ASP A 200       9.713 -20.557  50.065  1.00  0.00           H  
ATOM   3282 2HB  ASP A 200       9.830 -19.922  51.700  1.00  0.00           H  
ATOM   3283  N   GLN A 201      12.305 -17.929  48.470  1.00  0.00           N  
ATOM   3284  CA  GLN A 201      12.380 -17.451  47.129  1.00  0.00           C  
ATOM   3285  C   GLN A 201      13.798 -17.474  46.669  1.00  0.00           C  
ATOM   3286  O   GLN A 201      14.725 -17.414  47.484  1.00  0.00           O  
ATOM   3287  CB  GLN A 201      11.874 -16.016  47.085  1.00  0.00           C  
ATOM   3288  CG  GLN A 201      10.372 -15.871  47.354  1.00  0.00           C  
ATOM   3289  CD  GLN A 201       9.895 -14.442  47.098  1.00  0.00           C  
ATOM   3290  OE1 GLN A 201      10.666 -13.473  47.217  1.00  0.00           O  
ATOM   3291  NE2 GLN A 201       8.632 -14.311  46.705  1.00  0.00           N  
ATOM   3292  H   GLN A 201      12.974 -17.596  49.149  1.00  0.00           H  
ATOM   3293  HA  GLN A 201      11.770 -18.081  46.482  1.00  0.00           H  
ATOM   3294 1HB  GLN A 201      12.437 -15.460  47.835  1.00  0.00           H  
ATOM   3295 2HB  GLN A 201      12.109 -15.629  46.094  1.00  0.00           H  
ATOM   3296 1HG  GLN A 201       9.632 -16.562  46.953  1.00  0.00           H  
ATOM   3297 2HG  GLN A 201      10.462 -16.021  48.431  1.00  0.00           H  
ATOM   3298 1HE2 GLN A 201       8.257 -13.402  46.519  1.00  0.00           H  
ATOM   3299 2HE2 GLN A 201       8.056 -15.121  46.590  1.00  0.00           H  
ATOM   3300  N   VAL A 202      13.976 -17.497  45.354  1.00  0.00           N  
ATOM   3301  CA  VAL A 202      15.299 -17.608  44.779  1.00  0.00           C  
ATOM   3302  C   VAL A 202      15.554 -16.329  44.038  1.00  0.00           C  
ATOM   3303  O   VAL A 202      14.636 -15.691  43.614  1.00  0.00           O  
ATOM   3304  CB  VAL A 202      15.405 -18.811  43.823  1.00  0.00           C  
ATOM   3305  CG1 VAL A 202      15.156 -20.111  44.572  1.00  0.00           C  
ATOM   3306  CG2 VAL A 202      14.417 -18.650  42.677  1.00  0.00           C  
ATOM   3307  H   VAL A 202      13.176 -17.436  44.740  1.00  0.00           H  
ATOM   3308  HA  VAL A 202      16.060 -17.717  45.553  1.00  0.00           H  
ATOM   3309  HB  VAL A 202      16.419 -18.858  43.425  1.00  0.00           H  
ATOM   3310 1HG1 VAL A 202      15.235 -20.950  43.881  1.00  0.00           H  
ATOM   3311 2HG1 VAL A 202      15.898 -20.222  45.364  1.00  0.00           H  
ATOM   3312 3HG1 VAL A 202      14.157 -20.094  45.008  1.00  0.00           H  
ATOM   3313 1HG2 VAL A 202      14.499 -19.504  42.005  1.00  0.00           H  
ATOM   3314 2HG2 VAL A 202      13.404 -18.597  43.076  1.00  0.00           H  
ATOM   3315 3HG2 VAL A 202      14.641 -17.735  42.130  1.00  0.00           H  
ATOM   3316  N   LEU A 203      16.807 -15.949  43.906  1.00  0.00           N  
ATOM   3317  CA  LEU A 203      17.177 -14.771  43.130  1.00  0.00           C  
ATOM   3318  C   LEU A 203      16.705 -14.755  41.678  1.00  0.00           C  
ATOM   3319  O   LEU A 203      16.515 -15.792  41.073  1.00  0.00           O  
ATOM   3320  CB  LEU A 203      18.704 -14.624  43.150  1.00  0.00           C  
ATOM   3321  CG  LEU A 203      19.325 -14.323  44.520  1.00  0.00           C  
ATOM   3322  CD1 LEU A 203      20.831 -14.534  44.452  1.00  0.00           C  
ATOM   3323  CD2 LEU A 203      18.990 -12.898  44.929  1.00  0.00           C  
ATOM   3324  H   LEU A 203      17.532 -16.490  44.356  1.00  0.00           H  
ATOM   3325  HA  LEU A 203      16.757 -13.880  43.596  1.00  0.00           H  
ATOM   3326 1HB  LEU A 203      19.146 -15.549  42.782  1.00  0.00           H  
ATOM   3327 2HB  LEU A 203      18.984 -13.817  42.474  1.00  0.00           H  
ATOM   3328  HG  LEU A 203      18.927 -15.017  45.261  1.00  0.00           H  
ATOM   3329 1HD1 LEU A 203      21.273 -14.320  45.426  1.00  0.00           H  
ATOM   3330 2HD1 LEU A 203      21.043 -15.567  44.177  1.00  0.00           H  
ATOM   3331 3HD1 LEU A 203      21.260 -13.863  43.706  1.00  0.00           H  
ATOM   3332 1HD2 LEU A 203      19.431 -12.684  45.903  1.00  0.00           H  
ATOM   3333 2HD2 LEU A 203      19.389 -12.203  44.188  1.00  0.00           H  
ATOM   3334 3HD2 LEU A 203      17.908 -12.780  44.986  1.00  0.00           H  
ATOM   3335  N   VAL A 204      16.529 -13.552  41.121  1.00  0.00           N  
ATOM   3336  CA  VAL A 204      16.289 -13.387  39.692  1.00  0.00           C  
ATOM   3337  C   VAL A 204      17.589 -13.742  38.987  1.00  0.00           C  
ATOM   3338  O   VAL A 204      17.612 -14.549  38.054  1.00  0.00           O  
ATOM   3339  CB  VAL A 204      15.869 -11.945  39.351  1.00  0.00           C  
ATOM   3340  CG1 VAL A 204      15.793 -11.755  37.843  1.00  0.00           C  
ATOM   3341  CG2 VAL A 204      14.532 -11.627  40.003  1.00  0.00           C  
ATOM   3342  H   VAL A 204      16.564 -12.734  41.712  1.00  0.00           H  
ATOM   3343  HA  VAL A 204      15.514 -14.069  39.339  1.00  0.00           H  
ATOM   3344  HB  VAL A 204      16.628 -11.257  39.724  1.00  0.00           H  
ATOM   3345 1HG1 VAL A 204      15.495 -10.730  37.620  1.00  0.00           H  
ATOM   3346 2HG1 VAL A 204      16.769 -11.952  37.402  1.00  0.00           H  
ATOM   3347 3HG1 VAL A 204      15.059 -12.444  37.426  1.00  0.00           H  
ATOM   3348 1HG2 VAL A 204      14.241 -10.606  39.758  1.00  0.00           H  
ATOM   3349 2HG2 VAL A 204      13.774 -12.319  39.635  1.00  0.00           H  
ATOM   3350 3HG2 VAL A 204      14.621 -11.729  41.085  1.00  0.00           H  
ATOM   3351  N   GLU A 205      18.691 -13.214  39.485  1.00  0.00           N  
ATOM   3352  CA  GLU A 205      19.950 -13.385  38.775  1.00  0.00           C  
ATOM   3353  C   GLU A 205      20.633 -14.760  38.972  1.00  0.00           C  
ATOM   3354  O   GLU A 205      21.773 -14.942  38.546  1.00  0.00           O  
ATOM   3355  CB  GLU A 205      20.912 -12.205  39.065  1.00  0.00           C  
ATOM   3356  CG  GLU A 205      21.393 -12.025  40.513  1.00  0.00           C  
ATOM   3357  CD  GLU A 205      20.505 -11.119  41.374  1.00  0.00           C  
ATOM   3358  OE1 GLU A 205      19.378 -11.547  41.714  1.00  0.00           O  
ATOM   3359  OE2 GLU A 205      20.973 -10.015  41.757  1.00  0.00           O  
ATOM   3360  H   GLU A 205      18.681 -12.693  40.350  1.00  0.00           H  
ATOM   3361  HA  GLU A 205      19.766 -13.424  37.701  1.00  0.00           H  
ATOM   3362 1HB  GLU A 205      21.791 -12.349  38.436  1.00  0.00           H  
ATOM   3363 2HB  GLU A 205      20.396 -11.293  38.767  1.00  0.00           H  
ATOM   3364 1HG  GLU A 205      21.516 -12.965  41.048  1.00  0.00           H  
ATOM   3365 2HG  GLU A 205      22.361 -11.540  40.402  1.00  0.00           H  
ATOM   3366  N   SER A 206      19.939 -15.713  39.589  1.00  0.00           N  
ATOM   3367  CA  SER A 206      20.454 -17.063  39.779  1.00  0.00           C  
ATOM   3368  C   SER A 206      19.399 -17.924  40.450  1.00  0.00           C  
ATOM   3369  O   SER A 206      19.350 -18.009  41.688  1.00  0.00           O  
ATOM   3370  CB  SER A 206      21.718 -17.039  40.616  1.00  0.00           C  
ATOM   3371  OG  SER A 206      22.205 -18.336  40.827  1.00  0.00           O  
ATOM   3372  H   SER A 206      19.019 -15.484  39.937  1.00  0.00           H  
ATOM   3373  HA  SER A 206      20.852 -17.507  38.865  1.00  0.00           H  
ATOM   3374 1HB  SER A 206      22.477 -16.442  40.113  1.00  0.00           H  
ATOM   3375 2HB  SER A 206      21.510 -16.565  41.575  1.00  0.00           H  
ATOM   3376  HG  SER A 206      22.778 -18.282  41.594  1.00  0.00           H  
ATOM   3377  N   ASP A 207      18.578 -18.591  39.650  1.00  0.00           N  
ATOM   3378  CA  ASP A 207      17.353 -19.207  40.175  1.00  0.00           C  
ATOM   3379  C   ASP A 207      17.564 -20.433  41.064  1.00  0.00           C  
ATOM   3380  O   ASP A 207      16.660 -21.263  41.221  1.00  0.00           O  
ATOM   3381  CB  ASP A 207      16.443 -19.601  39.009  1.00  0.00           C  
ATOM   3382  CG  ASP A 207      17.059 -20.663  38.109  1.00  0.00           C  
ATOM   3383  OD1 ASP A 207      18.201 -20.998  38.314  1.00  0.00           O  
ATOM   3384  OD2 ASP A 207      16.382 -21.127  37.222  1.00  0.00           O  
ATOM   3385  H   ASP A 207      18.791 -18.680  38.667  1.00  0.00           H  
ATOM   3386  HA  ASP A 207      16.856 -18.517  40.858  1.00  0.00           H  
ATOM   3387 1HB  ASP A 207      15.496 -19.979  39.398  1.00  0.00           H  
ATOM   3388 2HB  ASP A 207      16.221 -18.720  38.407  1.00  0.00           H  
ATOM   3389  N   ASN A 208      18.745 -20.513  41.662  1.00  0.00           N  
ATOM   3390  CA  ASN A 208      19.147 -21.652  42.472  1.00  0.00           C  
ATOM   3391  C   ASN A 208      19.487 -21.332  43.929  1.00  0.00           C  
ATOM   3392  O   ASN A 208      19.514 -22.201  44.800  1.00  0.00           O  
ATOM   3393  CB  ASN A 208      20.326 -22.343  41.811  1.00  0.00           C  
ATOM   3394  CG  ASN A 208      19.967 -22.958  40.486  1.00  0.00           C  
ATOM   3395  OD1 ASN A 208      19.187 -23.915  40.424  1.00  0.00           O  
ATOM   3396  ND2 ASN A 208      20.521 -22.426  39.427  1.00  0.00           N  
ATOM   3397  H   ASN A 208      19.387 -19.743  41.543  1.00  0.00           H  
ATOM   3398  HA  ASN A 208      18.352 -22.399  42.481  1.00  0.00           H  
ATOM   3399 1HB  ASN A 208      21.131 -21.624  41.659  1.00  0.00           H  
ATOM   3400 2HB  ASN A 208      20.705 -23.125  42.470  1.00  0.00           H  
ATOM   3401 1HD2 ASN A 208      20.319 -22.794  38.519  1.00  0.00           H  
ATOM   3402 2HD2 ASN A 208      21.146 -21.652  39.525  1.00  0.00           H  
ATOM   3403  N   GLU A 209      19.738 -20.055  44.161  1.00  0.00           N  
ATOM   3404  CA  GLU A 209      20.293 -19.579  45.383  1.00  0.00           C  
ATOM   3405  C   GLU A 209      19.296 -18.668  46.029  1.00  0.00           C  
ATOM   3406  O   GLU A 209      18.788 -17.746  45.393  1.00  0.00           O  
ATOM   3407  CB  GLU A 209      21.615 -18.848  45.139  1.00  0.00           C  
ATOM   3408  CG  GLU A 209      22.727 -19.728  44.587  1.00  0.00           C  
ATOM   3409  CD  GLU A 209      23.924 -18.941  44.131  1.00  0.00           C  
ATOM   3410  OE1 GLU A 209      23.798 -18.199  43.186  1.00  0.00           O  
ATOM   3411  OE2 GLU A 209      24.965 -19.082  44.727  1.00  0.00           O  
ATOM   3412  H   GLU A 209      19.521 -19.394  43.429  1.00  0.00           H  
ATOM   3413  HA  GLU A 209      20.519 -20.420  46.039  1.00  0.00           H  
ATOM   3414 1HB  GLU A 209      21.455 -18.030  44.437  1.00  0.00           H  
ATOM   3415 2HB  GLU A 209      21.968 -18.412  46.074  1.00  0.00           H  
ATOM   3416 1HG  GLU A 209      23.041 -20.429  45.361  1.00  0.00           H  
ATOM   3417 2HG  GLU A 209      22.337 -20.305  43.749  1.00  0.00           H  
ATOM   3418  N   ASN A 210      19.088 -18.930  47.320  1.00  0.00           N  
ATOM   3419  CA  ASN A 210      17.966 -18.444  48.125  1.00  0.00           C  
ATOM   3420  C   ASN A 210      18.210 -16.981  48.475  1.00  0.00           C  
ATOM   3421  O   ASN A 210      19.315 -16.581  48.766  1.00  0.00           O  
ATOM   3422  CB  ASN A 210      17.779 -19.282  49.376  1.00  0.00           C  
ATOM   3423  CG  ASN A 210      16.675 -18.767  50.258  1.00  0.00           C  
ATOM   3424  OD1 ASN A 210      16.884 -17.855  51.066  1.00  0.00           O  
ATOM   3425  ND2 ASN A 210      15.504 -19.332  50.115  1.00  0.00           N  
ATOM   3426  H   ASN A 210      19.785 -19.519  47.752  1.00  0.00           H  
ATOM   3427  HA  ASN A 210      17.054 -18.442  47.526  1.00  0.00           H  
ATOM   3428 1HB  ASN A 210      17.552 -20.312  49.095  1.00  0.00           H  
ATOM   3429 2HB  ASN A 210      18.707 -19.296  49.947  1.00  0.00           H  
ATOM   3430 1HD2 ASN A 210      14.731 -19.029  50.675  1.00  0.00           H  
ATOM   3431 2HD2 ASN A 210      15.379 -20.067  49.447  1.00  0.00           H  
ATOM   3432  N   ARG A 211      17.165 -16.176  48.327  1.00  0.00           N  
ATOM   3433  CA  ARG A 211      17.290 -14.710  48.367  1.00  0.00           C  
ATOM   3434  C   ARG A 211      17.767 -14.166  49.715  1.00  0.00           C  
ATOM   3435  O   ARG A 211      18.489 -13.156  49.759  1.00  0.00           O  
ATOM   3436  CB  ARG A 211      15.954 -14.065  48.030  1.00  0.00           C  
ATOM   3437  CG  ARG A 211      15.604 -14.051  46.549  1.00  0.00           C  
ATOM   3438  CD  ARG A 211      14.282 -13.425  46.303  1.00  0.00           C  
ATOM   3439  NE  ARG A 211      14.258 -12.030  46.712  1.00  0.00           N  
ATOM   3440  CZ  ARG A 211      14.659 -11.000  45.942  1.00  0.00           C  
ATOM   3441  NH1 ARG A 211      15.111 -11.222  44.729  1.00  0.00           N  
ATOM   3442  NH2 ARG A 211      14.598  -9.763  46.408  1.00  0.00           N  
ATOM   3443  H   ARG A 211      16.254 -16.588  48.182  1.00  0.00           H  
ATOM   3444  HA  ARG A 211      17.967 -14.376  47.580  1.00  0.00           H  
ATOM   3445 1HB  ARG A 211      15.154 -14.589  48.552  1.00  0.00           H  
ATOM   3446 2HB  ARG A 211      15.949 -13.033  48.379  1.00  0.00           H  
ATOM   3447 1HG  ARG A 211      16.360 -13.487  46.002  1.00  0.00           H  
ATOM   3448 2HG  ARG A 211      15.575 -15.076  46.175  1.00  0.00           H  
ATOM   3449 1HD  ARG A 211      14.049 -13.471  45.239  1.00  0.00           H  
ATOM   3450 2HD  ARG A 211      13.516 -13.957  46.865  1.00  0.00           H  
ATOM   3451  HE  ARG A 211      13.917 -11.818  47.641  1.00  0.00           H  
ATOM   3452 1HH1 ARG A 211      15.158 -12.168  44.372  1.00  0.00           H  
ATOM   3453 2HH1 ARG A 211      15.411 -10.451  44.152  1.00  0.00           H  
ATOM   3454 1HH2 ARG A 211      14.250  -9.592  47.342  1.00  0.00           H  
ATOM   3455 2HH2 ARG A 211      14.898  -8.992  45.832  1.00  0.00           H  
ATOM   3456  N   MET A 212      17.305 -14.824  50.788  1.00  0.00           N  
ATOM   3457  CA  MET A 212      17.693 -14.483  52.129  1.00  0.00           C  
ATOM   3458  C   MET A 212      19.144 -14.879  52.321  1.00  0.00           C  
ATOM   3459  O   MET A 212      19.972 -14.021  52.589  1.00  0.00           O  
ATOM   3460  CB  MET A 212      16.789 -15.173  53.148  1.00  0.00           C  
ATOM   3461  CG  MET A 212      17.045 -14.770  54.594  1.00  0.00           C  
ATOM   3462  SD  MET A 212      16.696 -13.026  54.902  1.00  0.00           S  
ATOM   3463  CE  MET A 212      14.906 -13.036  54.902  1.00  0.00           C  
ATOM   3464  H   MET A 212      16.660 -15.587  50.642  1.00  0.00           H  
ATOM   3465  HA  MET A 212      17.627 -13.405  52.272  1.00  0.00           H  
ATOM   3466 1HB  MET A 212      15.748 -14.951  52.919  1.00  0.00           H  
ATOM   3467 2HB  MET A 212      16.917 -16.254  53.076  1.00  0.00           H  
ATOM   3468 1HG  MET A 212      16.422 -15.369  55.255  1.00  0.00           H  
ATOM   3469 2HG  MET A 212      18.088 -14.962  54.844  1.00  0.00           H  
ATOM   3470 1HE  MET A 212      14.536 -12.025  55.082  1.00  0.00           H  
ATOM   3471 2HE  MET A 212      14.542 -13.390  53.936  1.00  0.00           H  
ATOM   3472 3HE  MET A 212      14.546 -13.698  55.690  1.00  0.00           H  
ATOM   3473  N   GLU A 213      19.470 -16.149  52.113  1.00  0.00           N  
ATOM   3474  CA  GLU A 213      20.866 -16.584  52.072  1.00  0.00           C  
ATOM   3475  C   GLU A 213      21.814 -15.499  51.485  1.00  0.00           C  
ATOM   3476  O   GLU A 213      22.882 -15.219  52.054  1.00  0.00           O  
ATOM   3477  CB  GLU A 213      20.978 -17.872  51.253  1.00  0.00           C  
ATOM   3478  CG  GLU A 213      22.381 -18.459  51.194  1.00  0.00           C  
ATOM   3479  CD  GLU A 213      22.443 -19.750  50.426  1.00  0.00           C  
ATOM   3480  OE1 GLU A 213      21.419 -20.196  49.966  1.00  0.00           O  
ATOM   3481  OE2 GLU A 213      23.516 -20.291  50.298  1.00  0.00           O  
ATOM   3482  H   GLU A 213      18.738 -16.832  51.980  1.00  0.00           H  
ATOM   3483  HA  GLU A 213      21.225 -16.770  53.085  1.00  0.00           H  
ATOM   3484 1HB  GLU A 213      20.316 -18.629  51.674  1.00  0.00           H  
ATOM   3485 2HB  GLU A 213      20.651 -17.683  50.231  1.00  0.00           H  
ATOM   3486 1HG  GLU A 213      23.046 -17.737  50.722  1.00  0.00           H  
ATOM   3487 2HG  GLU A 213      22.736 -18.629  52.209  1.00  0.00           H  
ATOM   3488  N   GLU A 214      21.422 -14.885  50.368  1.00  0.00           N  
ATOM   3489  CA  GLU A 214      22.168 -13.765  49.757  1.00  0.00           C  
ATOM   3490  C   GLU A 214      22.141 -12.494  50.587  1.00  0.00           C  
ATOM   3491  O   GLU A 214      23.111 -11.719  50.648  1.00  0.00           O  
ATOM   3492  CB  GLU A 214      21.611 -13.459  48.365  1.00  0.00           C  
ATOM   3493  CG  GLU A 214      22.453 -12.488  47.550  1.00  0.00           C  
ATOM   3494  CD  GLU A 214      23.699 -13.120  46.993  1.00  0.00           C  
ATOM   3495  OE1 GLU A 214      23.736 -14.323  46.886  1.00  0.00           O  
ATOM   3496  OE2 GLU A 214      24.614 -12.400  46.671  1.00  0.00           O  
ATOM   3497  H   GLU A 214      20.573 -15.209  49.927  1.00  0.00           H  
ATOM   3498  HA  GLU A 214      23.211 -14.050  49.613  1.00  0.00           H  
ATOM   3499 1HB  GLU A 214      21.523 -14.385  47.797  1.00  0.00           H  
ATOM   3500 2HB  GLU A 214      20.611 -13.036  48.458  1.00  0.00           H  
ATOM   3501 1HG  GLU A 214      21.853 -12.105  46.725  1.00  0.00           H  
ATOM   3502 2HG  GLU A 214      22.732 -11.645  48.182  1.00  0.00           H  
ATOM   3503  N   SER A 215      20.972 -12.225  51.137  1.00  0.00           N  
ATOM   3504  CA  SER A 215      20.749 -10.979  51.814  1.00  0.00           C  
ATOM   3505  C   SER A 215      21.686 -10.943  53.027  1.00  0.00           C  
ATOM   3506  O   SER A 215      22.359  -9.943  53.285  1.00  0.00           O  
ATOM   3507  CB  SER A 215      19.299 -10.849  52.236  1.00  0.00           C  
ATOM   3508  OG  SER A 215      18.471 -10.632  51.128  1.00  0.00           O  
ATOM   3509  H   SER A 215      20.221 -12.898  51.085  1.00  0.00           H  
ATOM   3510  HA  SER A 215      20.858 -10.108  51.166  1.00  0.00           H  
ATOM   3511 1HB  SER A 215      18.988 -11.756  52.755  1.00  0.00           H  
ATOM   3512 2HB  SER A 215      19.197 -10.019  52.936  1.00  0.00           H  
ATOM   3513  HG  SER A 215      17.584 -10.873  51.409  1.00  0.00           H  
ATOM   3514  N   LYS A 216      21.731 -12.076  53.729  1.00  0.00           N  
ATOM   3515  CA  LYS A 216      22.542 -12.276  54.923  1.00  0.00           C  
ATOM   3516  C   LYS A 216      24.036 -12.220  54.576  1.00  0.00           C  
ATOM   3517  O   LYS A 216      24.788 -11.399  55.101  1.00  0.00           O  
ATOM   3518  CB  LYS A 216      22.197 -13.610  55.587  1.00  0.00           C  
ATOM   3519  CG  LYS A 216      23.102 -13.983  56.754  1.00  0.00           C  
ATOM   3520  CD  LYS A 216      22.673 -15.299  57.387  1.00  0.00           C  
ATOM   3521  CE  LYS A 216      23.615 -15.708  58.510  1.00  0.00           C  
ATOM   3522  NZ  LYS A 216      23.204 -16.990  59.142  1.00  0.00           N  
ATOM   3523  H   LYS A 216      21.156 -12.835  53.392  1.00  0.00           H  
ATOM   3524  HA  LYS A 216      22.371 -11.460  55.626  1.00  0.00           H  
ATOM   3525 1HB  LYS A 216      21.173 -13.577  55.956  1.00  0.00           H  
ATOM   3526 2HB  LYS A 216      22.255 -14.409  54.848  1.00  0.00           H  
ATOM   3527 1HG  LYS A 216      24.131 -14.080  56.402  1.00  0.00           H  
ATOM   3528 2HG  LYS A 216      23.067 -13.198  57.509  1.00  0.00           H  
ATOM   3529 1HD  LYS A 216      21.665 -15.196  57.790  1.00  0.00           H  
ATOM   3530 2HD  LYS A 216      22.663 -16.081  56.630  1.00  0.00           H  
ATOM   3531 1HE  LYS A 216      24.624 -15.818  58.117  1.00  0.00           H  
ATOM   3532 2HE  LYS A 216      23.629 -14.930  59.273  1.00  0.00           H  
ATOM   3533 1HZ  LYS A 216      23.852 -17.225  59.880  1.00  0.00           H  
ATOM   3534 2HZ  LYS A 216      22.275 -16.895  59.527  1.00  0.00           H  
ATOM   3535 3HZ  LYS A 216      23.206 -17.724  58.447  1.00  0.00           H  
ATOM   3536  N   ALA A 217      24.448 -13.053  53.636  1.00  0.00           N  
ATOM   3537  CA  ALA A 217      25.823 -13.032  53.159  1.00  0.00           C  
ATOM   3538  C   ALA A 217      26.296 -11.642  52.835  1.00  0.00           C  
ATOM   3539  O   ALA A 217      27.451 -11.287  53.092  1.00  0.00           O  
ATOM   3540  CB  ALA A 217      25.969 -13.914  51.945  1.00  0.00           C  
ATOM   3541  H   ALA A 217      23.800 -13.718  53.239  1.00  0.00           H  
ATOM   3542  HA  ALA A 217      26.472 -13.414  53.947  1.00  0.00           H  
ATOM   3543 1HB  ALA A 217      27.003 -13.888  51.600  1.00  0.00           H  
ATOM   3544 2HB  ALA A 217      25.699 -14.938  52.204  1.00  0.00           H  
ATOM   3545 3HB  ALA A 217      25.314 -13.554  51.153  1.00  0.00           H  
ATOM   3546  N   LEU A 218      25.407 -10.850  52.254  1.00  0.00           N  
ATOM   3547  CA  LEU A 218      25.820  -9.545  51.758  1.00  0.00           C  
ATOM   3548  C   LEU A 218      25.976  -8.592  52.916  1.00  0.00           C  
ATOM   3549  O   LEU A 218      26.892  -7.787  52.952  1.00  0.00           O  
ATOM   3550  CB  LEU A 218      24.796  -8.991  50.759  1.00  0.00           C  
ATOM   3551  CG  LEU A 218      25.156  -7.646  50.115  1.00  0.00           C  
ATOM   3552  CD1 LEU A 218      26.473  -7.778  49.363  1.00  0.00           C  
ATOM   3553  CD2 LEU A 218      24.034  -7.214  49.185  1.00  0.00           C  
ATOM   3554  H   LEU A 218      24.444 -11.134  52.148  1.00  0.00           H  
ATOM   3555  HA  LEU A 218      26.788  -9.631  51.266  1.00  0.00           H  
ATOM   3556 1HB  LEU A 218      24.665  -9.717  49.958  1.00  0.00           H  
ATOM   3557 2HB  LEU A 218      23.842  -8.870  51.271  1.00  0.00           H  
ATOM   3558  HG  LEU A 218      25.291  -6.894  50.893  1.00  0.00           H  
ATOM   3559 1HD1 LEU A 218      26.728  -6.821  48.905  1.00  0.00           H  
ATOM   3560 2HD1 LEU A 218      27.262  -8.069  50.057  1.00  0.00           H  
ATOM   3561 3HD1 LEU A 218      26.373  -8.535  48.586  1.00  0.00           H  
ATOM   3562 1HD2 LEU A 218      24.288  -6.255  48.727  1.00  0.00           H  
ATOM   3563 2HD2 LEU A 218      23.898  -7.961  48.404  1.00  0.00           H  
ATOM   3564 3HD2 LEU A 218      23.109  -7.109  49.751  1.00  0.00           H  
ATOM   3565  N   PHE A 219      25.068  -8.727  53.877  1.00  0.00           N  
ATOM   3566  CA  PHE A 219      25.016  -7.863  55.034  1.00  0.00           C  
ATOM   3567  C   PHE A 219      26.228  -8.095  55.919  1.00  0.00           C  
ATOM   3568  O   PHE A 219      26.944  -7.166  56.273  1.00  0.00           O  
ATOM   3569  CB  PHE A 219      23.732  -8.106  55.829  1.00  0.00           C  
ATOM   3570  CG  PHE A 219      23.617  -7.261  57.068  1.00  0.00           C  
ATOM   3571  CD1 PHE A 219      23.403  -5.895  56.974  1.00  0.00           C  
ATOM   3572  CD2 PHE A 219      23.723  -7.833  58.326  1.00  0.00           C  
ATOM   3573  CE1 PHE A 219      23.296  -5.118  58.113  1.00  0.00           C  
ATOM   3574  CE2 PHE A 219      23.616  -7.058  59.464  1.00  0.00           C  
ATOM   3575  CZ  PHE A 219      23.403  -5.699  59.357  1.00  0.00           C  
ATOM   3576  H   PHE A 219      24.389  -9.469  53.786  1.00  0.00           H  
ATOM   3577  HA  PHE A 219      25.029  -6.819  54.717  1.00  0.00           H  
ATOM   3578 1HB  PHE A 219      22.869  -7.904  55.198  1.00  0.00           H  
ATOM   3579 2HB  PHE A 219      23.680  -9.153  56.126  1.00  0.00           H  
ATOM   3580  HD1 PHE A 219      23.318  -5.435  55.989  1.00  0.00           H  
ATOM   3581  HD2 PHE A 219      23.892  -8.907  58.410  1.00  0.00           H  
ATOM   3582  HE1 PHE A 219      23.128  -4.045  58.024  1.00  0.00           H  
ATOM   3583  HE2 PHE A 219      23.700  -7.520  60.449  1.00  0.00           H  
ATOM   3584  HZ  PHE A 219      23.321  -5.087  60.254  1.00  0.00           H  
ATOM   3585  N   ARG A 220      26.446  -9.356  56.262  1.00  0.00           N  
ATOM   3586  CA  ARG A 220      27.603  -9.747  57.057  1.00  0.00           C  
ATOM   3587  C   ARG A 220      28.924  -9.357  56.397  1.00  0.00           C  
ATOM   3588  O   ARG A 220      29.814  -8.823  57.048  1.00  0.00           O  
ATOM   3589  CB  ARG A 220      27.591 -11.249  57.297  1.00  0.00           C  
ATOM   3590  CG  ARG A 220      26.426 -11.754  58.135  1.00  0.00           C  
ATOM   3591  CD  ARG A 220      26.456 -13.232  58.283  1.00  0.00           C  
ATOM   3592  NE  ARG A 220      27.621 -13.679  59.030  1.00  0.00           N  
ATOM   3593  CZ  ARG A 220      27.692 -13.737  60.373  1.00  0.00           C  
ATOM   3594  NH1 ARG A 220      26.662 -13.375  61.103  1.00  0.00           N  
ATOM   3595  NH2 ARG A 220      28.801 -14.160  60.957  1.00  0.00           N  
ATOM   3596  H   ARG A 220      25.792 -10.065  55.964  1.00  0.00           H  
ATOM   3597  HA  ARG A 220      27.582  -9.231  58.017  1.00  0.00           H  
ATOM   3598 1HB  ARG A 220      27.561 -11.770  56.341  1.00  0.00           H  
ATOM   3599 2HB  ARG A 220      28.512 -11.544  57.801  1.00  0.00           H  
ATOM   3600 1HG  ARG A 220      26.474 -11.309  59.129  1.00  0.00           H  
ATOM   3601 2HG  ARG A 220      25.486 -11.475  57.656  1.00  0.00           H  
ATOM   3602 1HD  ARG A 220      25.563 -13.562  58.815  1.00  0.00           H  
ATOM   3603 2HD  ARG A 220      26.483 -13.694  57.299  1.00  0.00           H  
ATOM   3604  HE  ARG A 220      28.434 -13.965  58.501  1.00  0.00           H  
ATOM   3605 1HH1 ARG A 220      25.815 -13.052  60.656  1.00  0.00           H  
ATOM   3606 2HH1 ARG A 220      26.715 -13.419  62.110  1.00  0.00           H  
ATOM   3607 1HH2 ARG A 220      29.593 -14.439  60.396  1.00  0.00           H  
ATOM   3608 2HH2 ARG A 220      28.855 -14.204  61.965  1.00  0.00           H  
ATOM   3609  N   THR A 221      29.040  -9.560  55.097  1.00  0.00           N  
ATOM   3610  CA  THR A 221      30.194  -9.054  54.397  1.00  0.00           C  
ATOM   3611  C   THR A 221      30.312  -7.554  54.589  1.00  0.00           C  
ATOM   3612  O   THR A 221      31.378  -7.089  55.021  1.00  0.00           O  
ATOM   3613  CB  THR A 221      30.125  -9.389  52.896  1.00  0.00           C  
ATOM   3614  OG1 THR A 221      30.110 -10.812  52.721  1.00  0.00           O  
ATOM   3615  CG2 THR A 221      31.323  -8.805  52.163  1.00  0.00           C  
ATOM   3616  H   THR A 221      28.334 -10.065  54.581  1.00  0.00           H  
ATOM   3617  HA  THR A 221      31.101  -9.488  54.819  1.00  0.00           H  
ATOM   3618  HB  THR A 221      29.210  -8.975  52.472  1.00  0.00           H  
ATOM   3619  HG1 THR A 221      29.223 -11.143  52.878  1.00  0.00           H  
ATOM   3620 1HG2 THR A 221      31.258  -9.051  51.104  1.00  0.00           H  
ATOM   3621 2HG2 THR A 221      31.331  -7.722  52.284  1.00  0.00           H  
ATOM   3622 3HG2 THR A 221      32.241  -9.222  52.576  1.00  0.00           H  
ATOM   3623  N   ILE A 222      29.248  -6.803  54.306  1.00  0.00           N  
ATOM   3624  CA  ILE A 222      29.425  -5.379  54.007  1.00  0.00           C  
ATOM   3625  C   ILE A 222      29.911  -4.553  55.215  1.00  0.00           C  
ATOM   3626  O   ILE A 222      30.715  -3.601  55.065  1.00  0.00           O  
ATOM   3627  CB  ILE A 222      28.106  -4.780  53.486  1.00  0.00           C  
ATOM   3628  CG1 ILE A 222      28.375  -3.486  52.714  1.00  0.00           C  
ATOM   3629  CG2 ILE A 222      27.145  -4.527  54.637  1.00  0.00           C  
ATOM   3630  CD1 ILE A 222      29.192  -3.683  51.457  1.00  0.00           C  
ATOM   3631  H   ILE A 222      28.318  -7.196  54.293  1.00  0.00           H  
ATOM   3632  HA  ILE A 222      30.275  -5.229  53.342  1.00  0.00           H  
ATOM   3633  HB  ILE A 222      27.643  -5.475  52.785  1.00  0.00           H  
ATOM   3634 1HG1 ILE A 222      27.428  -3.024  52.436  1.00  0.00           H  
ATOM   3635 2HG1 ILE A 222      28.905  -2.783  53.356  1.00  0.00           H  
ATOM   3636 1HG2 ILE A 222      26.218  -4.104  54.251  1.00  0.00           H  
ATOM   3637 2HG2 ILE A 222      26.931  -5.466  55.145  1.00  0.00           H  
ATOM   3638 3HG2 ILE A 222      27.597  -3.829  55.341  1.00  0.00           H  
ATOM   3639 1HD1 ILE A 222      29.341  -2.721  50.966  1.00  0.00           H  
ATOM   3640 2HD1 ILE A 222      30.160  -4.112  51.715  1.00  0.00           H  
ATOM   3641 3HD1 ILE A 222      28.664  -4.357  50.782  1.00  0.00           H  
ATOM   3642  N   ILE A 223      29.478  -4.966  56.409  1.00  0.00           N  
ATOM   3643  CA  ILE A 223      29.786  -4.238  57.654  1.00  0.00           C  
ATOM   3644  C   ILE A 223      31.278  -4.321  58.126  1.00  0.00           C  
ATOM   3645  O   ILE A 223      31.784  -3.459  58.876  1.00  0.00           O  
ATOM   3646  CB  ILE A 223      28.876  -4.754  58.784  1.00  0.00           C  
ATOM   3647  CG1 ILE A 223      29.183  -6.222  59.088  1.00  0.00           C  
ATOM   3648  CG2 ILE A 223      27.413  -4.579  58.410  1.00  0.00           C  
ATOM   3649  CD1 ILE A 223      28.482  -6.752  60.318  1.00  0.00           C  
ATOM   3650  H   ILE A 223      28.920  -5.807  56.456  1.00  0.00           H  
ATOM   3651  HA  ILE A 223      29.745  -3.162  57.490  1.00  0.00           H  
ATOM   3652  HB  ILE A 223      29.078  -4.195  59.697  1.00  0.00           H  
ATOM   3653 1HG1 ILE A 223      28.892  -6.839  58.238  1.00  0.00           H  
ATOM   3654 2HG1 ILE A 223      30.257  -6.349  59.228  1.00  0.00           H  
ATOM   3655 1HG2 ILE A 223      26.784  -4.950  59.219  1.00  0.00           H  
ATOM   3656 2HG2 ILE A 223      27.204  -3.524  58.243  1.00  0.00           H  
ATOM   3657 3HG2 ILE A 223      27.200  -5.141  57.499  1.00  0.00           H  
ATOM   3658 1HD1 ILE A 223      28.749  -7.798  60.468  1.00  0.00           H  
ATOM   3659 2HD1 ILE A 223      28.787  -6.170  61.189  1.00  0.00           H  
ATOM   3660 3HD1 ILE A 223      27.404  -6.668  60.186  1.00  0.00           H  
ATOM   3661  N   THR A 224      31.960  -5.353  57.627  1.00  0.00           N  
ATOM   3662  CA  THR A 224      33.385  -5.582  57.770  1.00  0.00           C  
ATOM   3663  C   THR A 224      34.233  -4.583  57.001  1.00  0.00           C  
ATOM   3664  O   THR A 224      35.419  -4.466  57.224  1.00  0.00           O  
ATOM   3665  CB  THR A 224      33.749  -7.008  57.317  1.00  0.00           C  
ATOM   3666  OG1 THR A 224      33.543  -7.130  55.903  1.00  0.00           O  
ATOM   3667  CG2 THR A 224      32.890  -8.033  58.041  1.00  0.00           C  
ATOM   3668  H   THR A 224      31.405  -6.018  57.107  1.00  0.00           H  
ATOM   3669  HA  THR A 224      33.670  -5.493  58.819  1.00  0.00           H  
ATOM   3670  HB  THR A 224      34.798  -7.204  57.536  1.00  0.00           H  
ATOM   3671  HG1 THR A 224      32.738  -6.667  55.657  1.00  0.00           H  
ATOM   3672 1HG2 THR A 224      33.161  -9.034  57.709  1.00  0.00           H  
ATOM   3673 2HG2 THR A 224      33.052  -7.951  59.116  1.00  0.00           H  
ATOM   3674 3HG2 THR A 224      31.839  -7.849  57.819  1.00  0.00           H  
ATOM   3675  N   TYR A 225      33.662  -3.822  56.097  1.00  0.00           N  
ATOM   3676  CA  TYR A 225      34.545  -3.048  55.251  1.00  0.00           C  
ATOM   3677  C   TYR A 225      35.078  -1.800  55.935  1.00  0.00           C  
ATOM   3678  O   TYR A 225      34.377  -1.136  56.714  1.00  0.00           O  
ATOM   3679  CB  TYR A 225      33.822  -2.666  53.957  1.00  0.00           C  
ATOM   3680  CG  TYR A 225      33.723  -3.797  52.957  1.00  0.00           C  
ATOM   3681  CD1 TYR A 225      33.727  -5.113  53.396  1.00  0.00           C  
ATOM   3682  CD2 TYR A 225      33.627  -3.517  51.602  1.00  0.00           C  
ATOM   3683  CE1 TYR A 225      33.636  -6.145  52.481  1.00  0.00           C  
ATOM   3684  CE2 TYR A 225      33.537  -4.550  50.689  1.00  0.00           C  
ATOM   3685  CZ  TYR A 225      33.541  -5.859  51.125  1.00  0.00           C  
ATOM   3686  OH  TYR A 225      33.451  -6.887  50.216  1.00  0.00           O  
ATOM   3687  H   TYR A 225      32.664  -3.749  55.963  1.00  0.00           H  
ATOM   3688  HA  TYR A 225      35.450  -3.619  55.040  1.00  0.00           H  
ATOM   3689 1HB  TYR A 225      32.812  -2.328  54.190  1.00  0.00           H  
ATOM   3690 2HB  TYR A 225      34.343  -1.836  53.481  1.00  0.00           H  
ATOM   3691  HD1 TYR A 225      33.801  -5.332  54.461  1.00  0.00           H  
ATOM   3692  HD2 TYR A 225      33.625  -2.483  51.257  1.00  0.00           H  
ATOM   3693  HE1 TYR A 225      33.639  -7.179  52.826  1.00  0.00           H  
ATOM   3694  HE2 TYR A 225      33.464  -4.330  49.623  1.00  0.00           H  
ATOM   3695  HH  TYR A 225      33.401  -6.524  49.328  1.00  0.00           H  
ATOM   3696  N   PRO A 226      36.326  -1.469  55.604  1.00  0.00           N  
ATOM   3697  CA  PRO A 226      37.050  -0.327  56.134  1.00  0.00           C  
ATOM   3698  C   PRO A 226      36.364   1.004  55.900  1.00  0.00           C  
ATOM   3699  O   PRO A 226      36.507   1.903  56.719  1.00  0.00           O  
ATOM   3700  CB  PRO A 226      38.378  -0.403  55.374  1.00  0.00           C  
ATOM   3701  CG  PRO A 226      38.568  -1.858  55.114  1.00  0.00           C  
ATOM   3702  CD  PRO A 226      37.191  -2.360  54.770  1.00  0.00           C  
ATOM   3703  HA  PRO A 226      37.204  -0.388  57.222  1.00  0.00           H  
ATOM   3704 1HB  PRO A 226      38.317   0.191  54.449  1.00  0.00           H  
ATOM   3705 2HB  PRO A 226      39.185   0.030  55.983  1.00  0.00           H  
ATOM   3706 1HG  PRO A 226      39.289  -2.007  54.297  1.00  0.00           H  
ATOM   3707 2HG  PRO A 226      38.988  -2.351  56.003  1.00  0.00           H  
ATOM   3708 1HD  PRO A 226      37.010  -2.227  53.692  1.00  0.00           H  
ATOM   3709 2HD  PRO A 226      37.106  -3.420  55.049  1.00  0.00           H  
ATOM   3710  N   TRP A 227      35.636   1.157  54.802  1.00  0.00           N  
ATOM   3711  CA  TRP A 227      34.947   2.455  54.541  1.00  0.00           C  
ATOM   3712  C   TRP A 227      33.844   2.742  55.573  1.00  0.00           C  
ATOM   3713  O   TRP A 227      33.249   3.839  55.578  1.00  0.00           O  
ATOM   3714  CB  TRP A 227      34.334   2.463  53.139  1.00  0.00           C  
ATOM   3715  CG  TRP A 227      35.354   2.484  52.041  1.00  0.00           C  
ATOM   3716  CD1 TRP A 227      35.853   1.407  51.372  1.00  0.00           C  
ATOM   3717  CD2 TRP A 227      36.007   3.647  51.474  1.00  0.00           C  
ATOM   3718  NE1 TRP A 227      36.769   1.817  50.434  1.00  0.00           N  
ATOM   3719  CE2 TRP A 227      36.872   3.183  50.481  1.00  0.00           C  
ATOM   3720  CE3 TRP A 227      35.924   5.022  51.726  1.00  0.00           C  
ATOM   3721  CZ2 TRP A 227      37.661   4.045  49.736  1.00  0.00           C  
ATOM   3722  CZ3 TRP A 227      36.713   5.886  50.976  1.00  0.00           C  
ATOM   3723  CH2 TRP A 227      37.558   5.410  50.006  1.00  0.00           C  
ATOM   3724  H   TRP A 227      35.539   0.405  54.134  1.00  0.00           H  
ATOM   3725  HA  TRP A 227      35.666   3.273  54.596  1.00  0.00           H  
ATOM   3726 1HB  TRP A 227      33.710   1.579  53.010  1.00  0.00           H  
ATOM   3727 2HB  TRP A 227      33.692   3.336  53.028  1.00  0.00           H  
ATOM   3728  HD1 TRP A 227      35.568   0.372  51.556  1.00  0.00           H  
ATOM   3729  HE1 TRP A 227      37.282   1.210  49.809  1.00  0.00           H  
ATOM   3730  HE3 TRP A 227      35.253   5.405  52.494  1.00  0.00           H  
ATOM   3731  HZ2 TRP A 227      38.339   3.686  48.959  1.00  0.00           H  
ATOM   3732  HZ3 TRP A 227      36.644   6.955  51.179  1.00  0.00           H  
ATOM   3733  HH2 TRP A 227      38.162   6.116  49.436  1.00  0.00           H  
ATOM   3734  N   PHE A 228      33.554   1.739  56.398  1.00  0.00           N  
ATOM   3735  CA  PHE A 228      32.490   1.822  57.364  1.00  0.00           C  
ATOM   3736  C   PHE A 228      32.979   1.541  58.783  1.00  0.00           C  
ATOM   3737  O   PHE A 228      32.190   1.092  59.623  1.00  0.00           O  
ATOM   3738  CB  PHE A 228      31.424   0.801  56.988  1.00  0.00           C  
ATOM   3739  CG  PHE A 228      31.037   0.845  55.543  1.00  0.00           C  
ATOM   3740  CD1 PHE A 228      30.716   2.053  54.930  1.00  0.00           C  
ATOM   3741  CD2 PHE A 228      30.962  -0.328  54.795  1.00  0.00           C  
ATOM   3742  CE1 PHE A 228      30.359   2.101  53.586  1.00  0.00           C  
ATOM   3743  CE2 PHE A 228      30.595  -0.287  53.449  1.00  0.00           C  
ATOM   3744  CZ  PHE A 228      30.300   0.932  52.846  1.00  0.00           C  
ATOM   3745  H   PHE A 228      34.102   0.892  56.341  1.00  0.00           H  
ATOM   3746  HA  PHE A 228      32.059   2.824  57.355  1.00  0.00           H  
ATOM   3747 1HB  PHE A 228      31.785  -0.207  57.186  1.00  0.00           H  
ATOM   3748 2HB  PHE A 228      30.514   0.980  57.561  1.00  0.00           H  
ATOM   3749  HD1 PHE A 228      30.744   2.971  55.517  1.00  0.00           H  
ATOM   3750  HD2 PHE A 228      31.192  -1.282  55.269  1.00  0.00           H  
ATOM   3751  HE1 PHE A 228      30.130   3.058  53.118  1.00  0.00           H  
ATOM   3752  HE2 PHE A 228      30.540  -1.209  52.870  1.00  0.00           H  
ATOM   3753  HZ  PHE A 228      30.020   0.963  51.794  1.00  0.00           H  
ATOM   3754  N   GLN A 229      34.263   1.792  59.061  1.00  0.00           N  
ATOM   3755  CA  GLN A 229      34.799   1.542  60.408  1.00  0.00           C  
ATOM   3756  C   GLN A 229      34.107   2.488  61.410  1.00  0.00           C  
ATOM   3757  O   GLN A 229      33.616   2.045  62.438  1.00  0.00           O  
ATOM   3758  CB  GLN A 229      36.317   1.741  60.441  1.00  0.00           C  
ATOM   3759  CG  GLN A 229      36.959   1.412  61.778  1.00  0.00           C  
ATOM   3760  CD  GLN A 229      36.856  -0.062  62.122  1.00  0.00           C  
ATOM   3761  OE1 GLN A 229      37.194  -0.929  61.311  1.00  0.00           O  
ATOM   3762  NE2 GLN A 229      36.387  -0.354  63.330  1.00  0.00           N  
ATOM   3763  H   GLN A 229      34.877   2.156  58.347  1.00  0.00           H  
ATOM   3764  HA  GLN A 229      34.543   0.530  60.721  1.00  0.00           H  
ATOM   3765 1HB  GLN A 229      36.782   1.114  59.680  1.00  0.00           H  
ATOM   3766 2HB  GLN A 229      36.553   2.778  60.200  1.00  0.00           H  
ATOM   3767 1HG  GLN A 229      38.015   1.681  61.738  1.00  0.00           H  
ATOM   3768 2HG  GLN A 229      36.458   1.982  62.560  1.00  0.00           H  
ATOM   3769 1HE2 GLN A 229      36.297  -1.310  63.614  1.00  0.00           H  
ATOM   3770 2HE2 GLN A 229      36.124   0.380  63.956  1.00  0.00           H  
ATOM   3771  N   ASN A 230      34.031   3.775  61.074  1.00  0.00           N  
ATOM   3772  CA  ASN A 230      33.261   4.755  61.863  1.00  0.00           C  
ATOM   3773  C   ASN A 230      31.898   5.084  61.254  1.00  0.00           C  
ATOM   3774  O   ASN A 230      31.628   6.241  60.945  1.00  0.00           O  
ATOM   3775  CB  ASN A 230      34.066   6.029  62.045  1.00  0.00           C  
ATOM   3776  CG  ASN A 230      35.297   5.820  62.882  1.00  0.00           C  
ATOM   3777  OD1 ASN A 230      35.272   5.080  63.873  1.00  0.00           O  
ATOM   3778  ND2 ASN A 230      36.375   6.457  62.503  1.00  0.00           N  
ATOM   3779  H   ASN A 230      34.521   4.085  60.247  1.00  0.00           H  
ATOM   3780  HA  ASN A 230      33.091   4.368  62.869  1.00  0.00           H  
ATOM   3781 1HB  ASN A 230      34.365   6.413  61.069  1.00  0.00           H  
ATOM   3782 2HB  ASN A 230      33.443   6.788  62.519  1.00  0.00           H  
ATOM   3783 1HD2 ASN A 230      37.225   6.356  63.023  1.00  0.00           H  
ATOM   3784 2HD2 ASN A 230      36.351   7.045  61.695  1.00  0.00           H  
ATOM   3785  N   SER A 231      31.040   4.085  61.085  1.00  0.00           N  
ATOM   3786  CA  SER A 231      29.759   4.302  60.446  1.00  0.00           C  
ATOM   3787  C   SER A 231      28.668   3.554  61.179  1.00  0.00           C  
ATOM   3788  O   SER A 231      28.830   2.407  61.586  1.00  0.00           O  
ATOM   3789  CB  SER A 231      29.810   3.856  58.998  1.00  0.00           C  
ATOM   3790  OG  SER A 231      30.750   4.604  58.275  1.00  0.00           O  
ATOM   3791  H   SER A 231      31.279   3.157  61.405  1.00  0.00           H  
ATOM   3792  HA  SER A 231      29.499   5.357  60.344  1.00  0.00           H  
ATOM   3793 1HB  SER A 231      30.070   2.799  58.951  1.00  0.00           H  
ATOM   3794 2HB  SER A 231      28.825   3.972  58.547  1.00  0.00           H  
ATOM   3795  HG  SER A 231      30.251   5.271  57.801  1.00  0.00           H  
ATOM   3796  N   SER A 232      27.543   4.214  61.349  1.00  0.00           N  
ATOM   3797  CA  SER A 232      26.433   3.595  62.020  1.00  0.00           C  
ATOM   3798  C   SER A 232      25.789   2.614  61.054  1.00  0.00           C  
ATOM   3799  O   SER A 232      25.779   2.820  59.837  1.00  0.00           O  
ATOM   3800  CB  SER A 232      25.432   4.638  62.479  1.00  0.00           C  
ATOM   3801  OG  SER A 232      24.304   4.034  63.049  1.00  0.00           O  
ATOM   3802  H   SER A 232      27.447   5.161  61.011  1.00  0.00           H  
ATOM   3803  HA  SER A 232      26.707   3.120  62.963  1.00  0.00           H  
ATOM   3804 1HB  SER A 232      25.902   5.297  63.208  1.00  0.00           H  
ATOM   3805 2HB  SER A 232      25.131   5.250  61.631  1.00  0.00           H  
ATOM   3806  HG  SER A 232      23.755   3.751  62.313  1.00  0.00           H  
ATOM   3807  N   VAL A 233      25.242   1.540  61.582  1.00  0.00           N  
ATOM   3808  CA  VAL A 233      24.601   0.567  60.727  1.00  0.00           C  
ATOM   3809  C   VAL A 233      23.206   0.316  61.223  1.00  0.00           C  
ATOM   3810  O   VAL A 233      22.992  -0.170  62.338  1.00  0.00           O  
ATOM   3811  CB  VAL A 233      25.391  -0.755  60.707  1.00  0.00           C  
ATOM   3812  CG1 VAL A 233      24.691  -1.780  59.828  1.00  0.00           C  
ATOM   3813  CG2 VAL A 233      26.810  -0.503  60.218  1.00  0.00           C  
ATOM   3814  H   VAL A 233      25.262   1.381  62.579  1.00  0.00           H  
ATOM   3815  HA  VAL A 233      24.465   0.955  59.717  1.00  0.00           H  
ATOM   3816  HB  VAL A 233      25.423  -1.165  61.717  1.00  0.00           H  
ATOM   3817 1HG1 VAL A 233      25.263  -2.709  59.826  1.00  0.00           H  
ATOM   3818 2HG1 VAL A 233      23.692  -1.972  60.220  1.00  0.00           H  
ATOM   3819 3HG1 VAL A 233      24.618  -1.399  58.811  1.00  0.00           H  
ATOM   3820 1HG2 VAL A 233      27.363  -1.441  60.207  1.00  0.00           H  
ATOM   3821 2HG2 VAL A 233      26.778  -0.088  59.210  1.00  0.00           H  
ATOM   3822 3HG2 VAL A 233      27.305   0.202  60.884  1.00  0.00           H  
ATOM   3823  N   ILE A 234      22.268   0.641  60.340  1.00  0.00           N  
ATOM   3824  CA  ILE A 234      20.859   0.540  60.587  1.00  0.00           C  
ATOM   3825  C   ILE A 234      20.313  -0.525  59.685  1.00  0.00           C  
ATOM   3826  O   ILE A 234      20.416  -0.398  58.479  1.00  0.00           O  
ATOM   3827  CB  ILE A 234      20.136   1.876  60.338  1.00  0.00           C  
ATOM   3828  CG1 ILE A 234      20.872   3.020  61.041  1.00  0.00           C  
ATOM   3829  CG2 ILE A 234      18.693   1.796  60.812  1.00  0.00           C  
ATOM   3830  CD1 ILE A 234      20.946   2.869  62.542  1.00  0.00           C  
ATOM   3831  H   ILE A 234      22.587   0.979  59.443  1.00  0.00           H  
ATOM   3832  HA  ILE A 234      20.670   0.269  61.625  1.00  0.00           H  
ATOM   3833  HB  ILE A 234      20.146   2.102  59.272  1.00  0.00           H  
ATOM   3834 1HG1 ILE A 234      21.888   3.091  60.653  1.00  0.00           H  
ATOM   3835 2HG1 ILE A 234      20.373   3.964  60.817  1.00  0.00           H  
ATOM   3836 1HG2 ILE A 234      18.196   2.749  60.629  1.00  0.00           H  
ATOM   3837 2HG2 ILE A 234      18.175   1.007  60.271  1.00  0.00           H  
ATOM   3838 3HG2 ILE A 234      18.672   1.576  61.880  1.00  0.00           H  
ATOM   3839 1HD1 ILE A 234      21.483   3.718  62.966  1.00  0.00           H  
ATOM   3840 2HD1 ILE A 234      19.937   2.832  62.955  1.00  0.00           H  
ATOM   3841 3HD1 ILE A 234      21.474   1.947  62.789  1.00  0.00           H  
ATOM   3842  N   LEU A 235      19.715  -1.549  60.267  1.00  0.00           N  
ATOM   3843  CA  LEU A 235      19.115  -2.634  59.535  1.00  0.00           C  
ATOM   3844  C   LEU A 235      17.590  -2.486  59.500  1.00  0.00           C  
ATOM   3845  O   LEU A 235      16.955  -2.300  60.520  1.00  0.00           O  
ATOM   3846  CB  LEU A 235      19.504  -3.974  60.173  1.00  0.00           C  
ATOM   3847  CG  LEU A 235      18.888  -5.222  59.527  1.00  0.00           C  
ATOM   3848  CD1 LEU A 235      19.440  -5.386  58.116  1.00  0.00           C  
ATOM   3849  CD2 LEU A 235      19.200  -6.442  60.381  1.00  0.00           C  
ATOM   3850  H   LEU A 235      19.684  -1.560  61.276  1.00  0.00           H  
ATOM   3851  HA  LEU A 235      19.504  -2.647  58.517  1.00  0.00           H  
ATOM   3852 1HB  LEU A 235      20.587  -4.078  60.129  1.00  0.00           H  
ATOM   3853 2HB  LEU A 235      19.203  -3.960  61.220  1.00  0.00           H  
ATOM   3854  HG  LEU A 235      17.809  -5.097  59.451  1.00  0.00           H  
ATOM   3855 1HD1 LEU A 235      19.002  -6.273  57.657  1.00  0.00           H  
ATOM   3856 2HD1 LEU A 235      19.186  -4.508  57.522  1.00  0.00           H  
ATOM   3857 3HD1 LEU A 235      20.523  -5.496  58.158  1.00  0.00           H  
ATOM   3858 1HD2 LEU A 235      18.762  -7.329  59.922  1.00  0.00           H  
ATOM   3859 2HD2 LEU A 235      20.281  -6.568  60.455  1.00  0.00           H  
ATOM   3860 3HD2 LEU A 235      18.781  -6.305  61.378  1.00  0.00           H  
ATOM   3861  N   PHE A 236      16.988  -2.590  58.319  1.00  0.00           N  
ATOM   3862  CA  PHE A 236      15.536  -2.543  58.197  1.00  0.00           C  
ATOM   3863  C   PHE A 236      15.063  -3.866  57.708  1.00  0.00           C  
ATOM   3864  O   PHE A 236      15.410  -4.272  56.616  1.00  0.00           O  
ATOM   3865  CB  PHE A 236      15.108  -1.494  57.174  1.00  0.00           C  
ATOM   3866  CG  PHE A 236      15.390  -0.102  57.582  1.00  0.00           C  
ATOM   3867  CD1 PHE A 236      14.951   0.376  58.796  1.00  0.00           C  
ATOM   3868  CD2 PHE A 236      16.034   0.760  56.726  1.00  0.00           C  
ATOM   3869  CE1 PHE A 236      15.201   1.677  59.180  1.00  0.00           C  
ATOM   3870  CE2 PHE A 236      16.274   2.089  57.105  1.00  0.00           C  
ATOM   3871  CZ  PHE A 236      15.865   2.531  58.344  1.00  0.00           C  
ATOM   3872  H   PHE A 236      17.548  -2.704  57.486  1.00  0.00           H  
ATOM   3873  HA  PHE A 236      15.092  -2.286  59.160  1.00  0.00           H  
ATOM   3874 1HB  PHE A 236      15.634  -1.651  56.233  1.00  0.00           H  
ATOM   3875 2HB  PHE A 236      14.035  -1.555  57.003  1.00  0.00           H  
ATOM   3876  HD1 PHE A 236      14.401  -0.291  59.462  1.00  0.00           H  
ATOM   3877  HD2 PHE A 236      16.355   0.408  55.745  1.00  0.00           H  
ATOM   3878  HE1 PHE A 236      14.869   2.027  60.156  1.00  0.00           H  
ATOM   3879  HE2 PHE A 236      16.781   2.771  56.423  1.00  0.00           H  
ATOM   3880  HZ  PHE A 236      16.068   3.555  58.658  1.00  0.00           H  
ATOM   3881  N   LEU A 237      14.258  -4.529  58.504  1.00  0.00           N  
ATOM   3882  CA  LEU A 237      13.707  -5.752  58.080  1.00  0.00           C  
ATOM   3883  C   LEU A 237      12.321  -5.416  57.555  1.00  0.00           C  
ATOM   3884  O   LEU A 237      11.388  -5.179  58.336  1.00  0.00           O  
ATOM   3885  CB  LEU A 237      13.648  -6.761  59.234  1.00  0.00           C  
ATOM   3886  CG  LEU A 237      14.996  -7.125  59.869  1.00  0.00           C  
ATOM   3887  CD1 LEU A 237      14.768  -8.071  61.039  1.00  0.00           C  
ATOM   3888  CD2 LEU A 237      15.897  -7.761  58.820  1.00  0.00           C  
ATOM   3889  H   LEU A 237      14.025  -4.176  59.421  1.00  0.00           H  
ATOM   3890  HA  LEU A 237      14.313  -6.165  57.274  1.00  0.00           H  
ATOM   3891 1HB  LEU A 237      13.012  -6.355  60.017  1.00  0.00           H  
ATOM   3892 2HB  LEU A 237      13.196  -7.683  58.867  1.00  0.00           H  
ATOM   3893  HG  LEU A 237      15.471  -6.222  60.257  1.00  0.00           H  
ATOM   3894 1HD1 LEU A 237      15.726  -8.328  61.493  1.00  0.00           H  
ATOM   3895 2HD1 LEU A 237      14.138  -7.582  61.784  1.00  0.00           H  
ATOM   3896 3HD1 LEU A 237      14.278  -8.976  60.686  1.00  0.00           H  
ATOM   3897 1HD2 LEU A 237      16.856  -8.018  59.272  1.00  0.00           H  
ATOM   3898 2HD2 LEU A 237      15.424  -8.664  58.433  1.00  0.00           H  
ATOM   3899 3HD2 LEU A 237      16.058  -7.057  58.003  1.00  0.00           H  
ATOM   3900  N   ASN A 238      12.214  -5.413  56.215  1.00  0.00           N  
ATOM   3901  CA  ASN A 238      11.114  -4.821  55.459  1.00  0.00           C  
ATOM   3902  C   ASN A 238      10.102  -5.857  54.998  1.00  0.00           C  
ATOM   3903  O   ASN A 238      10.271  -7.037  55.225  1.00  0.00           O  
ATOM   3904  CB  ASN A 238      11.650  -4.046  54.269  1.00  0.00           C  
ATOM   3905  CG  ASN A 238      10.679  -3.012  53.769  1.00  0.00           C  
ATOM   3906  OD1 ASN A 238       9.943  -2.403  54.552  1.00  0.00           O  
ATOM   3907  ND2 ASN A 238      10.663  -2.802  52.477  1.00  0.00           N  
ATOM   3908  H   ASN A 238      12.968  -5.863  55.716  1.00  0.00           H  
ATOM   3909  HA  ASN A 238      10.580  -4.103  56.083  1.00  0.00           H  
ATOM   3910 1HB  ASN A 238      12.580  -3.550  54.547  1.00  0.00           H  
ATOM   3911 2HB  ASN A 238      11.876  -4.738  53.456  1.00  0.00           H  
ATOM   3912 1HD2 ASN A 238      10.038  -2.127  52.087  1.00  0.00           H  
ATOM   3913 2HD2 ASN A 238      11.277  -3.319  51.880  1.00  0.00           H  
ATOM   3914  N   LYS A 239       9.039  -5.420  54.348  1.00  0.00           N  
ATOM   3915  CA  LYS A 239       8.012  -6.343  53.886  1.00  0.00           C  
ATOM   3916  C   LYS A 239       7.452  -7.162  55.034  1.00  0.00           C  
ATOM   3917  O   LYS A 239       6.991  -8.291  54.823  1.00  0.00           O  
ATOM   3918  CB  LYS A 239       8.570  -7.269  52.805  1.00  0.00           C  
ATOM   3919  CG  LYS A 239       9.244  -6.548  51.645  1.00  0.00           C  
ATOM   3920  CD  LYS A 239       9.409  -7.467  50.445  1.00  0.00           C  
ATOM   3921  CE  LYS A 239      10.157  -6.773  49.315  1.00  0.00           C  
ATOM   3922  NZ  LYS A 239      10.344  -7.667  48.138  1.00  0.00           N  
ATOM   3923  H   LYS A 239       8.931  -4.432  54.166  1.00  0.00           H  
ATOM   3924  HA  LYS A 239       7.153  -5.783  53.515  1.00  0.00           H  
ATOM   3925 1HB  LYS A 239       9.300  -7.948  53.247  1.00  0.00           H  
ATOM   3926 2HB  LYS A 239       7.764  -7.878  52.395  1.00  0.00           H  
ATOM   3927 1HG  LYS A 239       8.642  -5.686  51.353  1.00  0.00           H  
ATOM   3928 2HG  LYS A 239      10.227  -6.194  51.958  1.00  0.00           H  
ATOM   3929 1HD  LYS A 239       9.963  -8.359  50.741  1.00  0.00           H  
ATOM   3930 2HD  LYS A 239       8.427  -7.772  50.083  1.00  0.00           H  
ATOM   3931 1HE  LYS A 239       9.604  -5.890  48.999  1.00  0.00           H  
ATOM   3932 2HE  LYS A 239      11.137  -6.454  49.669  1.00  0.00           H  
ATOM   3933 1HZ  LYS A 239      10.842  -7.172  47.414  1.00  0.00           H  
ATOM   3934 2HZ  LYS A 239      10.872  -8.482  48.414  1.00  0.00           H  
ATOM   3935 3HZ  LYS A 239       9.441  -7.956  47.789  1.00  0.00           H  
ATOM   3936  N   LYS A 240       7.438  -6.576  56.235  1.00  0.00           N  
ATOM   3937  CA  LYS A 240       6.904  -7.291  57.381  1.00  0.00           C  
ATOM   3938  C   LYS A 240       5.471  -7.687  57.179  1.00  0.00           C  
ATOM   3939  O   LYS A 240       5.047  -8.666  57.730  1.00  0.00           O  
ATOM   3940  CB  LYS A 240       7.030  -6.443  58.648  1.00  0.00           C  
ATOM   3941  CG  LYS A 240       6.088  -5.247  58.700  1.00  0.00           C  
ATOM   3942  CD  LYS A 240       6.242  -4.480  60.005  1.00  0.00           C  
ATOM   3943  CE  LYS A 240       5.348  -3.250  60.033  1.00  0.00           C  
ATOM   3944  NZ  LYS A 240       3.905  -3.610  59.965  1.00  0.00           N  
ATOM   3945  H   LYS A 240       7.794  -5.639  56.362  1.00  0.00           H  
ATOM   3946  HA  LYS A 240       7.419  -8.245  57.493  1.00  0.00           H  
ATOM   3947 1HB  LYS A 240       6.832  -7.063  59.522  1.00  0.00           H  
ATOM   3948 2HB  LYS A 240       8.051  -6.071  58.736  1.00  0.00           H  
ATOM   3949 1HG  LYS A 240       6.303  -4.577  57.867  1.00  0.00           H  
ATOM   3950 2HG  LYS A 240       5.058  -5.591  58.611  1.00  0.00           H  
ATOM   3951 1HD  LYS A 240       5.982  -5.128  60.842  1.00  0.00           H  
ATOM   3952 2HD  LYS A 240       7.279  -4.164  60.120  1.00  0.00           H  
ATOM   3953 1HE  LYS A 240       5.526  -2.690  60.951  1.00  0.00           H  
ATOM   3954 2HE  LYS A 240       5.588  -2.605  59.189  1.00  0.00           H  
ATOM   3955 1HZ  LYS A 240       3.345  -2.769  59.985  1.00  0.00           H  
ATOM   3956 2HZ  LYS A 240       3.724  -4.113  59.107  1.00  0.00           H  
ATOM   3957 3HZ  LYS A 240       3.665  -4.192  60.754  1.00  0.00           H  
ATOM   3958  N   ASP A 241       4.741  -6.965  56.346  1.00  0.00           N  
ATOM   3959  CA  ASP A 241       3.338  -7.301  56.087  1.00  0.00           C  
ATOM   3960  C   ASP A 241       3.182  -8.565  55.278  1.00  0.00           C  
ATOM   3961  O   ASP A 241       2.277  -9.373  55.552  1.00  0.00           O  
ATOM   3962  CB  ASP A 241       2.640  -6.152  55.355  1.00  0.00           C  
ATOM   3963  CG  ASP A 241       2.417  -4.933  56.241  1.00  0.00           C  
ATOM   3964  OD1 ASP A 241       2.882  -4.941  57.356  1.00  0.00           O  
ATOM   3965  OD2 ASP A 241       1.784  -4.008  55.795  1.00  0.00           O  
ATOM   3966  H   ASP A 241       5.151  -6.169  55.878  1.00  0.00           H  
ATOM   3967  HA  ASP A 241       2.831  -7.518  57.027  1.00  0.00           H  
ATOM   3968 1HB  ASP A 241       3.237  -5.853  54.494  1.00  0.00           H  
ATOM   3969 2HB  ASP A 241       1.673  -6.492  54.982  1.00  0.00           H  
ATOM   3970  N   LEU A 242       4.072  -8.754  54.301  1.00  0.00           N  
ATOM   3971  CA  LEU A 242       4.038  -9.945  53.453  1.00  0.00           C  
ATOM   3972  C   LEU A 242       4.386 -11.187  54.263  1.00  0.00           C  
ATOM   3973  O   LEU A 242       3.735 -12.218  54.154  1.00  0.00           O  
ATOM   3974  CB  LEU A 242       4.945  -9.759  52.222  1.00  0.00           C  
ATOM   3975  CG  LEU A 242       4.478  -8.632  51.247  1.00  0.00           C  
ATOM   3976  CD1 LEU A 242       5.401  -8.375  50.076  1.00  0.00           C  
ATOM   3977  CD2 LEU A 242       3.113  -8.963  50.743  1.00  0.00           C  
ATOM   3978  H   LEU A 242       4.787  -8.058  54.143  1.00  0.00           H  
ATOM   3979  HA  LEU A 242       3.018 -10.122  53.113  1.00  0.00           H  
ATOM   3980 1HB  LEU A 242       5.868  -9.468  52.724  1.00  0.00           H  
ATOM   3981 2HB  LEU A 242       5.101 -10.697  51.690  1.00  0.00           H  
ATOM   3982  HG  LEU A 242       4.410  -7.711  51.823  1.00  0.00           H  
ATOM   3983 1HD1 LEU A 242       4.991  -7.577  49.457  1.00  0.00           H  
ATOM   3984 2HD1 LEU A 242       6.384  -8.078  50.446  1.00  0.00           H  
ATOM   3985 3HD1 LEU A 242       5.496  -9.284  49.480  1.00  0.00           H  
ATOM   3986 1HD2 LEU A 242       2.778  -8.181  50.061  1.00  0.00           H  
ATOM   3987 2HD2 LEU A 242       3.140  -9.918  50.217  1.00  0.00           H  
ATOM   3988 3HD2 LEU A 242       2.422  -9.031  51.584  1.00  0.00           H  
ATOM   3989  N   LEU A 243       5.378 -11.078  55.129  1.00  0.00           N  
ATOM   3990  CA  LEU A 243       5.701 -12.165  56.042  1.00  0.00           C  
ATOM   3991  C   LEU A 243       4.482 -12.532  56.865  1.00  0.00           C  
ATOM   3992  O   LEU A 243       4.188 -13.691  57.006  1.00  0.00           O  
ATOM   3993  CB  LEU A 243       6.857 -11.767  56.968  1.00  0.00           C  
ATOM   3994  CG  LEU A 243       7.291 -12.830  57.985  1.00  0.00           C  
ATOM   3995  CD1 LEU A 243       7.614 -14.128  57.257  1.00  0.00           C  
ATOM   3996  CD2 LEU A 243       8.496 -12.325  58.764  1.00  0.00           C  
ATOM   3997  H   LEU A 243       5.924 -10.229  55.162  1.00  0.00           H  
ATOM   3998  HA  LEU A 243       5.966 -13.055  55.471  1.00  0.00           H  
ATOM   3999 1HB  LEU A 243       7.723 -11.520  56.357  1.00  0.00           H  
ATOM   4000 2HB  LEU A 243       6.565 -10.876  57.525  1.00  0.00           H  
ATOM   4001  HG  LEU A 243       6.471 -13.030  58.675  1.00  0.00           H  
ATOM   4002 1HD1 LEU A 243       7.923 -14.883  57.980  1.00  0.00           H  
ATOM   4003 2HD1 LEU A 243       6.729 -14.476  56.725  1.00  0.00           H  
ATOM   4004 3HD1 LEU A 243       8.422 -13.954  56.547  1.00  0.00           H  
ATOM   4005 1HD2 LEU A 243       8.805 -13.081  59.488  1.00  0.00           H  
ATOM   4006 2HD2 LEU A 243       9.318 -12.126  58.075  1.00  0.00           H  
ATOM   4007 3HD2 LEU A 243       8.232 -11.407  59.289  1.00  0.00           H  
ATOM   4008  N   GLU A 244       3.740 -11.565  57.387  1.00  0.00           N  
ATOM   4009  CA  GLU A 244       2.504 -11.916  58.107  1.00  0.00           C  
ATOM   4010  C   GLU A 244       1.635 -12.876  57.271  1.00  0.00           C  
ATOM   4011  O   GLU A 244       1.134 -13.859  57.774  1.00  0.00           O  
ATOM   4012  CB  GLU A 244       1.708 -10.655  58.449  1.00  0.00           C  
ATOM   4013  CG  GLU A 244       0.439 -10.910  59.252  1.00  0.00           C  
ATOM   4014  CD  GLU A 244      -0.299  -9.647  59.597  1.00  0.00           C  
ATOM   4015  OE1 GLU A 244       0.171  -8.591  59.244  1.00  0.00           O  
ATOM   4016  OE2 GLU A 244      -1.333  -9.737  60.215  1.00  0.00           O  
ATOM   4017  H   GLU A 244       4.001 -10.593  57.303  1.00  0.00           H  
ATOM   4018  HA  GLU A 244       2.750 -12.453  59.023  1.00  0.00           H  
ATOM   4019 1HB  GLU A 244       2.335  -9.973  59.025  1.00  0.00           H  
ATOM   4020 2HB  GLU A 244       1.426 -10.142  57.530  1.00  0.00           H  
ATOM   4021 1HG  GLU A 244      -0.220 -11.555  58.672  1.00  0.00           H  
ATOM   4022 2HG  GLU A 244       0.702 -11.435  60.168  1.00  0.00           H  
ATOM   4023  N   GLU A 245       1.446 -12.596  55.989  1.00  0.00           N  
ATOM   4024  CA  GLU A 245       0.573 -13.453  55.185  1.00  0.00           C  
ATOM   4025  C   GLU A 245       1.284 -14.734  54.867  1.00  0.00           C  
ATOM   4026  O   GLU A 245       0.715 -15.819  54.991  1.00  0.00           O  
ATOM   4027  CB  GLU A 245       0.151 -12.757  53.889  1.00  0.00           C  
ATOM   4028  CG  GLU A 245      -0.812 -13.562  53.027  1.00  0.00           C  
ATOM   4029  CD  GLU A 245      -1.270 -12.814  51.807  1.00  0.00           C  
ATOM   4030  OE1 GLU A 245      -0.871 -11.687  51.640  1.00  0.00           O  
ATOM   4031  OE2 GLU A 245      -2.019 -13.371  51.040  1.00  0.00           O  
ATOM   4032  H   GLU A 245       1.893 -11.802  55.553  1.00  0.00           H  
ATOM   4033  HA  GLU A 245      -0.353 -13.649  55.726  1.00  0.00           H  
ATOM   4034 1HB  GLU A 245      -0.326 -11.806  54.125  1.00  0.00           H  
ATOM   4035 2HB  GLU A 245       1.035 -12.540  53.288  1.00  0.00           H  
ATOM   4036 1HG  GLU A 245      -0.318 -14.481  52.713  1.00  0.00           H  
ATOM   4037 2HG  GLU A 245      -1.678 -13.835  53.628  1.00  0.00           H  
ATOM   4038  N   LYS A 246       2.531 -14.604  54.446  1.00  0.00           N  
ATOM   4039  CA  LYS A 246       3.210 -15.725  53.865  1.00  0.00           C  
ATOM   4040  C   LYS A 246       3.357 -16.860  54.859  1.00  0.00           C  
ATOM   4041  O   LYS A 246       3.153 -18.030  54.526  1.00  0.00           O  
ATOM   4042  CB  LYS A 246       4.582 -15.297  53.341  1.00  0.00           C  
ATOM   4043  CG  LYS A 246       5.334 -16.383  52.586  1.00  0.00           C  
ATOM   4044  CD  LYS A 246       6.530 -15.812  51.841  1.00  0.00           C  
ATOM   4045  CE  LYS A 246       6.093 -14.959  50.658  1.00  0.00           C  
ATOM   4046  NZ  LYS A 246       7.253 -14.487  49.854  1.00  0.00           N  
ATOM   4047  H   LYS A 246       3.017 -13.722  54.527  1.00  0.00           H  
ATOM   4048  HA  LYS A 246       2.628 -16.116  53.030  1.00  0.00           H  
ATOM   4049 1HB  LYS A 246       4.465 -14.444  52.673  1.00  0.00           H  
ATOM   4050 2HB  LYS A 246       5.206 -14.977  54.175  1.00  0.00           H  
ATOM   4051 1HG  LYS A 246       5.681 -17.142  53.287  1.00  0.00           H  
ATOM   4052 2HG  LYS A 246       4.664 -16.858  51.868  1.00  0.00           H  
ATOM   4053 1HD  LYS A 246       7.124 -15.199  52.521  1.00  0.00           H  
ATOM   4054 2HD  LYS A 246       7.157 -16.628  51.475  1.00  0.00           H  
ATOM   4055 1HE  LYS A 246       5.432 -15.540  50.016  1.00  0.00           H  
ATOM   4056 2HE  LYS A 246       5.542 -14.091  51.020  1.00  0.00           H  
ATOM   4057 1HZ  LYS A 246       6.921 -13.925  49.082  1.00  0.00           H  
ATOM   4058 2HZ  LYS A 246       7.863 -13.931  50.436  1.00  0.00           H  
ATOM   4059 3HZ  LYS A 246       7.762 -15.283  49.496  1.00  0.00           H  
ATOM   4060  N   ILE A 247       3.674 -16.498  56.096  1.00  0.00           N  
ATOM   4061  CA  ILE A 247       4.124 -17.445  57.113  1.00  0.00           C  
ATOM   4062  C   ILE A 247       3.032 -18.407  57.515  1.00  0.00           C  
ATOM   4063  O   ILE A 247       3.318 -19.464  58.090  1.00  0.00           O  
ATOM   4064  CB  ILE A 247       4.629 -16.706  58.366  1.00  0.00           C  
ATOM   4065  CG1 ILE A 247       5.484 -17.641  59.228  1.00  0.00           C  
ATOM   4066  CG2 ILE A 247       3.459 -16.159  59.168  1.00  0.00           C  
ATOM   4067  CD1 ILE A 247       6.762 -18.089  58.557  1.00  0.00           C  
ATOM   4068  H   ILE A 247       3.597 -15.520  56.335  1.00  0.00           H  
ATOM   4069  HA  ILE A 247       4.916 -18.082  56.721  1.00  0.00           H  
ATOM   4070  HB  ILE A 247       5.272 -15.879  58.066  1.00  0.00           H  
ATOM   4071 1HG1 ILE A 247       5.745 -17.138  60.159  1.00  0.00           H  
ATOM   4072 2HG1 ILE A 247       4.905 -18.527  59.487  1.00  0.00           H  
ATOM   4073 1HG2 ILE A 247       3.833 -15.641  60.050  1.00  0.00           H  
ATOM   4074 2HG2 ILE A 247       2.891 -15.464  58.553  1.00  0.00           H  
ATOM   4075 3HG2 ILE A 247       2.812 -16.981  59.477  1.00  0.00           H  
ATOM   4076 1HD1 ILE A 247       7.312 -18.748  59.230  1.00  0.00           H  
ATOM   4077 2HD1 ILE A 247       6.521 -18.626  57.639  1.00  0.00           H  
ATOM   4078 3HD1 ILE A 247       7.373 -17.221  58.320  1.00  0.00           H  
ATOM   4079  N   MET A 248       1.794 -18.061  57.208  1.00  0.00           N  
ATOM   4080  CA  MET A 248       0.711 -18.981  57.445  1.00  0.00           C  
ATOM   4081  C   MET A 248       0.784 -20.295  56.662  1.00  0.00           C  
ATOM   4082  O   MET A 248       0.198 -21.289  57.091  1.00  0.00           O  
ATOM   4083  CB  MET A 248      -0.606 -18.270  57.141  1.00  0.00           C  
ATOM   4084  CG  MET A 248      -0.967 -17.167  58.125  1.00  0.00           C  
ATOM   4085  SD  MET A 248      -1.077 -17.756  59.825  1.00  0.00           S  
ATOM   4086  CE  MET A 248      -2.497 -18.841  59.715  1.00  0.00           C  
ATOM   4087  H   MET A 248       1.592 -17.156  56.807  1.00  0.00           H  
ATOM   4088  HA  MET A 248       0.705 -19.287  58.491  1.00  0.00           H  
ATOM   4089 1HB  MET A 248      -0.560 -17.828  56.147  1.00  0.00           H  
ATOM   4090 2HB  MET A 248      -1.420 -18.997  57.141  1.00  0.00           H  
ATOM   4091 1HG  MET A 248      -0.214 -16.380  58.080  1.00  0.00           H  
ATOM   4092 2HG  MET A 248      -1.928 -16.731  57.848  1.00  0.00           H  
ATOM   4093 1HE  MET A 248      -2.694 -19.284  60.692  1.00  0.00           H  
ATOM   4094 2HE  MET A 248      -3.369 -18.267  59.396  1.00  0.00           H  
ATOM   4095 3HE  MET A 248      -2.297 -19.630  58.991  1.00  0.00           H  
ATOM   4096  N   TYR A 249       1.417 -20.285  55.491  1.00  0.00           N  
ATOM   4097  CA  TYR A 249       1.406 -21.459  54.590  1.00  0.00           C  
ATOM   4098  C   TYR A 249       2.775 -21.807  54.072  1.00  0.00           C  
ATOM   4099  O   TYR A 249       2.898 -22.853  53.490  1.00  0.00           O  
ATOM   4100  CB  TYR A 249       0.464 -21.223  53.407  1.00  0.00           C  
ATOM   4101  CG  TYR A 249       0.878 -20.073  52.516  1.00  0.00           C  
ATOM   4102  CD1 TYR A 249       1.755 -20.295  51.462  1.00  0.00           C  
ATOM   4103  CD2 TYR A 249       0.384 -18.801  52.750  1.00  0.00           C  
ATOM   4104  CE1 TYR A 249       2.136 -19.245  50.649  1.00  0.00           C  
ATOM   4105  CE2 TYR A 249       0.763 -17.751  51.936  1.00  0.00           C  
ATOM   4106  CZ  TYR A 249       1.635 -17.971  50.889  1.00  0.00           C  
ATOM   4107  OH  TYR A 249       2.012 -16.924  50.078  1.00  0.00           O  
ATOM   4108  H   TYR A 249       1.918 -19.454  55.210  1.00  0.00           H  
ATOM   4109  HA  TYR A 249       1.077 -22.343  55.137  1.00  0.00           H  
ATOM   4110 1HB  TYR A 249       0.414 -22.127  52.798  1.00  0.00           H  
ATOM   4111 2HB  TYR A 249      -0.540 -21.021  53.778  1.00  0.00           H  
ATOM   4112  HD1 TYR A 249       2.144 -21.296  51.279  1.00  0.00           H  
ATOM   4113  HD2 TYR A 249      -0.304 -18.628  53.578  1.00  0.00           H  
ATOM   4114  HE1 TYR A 249       2.822 -19.419  49.822  1.00  0.00           H  
ATOM   4115  HE2 TYR A 249       0.375 -16.750  52.122  1.00  0.00           H  
ATOM   4116  HH  TYR A 249       2.617 -17.246  49.405  1.00  0.00           H  
ATOM   4117  N   SER A 250       3.791 -20.963  54.244  1.00  0.00           N  
ATOM   4118  CA  SER A 250       5.131 -21.327  53.818  1.00  0.00           C  
ATOM   4119  C   SER A 250       5.997 -21.311  55.057  1.00  0.00           C  
ATOM   4120  O   SER A 250       6.440 -20.247  55.500  1.00  0.00           O  
ATOM   4121  CB  SER A 250       5.663 -20.365  52.774  1.00  0.00           C  
ATOM   4122  OG  SER A 250       6.973 -20.698  52.405  1.00  0.00           O  
ATOM   4123  H   SER A 250       3.639 -20.061  54.673  1.00  0.00           H  
ATOM   4124  HA  SER A 250       5.172 -22.276  53.282  1.00  0.00           H  
ATOM   4125 1HB  SER A 250       5.018 -20.387  51.896  1.00  0.00           H  
ATOM   4126 2HB  SER A 250       5.641 -19.350  53.169  1.00  0.00           H  
ATOM   4127  HG  SER A 250       7.235 -20.049  51.747  1.00  0.00           H  
ATOM   4128  N   HIS A 251       6.259 -22.498  55.606  1.00  0.00           N  
ATOM   4129  CA  HIS A 251       6.989 -22.611  56.886  1.00  0.00           C  
ATOM   4130  C   HIS A 251       8.466 -22.373  56.748  1.00  0.00           C  
ATOM   4131  O   HIS A 251       9.103 -22.919  55.873  1.00  0.00           O  
ATOM   4132  CB  HIS A 251       6.775 -23.992  57.513  1.00  0.00           C  
ATOM   4133  CG  HIS A 251       5.335 -24.332  57.741  1.00  0.00           C  
ATOM   4134  ND1 HIS A 251       4.494 -23.541  58.496  1.00  0.00           N  
ATOM   4135  CD2 HIS A 251       4.587 -25.378  57.313  1.00  0.00           C  
ATOM   4136  CE1 HIS A 251       3.290 -24.087  58.522  1.00  0.00           C  
ATOM   4137  NE2 HIS A 251       3.320 -25.201  57.813  1.00  0.00           N  
ATOM   4138  H   HIS A 251       5.953 -23.339  55.138  1.00  0.00           H  
ATOM   4139  HA  HIS A 251       6.612 -21.869  57.589  1.00  0.00           H  
ATOM   4140 1HB  HIS A 251       7.208 -24.757  56.867  1.00  0.00           H  
ATOM   4141 2HB  HIS A 251       7.292 -24.042  58.470  1.00  0.00           H  
ATOM   4142  HD2 HIS A 251       4.926 -26.206  56.691  1.00  0.00           H  
ATOM   4143  HE1 HIS A 251       2.420 -23.685  59.040  1.00  0.00           H  
ATOM   4144  HE2 HIS A 251       2.541 -25.825  57.661  1.00  0.00           H  
ATOM   4145  N   LEU A 252       9.017 -21.591  57.654  1.00  0.00           N  
ATOM   4146  CA  LEU A 252      10.400 -21.190  57.582  1.00  0.00           C  
ATOM   4147  C   LEU A 252      11.309 -22.396  57.768  1.00  0.00           C  
ATOM   4148  O   LEU A 252      12.469 -22.403  57.250  1.00  0.00           O  
ATOM   4149  CB  LEU A 252      10.702 -20.131  58.649  1.00  0.00           C  
ATOM   4150  CG  LEU A 252      12.115 -19.533  58.612  1.00  0.00           C  
ATOM   4151  CD1 LEU A 252      12.357 -18.886  57.255  1.00  0.00           C  
ATOM   4152  CD2 LEU A 252      12.266 -18.518  59.737  1.00  0.00           C  
ATOM   4153  H   LEU A 252       8.449 -21.264  58.423  1.00  0.00           H  
ATOM   4154  HA  LEU A 252      10.608 -20.772  56.598  1.00  0.00           H  
ATOM   4155 1HB  LEU A 252       9.993 -19.312  58.536  1.00  0.00           H  
ATOM   4156 2HB  LEU A 252      10.557 -20.577  59.633  1.00  0.00           H  
ATOM   4157  HG  LEU A 252      12.850 -20.328  58.739  1.00  0.00           H  
ATOM   4158 1HD1 LEU A 252      13.360 -18.461  57.230  1.00  0.00           H  
ATOM   4159 2HD1 LEU A 252      12.262 -19.639  56.471  1.00  0.00           H  
ATOM   4160 3HD1 LEU A 252      11.625 -18.096  57.092  1.00  0.00           H  
ATOM   4161 1HD2 LEU A 252      13.271 -18.093  59.710  1.00  0.00           H  
ATOM   4162 2HD2 LEU A 252      11.533 -17.723  59.609  1.00  0.00           H  
ATOM   4163 3HD2 LEU A 252      12.105 -19.010  60.696  1.00  0.00           H  
ATOM   4164  N   VAL A 253      10.823 -23.408  58.514  1.00  0.00           N  
ATOM   4165  CA  VAL A 253      11.678 -24.591  58.779  1.00  0.00           C  
ATOM   4166  C   VAL A 253      12.292 -25.066  57.461  1.00  0.00           C  
ATOM   4167  O   VAL A 253      13.511 -25.287  57.349  1.00  0.00           O  
ATOM   4168  CB  VAL A 253      10.865 -25.735  59.413  1.00  0.00           C  
ATOM   4169  CG1 VAL A 253      11.695 -27.008  59.474  1.00  0.00           C  
ATOM   4170  CG2 VAL A 253      10.396 -25.329  60.802  1.00  0.00           C  
ATOM   4171  H   VAL A 253       9.889 -23.380  58.898  1.00  0.00           H  
ATOM   4172  HA  VAL A 253      12.505 -24.342  59.445  1.00  0.00           H  
ATOM   4173  HB  VAL A 253      10.000 -25.946  58.783  1.00  0.00           H  
ATOM   4174 1HG1 VAL A 253      11.104 -27.807  59.925  1.00  0.00           H  
ATOM   4175 2HG1 VAL A 253      11.989 -27.300  58.465  1.00  0.00           H  
ATOM   4176 3HG1 VAL A 253      12.586 -26.833  60.076  1.00  0.00           H  
ATOM   4177 1HG2 VAL A 253       9.821 -26.143  61.243  1.00  0.00           H  
ATOM   4178 2HG2 VAL A 253      11.261 -25.113  61.429  1.00  0.00           H  
ATOM   4179 3HG2 VAL A 253       9.770 -24.440  60.730  1.00  0.00           H  
ATOM   4180  N   ASP A 254      11.428 -25.157  56.459  1.00  0.00           N  
ATOM   4181  CA  ASP A 254      11.766 -25.734  55.182  1.00  0.00           C  
ATOM   4182  C   ASP A 254      12.904 -25.009  54.413  1.00  0.00           C  
ATOM   4183  O   ASP A 254      13.402 -25.527  53.436  1.00  0.00           O  
ATOM   4184  CB  ASP A 254      10.506 -25.772  54.313  1.00  0.00           C  
ATOM   4185  CG  ASP A 254       9.493 -26.806  54.784  1.00  0.00           C  
ATOM   4186  OD1 ASP A 254       9.865 -27.674  55.538  1.00  0.00           O  
ATOM   4187  OD2 ASP A 254       8.356 -26.719  54.386  1.00  0.00           O  
ATOM   4188  H   ASP A 254      10.494 -24.803  56.607  1.00  0.00           H  
ATOM   4189  HA  ASP A 254      12.201 -26.723  55.327  1.00  0.00           H  
ATOM   4190 1HB  ASP A 254      10.031 -24.791  54.318  1.00  0.00           H  
ATOM   4191 2HB  ASP A 254      10.782 -25.998  53.283  1.00  0.00           H  
ATOM   4192  N   TYR A 255      13.365 -23.845  54.832  1.00  0.00           N  
ATOM   4193  CA  TYR A 255      14.420 -23.196  54.036  1.00  0.00           C  
ATOM   4194  C   TYR A 255      15.601 -22.854  54.892  1.00  0.00           C  
ATOM   4195  O   TYR A 255      16.742 -22.827  54.415  1.00  0.00           O  
ATOM   4196  CB  TYR A 255      13.896 -21.933  53.349  1.00  0.00           C  
ATOM   4197  CG  TYR A 255      12.965 -22.210  52.189  1.00  0.00           C  
ATOM   4198  CD1 TYR A 255      11.606 -22.370  52.414  1.00  0.00           C  
ATOM   4199  CD2 TYR A 255      13.471 -22.305  50.902  1.00  0.00           C  
ATOM   4200  CE1 TYR A 255      10.756 -22.624  51.355  1.00  0.00           C  
ATOM   4201  CE2 TYR A 255      12.622 -22.558  49.842  1.00  0.00           C  
ATOM   4202  CZ  TYR A 255      11.270 -22.717  50.066  1.00  0.00           C  
ATOM   4203  OH  TYR A 255      10.422 -22.969  49.011  1.00  0.00           O  
ATOM   4204  H   TYR A 255      13.027 -23.388  55.667  1.00  0.00           H  
ATOM   4205  HA  TYR A 255      14.798 -23.891  53.286  1.00  0.00           H  
ATOM   4206 1HB  TYR A 255      13.361 -21.319  54.076  1.00  0.00           H  
ATOM   4207 2HB  TYR A 255      14.735 -21.345  52.979  1.00  0.00           H  
ATOM   4208  HD1 TYR A 255      11.207 -22.297  53.426  1.00  0.00           H  
ATOM   4209  HD2 TYR A 255      14.540 -22.179  50.725  1.00  0.00           H  
ATOM   4210  HE1 TYR A 255       9.688 -22.750  51.530  1.00  0.00           H  
ATOM   4211  HE2 TYR A 255      13.019 -22.632  48.829  1.00  0.00           H  
ATOM   4212  HH  TYR A 255      10.930 -23.003  48.196  1.00  0.00           H  
ATOM   4213  N   PHE A 256      15.308 -22.562  56.161  1.00  0.00           N  
ATOM   4214  CA  PHE A 256      16.330 -22.414  57.185  1.00  0.00           C  
ATOM   4215  C   PHE A 256      16.013 -23.447  58.290  1.00  0.00           C  
ATOM   4216  O   PHE A 256      15.106 -23.230  59.107  1.00  0.00           O  
ATOM   4217  CB  PHE A 256      16.369 -20.964  57.681  1.00  0.00           C  
ATOM   4218  CG  PHE A 256      16.872 -20.003  56.646  1.00  0.00           C  
ATOM   4219  CD1 PHE A 256      16.031 -19.539  55.635  1.00  0.00           C  
ATOM   4220  CD2 PHE A 256      18.188 -19.593  56.654  1.00  0.00           C  
ATOM   4221  CE1 PHE A 256      16.497 -18.657  54.655  1.00  0.00           C  
ATOM   4222  CE2 PHE A 256      18.671 -18.706  55.679  1.00  0.00           C  
ATOM   4223  CZ  PHE A 256      17.817 -18.237  54.678  1.00  0.00           C  
ATOM   4224  H   PHE A 256      14.338 -22.440  56.413  1.00  0.00           H  
ATOM   4225  HA  PHE A 256      17.307 -22.672  56.773  1.00  0.00           H  
ATOM   4226 1HB  PHE A 256      15.369 -20.636  57.961  1.00  0.00           H  
ATOM   4227 2HB  PHE A 256      17.032 -20.880  58.541  1.00  0.00           H  
ATOM   4228  HD1 PHE A 256      14.993 -19.871  55.611  1.00  0.00           H  
ATOM   4229  HD2 PHE A 256      18.854 -19.959  57.434  1.00  0.00           H  
ATOM   4230  HE1 PHE A 256      15.821 -18.300  53.878  1.00  0.00           H  
ATOM   4231  HE2 PHE A 256      19.712 -18.382  55.701  1.00  0.00           H  
ATOM   4232  HZ  PHE A 256      18.187 -17.550  53.921  1.00  0.00           H  
ATOM   4233  N   PRO A 257      16.713 -24.612  58.271  1.00  0.00           N  
ATOM   4234  CA  PRO A 257      16.315 -25.717  59.187  1.00  0.00           C  
ATOM   4235  C   PRO A 257      16.802 -25.576  60.640  1.00  0.00           C  
ATOM   4236  O   PRO A 257      16.256 -26.248  61.535  1.00  0.00           O  
ATOM   4237  CB  PRO A 257      16.957 -26.937  58.519  1.00  0.00           C  
ATOM   4238  CG  PRO A 257      18.179 -26.392  57.861  1.00  0.00           C  
ATOM   4239  CD  PRO A 257      17.749 -25.055  57.321  1.00  0.00           C  
ATOM   4240  HA  PRO A 257      15.227 -25.774  59.337  1.00  0.00           H  
ATOM   4241 1HB  PRO A 257      17.185 -27.704  59.274  1.00  0.00           H  
ATOM   4242 2HB  PRO A 257      16.253 -27.389  57.804  1.00  0.00           H  
ATOM   4243 1HG  PRO A 257      18.999 -26.310  58.590  1.00  0.00           H  
ATOM   4244 2HG  PRO A 257      18.523 -27.078  57.072  1.00  0.00           H  
ATOM   4245 1HD  PRO A 257      18.600 -24.358  57.344  1.00  0.00           H  
ATOM   4246 2HD  PRO A 257      17.374 -25.178  56.294  1.00  0.00           H  
ATOM   4247  N   GLU A 258      17.779 -24.682  60.860  1.00  0.00           N  
ATOM   4248  CA  GLU A 258      18.130 -24.184  62.226  1.00  0.00           C  
ATOM   4249  C   GLU A 258      16.960 -23.443  62.969  1.00  0.00           C  
ATOM   4250  O   GLU A 258      17.048 -23.189  64.189  1.00  0.00           O  
ATOM   4251  CB  GLU A 258      19.337 -23.248  62.129  1.00  0.00           C  
ATOM   4252  CG  GLU A 258      20.615 -23.918  61.645  1.00  0.00           C  
ATOM   4253  CD  GLU A 258      20.685 -24.031  60.148  1.00  0.00           C  
ATOM   4254  OE1 GLU A 258      19.774 -23.583  59.494  1.00  0.00           O  
ATOM   4255  OE2 GLU A 258      21.652 -24.566  59.658  1.00  0.00           O  
ATOM   4256  H   GLU A 258      18.294 -24.336  60.063  1.00  0.00           H  
ATOM   4257  HA  GLU A 258      18.370 -25.026  62.876  1.00  0.00           H  
ATOM   4258 1HB  GLU A 258      19.108 -22.430  61.446  1.00  0.00           H  
ATOM   4259 2HB  GLU A 258      19.537 -22.811  63.107  1.00  0.00           H  
ATOM   4260 1HG  GLU A 258      21.470 -23.340  61.995  1.00  0.00           H  
ATOM   4261 2HG  GLU A 258      20.680 -24.912  62.084  1.00  0.00           H  
ATOM   4262  N   TYR A 259      15.891 -23.063  62.261  1.00  0.00           N  
ATOM   4263  CA  TYR A 259      14.807 -22.364  62.929  1.00  0.00           C  
ATOM   4264  C   TYR A 259      14.127 -23.365  63.846  1.00  0.00           C  
ATOM   4265  O   TYR A 259      13.644 -24.392  63.405  1.00  0.00           O  
ATOM   4266  CB  TYR A 259      13.818 -21.767  61.925  1.00  0.00           C  
ATOM   4267  CG  TYR A 259      12.577 -21.183  62.564  1.00  0.00           C  
ATOM   4268  CD1 TYR A 259      12.690 -20.143  63.476  1.00  0.00           C  
ATOM   4269  CD2 TYR A 259      11.327 -21.689  62.240  1.00  0.00           C  
ATOM   4270  CE1 TYR A 259      11.557 -19.610  64.059  1.00  0.00           C  
ATOM   4271  CE2 TYR A 259      10.194 -21.154  62.824  1.00  0.00           C  
ATOM   4272  CZ  TYR A 259      10.307 -20.120  63.729  1.00  0.00           C  
ATOM   4273  OH  TYR A 259       9.178 -19.590  64.311  1.00  0.00           O  
ATOM   4274  H   TYR A 259      15.819 -23.251  61.271  1.00  0.00           H  
ATOM   4275  HA  TYR A 259      15.211 -21.576  63.565  1.00  0.00           H  
ATOM   4276 1HB  TYR A 259      14.309 -20.979  61.354  1.00  0.00           H  
ATOM   4277 2HB  TYR A 259      13.506 -22.537  61.220  1.00  0.00           H  
ATOM   4278  HD1 TYR A 259      13.673 -19.747  63.731  1.00  0.00           H  
ATOM   4279  HD2 TYR A 259      11.238 -22.507  61.525  1.00  0.00           H  
ATOM   4280  HE1 TYR A 259      11.647 -18.793  64.775  1.00  0.00           H  
ATOM   4281  HE2 TYR A 259       9.211 -21.553  62.569  1.00  0.00           H  
ATOM   4282  HH  TYR A 259       8.404 -20.057  63.991  1.00  0.00           H  
ATOM   4283  N   ASP A 260      14.113 -23.037  65.133  1.00  0.00           N  
ATOM   4284  CA  ASP A 260      13.524 -23.887  66.143  1.00  0.00           C  
ATOM   4285  C   ASP A 260      12.140 -23.423  66.634  1.00  0.00           C  
ATOM   4286  O   ASP A 260      11.414 -24.220  67.224  1.00  0.00           O  
ATOM   4287  CB  ASP A 260      14.479 -23.987  67.335  1.00  0.00           C  
ATOM   4288  CG  ASP A 260      15.791 -24.677  66.987  1.00  0.00           C  
ATOM   4289  OD1 ASP A 260      15.749 -25.707  66.357  1.00  0.00           O  
ATOM   4290  OD2 ASP A 260      16.823 -24.167  67.354  1.00  0.00           O  
ATOM   4291  H   ASP A 260      14.531 -22.160  65.410  1.00  0.00           H  
ATOM   4292  HA  ASP A 260      13.353 -24.883  65.734  1.00  0.00           H  
ATOM   4293 1HB  ASP A 260      14.699 -22.987  67.710  1.00  0.00           H  
ATOM   4294 2HB  ASP A 260      13.998 -24.539  68.142  1.00  0.00           H  
ATOM   4295  N   GLY A 261      11.777 -22.160  66.413  1.00  0.00           N  
ATOM   4296  CA  GLY A 261      10.472 -21.633  66.861  1.00  0.00           C  
ATOM   4297  C   GLY A 261       9.235 -22.324  66.282  1.00  0.00           C  
ATOM   4298  O   GLY A 261       9.343 -23.249  65.491  1.00  0.00           O  
ATOM   4299  H   GLY A 261      12.414 -21.547  65.925  1.00  0.00           H  
ATOM   4300 1HA  GLY A 261      10.402 -21.729  67.945  1.00  0.00           H  
ATOM   4301 2HA  GLY A 261      10.398 -20.582  66.585  1.00  0.00           H  
ATOM   4302  N   PRO A 262       8.035 -21.880  66.677  1.00  0.00           N  
ATOM   4303  CA  PRO A 262       6.838 -22.557  66.174  1.00  0.00           C  
ATOM   4304  C   PRO A 262       6.533 -22.157  64.724  1.00  0.00           C  
ATOM   4305  O   PRO A 262       7.209 -21.281  64.166  1.00  0.00           O  
ATOM   4306  CB  PRO A 262       5.746 -22.076  67.134  1.00  0.00           C  
ATOM   4307  CG  PRO A 262       6.197 -20.718  67.550  1.00  0.00           C  
ATOM   4308  CD  PRO A 262       7.692 -20.840  67.672  1.00  0.00           C  
ATOM   4309  HA  PRO A 262       6.938 -23.652  66.171  1.00  0.00           H  
ATOM   4310 1HB  PRO A 262       4.772 -22.064  66.621  1.00  0.00           H  
ATOM   4311 2HB  PRO A 262       5.654 -22.774  67.979  1.00  0.00           H  
ATOM   4312 1HG  PRO A 262       5.892 -19.971  66.803  1.00  0.00           H  
ATOM   4313 2HG  PRO A 262       5.718 -20.432  68.500  1.00  0.00           H  
ATOM   4314 1HD  PRO A 262       8.161 -19.879  67.416  1.00  0.00           H  
ATOM   4315 2HD  PRO A 262       7.955 -21.140  68.697  1.00  0.00           H  
ATOM   4316  N   GLN A 263       5.527 -22.809  64.147  1.00  0.00           N  
ATOM   4317  CA  GLN A 263       5.086 -22.547  62.776  1.00  0.00           C  
ATOM   4318  C   GLN A 263       3.951 -21.548  62.796  1.00  0.00           C  
ATOM   4319  O   GLN A 263       3.163 -21.514  63.736  1.00  0.00           O  
ATOM   4320  CB  GLN A 263       4.642 -23.836  62.080  1.00  0.00           C  
ATOM   4321  CG  GLN A 263       5.756 -24.851  61.880  1.00  0.00           C  
ATOM   4322  CD  GLN A 263       5.274 -26.107  61.180  1.00  0.00           C  
ATOM   4323  OE1 GLN A 263       4.093 -26.459  61.247  1.00  0.00           O  
ATOM   4324  NE2 GLN A 263       6.188 -26.792  60.500  1.00  0.00           N  
ATOM   4325  H   GLN A 263       5.052 -23.516  64.690  1.00  0.00           H  
ATOM   4326  HA  GLN A 263       5.919 -22.155  62.193  1.00  0.00           H  
ATOM   4327 1HB  GLN A 263       3.854 -24.312  62.664  1.00  0.00           H  
ATOM   4328 2HB  GLN A 263       4.225 -23.597  61.102  1.00  0.00           H  
ATOM   4329 1HG  GLN A 263       6.539 -24.399  61.270  1.00  0.00           H  
ATOM   4330 2HG  GLN A 263       6.156 -25.134  62.853  1.00  0.00           H  
ATOM   4331 1HE2 GLN A 263       5.929 -27.630  60.019  1.00  0.00           H  
ATOM   4332 2HE2 GLN A 263       7.134 -26.471  60.472  1.00  0.00           H  
ATOM   4333  N   ARG A 264       3.852 -20.766  61.727  1.00  0.00           N  
ATOM   4334  CA  ARG A 264       2.728 -19.832  61.510  1.00  0.00           C  
ATOM   4335  C   ARG A 264       2.731 -18.706  62.526  1.00  0.00           C  
ATOM   4336  O   ARG A 264       1.669 -18.231  62.942  1.00  0.00           O  
ATOM   4337  CB  ARG A 264       1.395 -20.561  61.589  1.00  0.00           C  
ATOM   4338  CG  ARG A 264       1.204 -21.657  60.552  1.00  0.00           C  
ATOM   4339  CD  ARG A 264      -0.148 -22.266  60.640  1.00  0.00           C  
ATOM   4340  NE  ARG A 264      -0.338 -23.313  59.650  1.00  0.00           N  
ATOM   4341  CZ  ARG A 264      -1.437 -24.086  59.555  1.00  0.00           C  
ATOM   4342  NH1 ARG A 264      -2.434 -23.920  60.395  1.00  0.00           N  
ATOM   4343  NH2 ARG A 264      -1.513 -25.014  58.616  1.00  0.00           N  
ATOM   4344  H   ARG A 264       4.586 -20.821  61.036  1.00  0.00           H  
ATOM   4345  HA  ARG A 264       2.820 -19.366  60.529  1.00  0.00           H  
ATOM   4346 1HB  ARG A 264       1.286 -21.016  62.573  1.00  0.00           H  
ATOM   4347 2HB  ARG A 264       0.581 -19.846  61.468  1.00  0.00           H  
ATOM   4348 1HG  ARG A 264       1.327 -21.239  59.554  1.00  0.00           H  
ATOM   4349 2HG  ARG A 264       1.944 -22.442  60.711  1.00  0.00           H  
ATOM   4350 1HD  ARG A 264      -0.286 -22.703  61.630  1.00  0.00           H  
ATOM   4351 2HD  ARG A 264      -0.904 -21.499  60.475  1.00  0.00           H  
ATOM   4352  HE  ARG A 264       0.407 -23.471  58.986  1.00  0.00           H  
ATOM   4353 1HH1 ARG A 264      -2.375 -23.210  61.113  1.00  0.00           H  
ATOM   4354 2HH1 ARG A 264      -3.258 -24.499  60.324  1.00  0.00           H  
ATOM   4355 1HH2 ARG A 264      -0.746 -25.142  57.970  1.00  0.00           H  
ATOM   4356 2HH2 ARG A 264      -2.336 -25.594  58.545  1.00  0.00           H  
ATOM   4357  N   ASP A 265       3.930 -18.287  62.916  1.00  0.00           N  
ATOM   4358  CA  ASP A 265       4.083 -17.238  63.894  1.00  0.00           C  
ATOM   4359  C   ASP A 265       5.026 -16.219  63.281  1.00  0.00           C  
ATOM   4360  O   ASP A 265       6.244 -16.432  63.140  1.00  0.00           O  
ATOM   4361  CB  ASP A 265       4.635 -17.773  65.218  1.00  0.00           C  
ATOM   4362  CG  ASP A 265       4.757 -16.696  66.288  1.00  0.00           C  
ATOM   4363  OD1 ASP A 265       4.868 -15.545  65.934  1.00  0.00           O  
ATOM   4364  OD2 ASP A 265       4.737 -17.034  67.448  1.00  0.00           O  
ATOM   4365  H   ASP A 265       4.755 -18.713  62.518  1.00  0.00           H  
ATOM   4366  HA  ASP A 265       3.127 -16.738  64.052  1.00  0.00           H  
ATOM   4367 1HB  ASP A 265       3.985 -18.563  65.590  1.00  0.00           H  
ATOM   4368 2HB  ASP A 265       5.620 -18.211  65.051  1.00  0.00           H  
ATOM   4369  N   ALA A 266       4.419 -15.119  62.883  1.00  0.00           N  
ATOM   4370  CA  ALA A 266       5.120 -14.015  62.284  1.00  0.00           C  
ATOM   4371  C   ALA A 266       6.233 -13.484  63.182  1.00  0.00           C  
ATOM   4372  O   ALA A 266       7.398 -13.366  62.755  1.00  0.00           O  
ATOM   4373  CB  ALA A 266       4.118 -12.917  61.987  1.00  0.00           C  
ATOM   4374  H   ALA A 266       3.419 -15.057  63.008  1.00  0.00           H  
ATOM   4375  HA  ALA A 266       5.576 -14.354  61.354  1.00  0.00           H  
ATOM   4376 1HB  ALA A 266       4.632 -12.070  61.532  1.00  0.00           H  
ATOM   4377 2HB  ALA A 266       3.359 -13.292  61.300  1.00  0.00           H  
ATOM   4378 3HB  ALA A 266       3.644 -12.597  62.913  1.00  0.00           H  
ATOM   4379  N   GLN A 267       5.861 -13.161  64.428  1.00  0.00           N  
ATOM   4380  CA  GLN A 267       6.812 -12.647  65.443  1.00  0.00           C  
ATOM   4381  C   GLN A 267       8.051 -13.540  65.661  1.00  0.00           C  
ATOM   4382  O   GLN A 267       9.192 -13.068  65.644  1.00  0.00           O  
ATOM   4383  CB  GLN A 267       6.089 -12.459  66.779  1.00  0.00           C  
ATOM   4384  CG  GLN A 267       6.959 -11.882  67.882  1.00  0.00           C  
ATOM   4385  CD  GLN A 267       7.359 -10.444  67.613  1.00  0.00           C  
ATOM   4386  OE1 GLN A 267       6.681  -9.725  66.873  1.00  0.00           O  
ATOM   4387  NE2 GLN A 267       8.463 -10.015  68.212  1.00  0.00           N  
ATOM   4388  H   GLN A 267       4.889 -13.276  64.678  1.00  0.00           H  
ATOM   4389  HA  GLN A 267       7.230 -11.699  65.105  1.00  0.00           H  
ATOM   4390 1HB  GLN A 267       5.237 -11.794  66.641  1.00  0.00           H  
ATOM   4391 2HB  GLN A 267       5.703 -13.420  67.123  1.00  0.00           H  
ATOM   4392 1HG  GLN A 267       6.406 -11.913  68.821  1.00  0.00           H  
ATOM   4393 2HG  GLN A 267       7.868 -12.479  67.963  1.00  0.00           H  
ATOM   4394 1HE2 GLN A 267       8.776  -9.075  68.072  1.00  0.00           H  
ATOM   4395 2HE2 GLN A 267       8.984 -10.632  68.804  1.00  0.00           H  
ATOM   4396  N   ALA A 268       7.801 -14.826  65.875  1.00  0.00           N  
ATOM   4397  CA  ALA A 268       8.859 -15.776  66.128  1.00  0.00           C  
ATOM   4398  C   ALA A 268       9.832 -15.831  64.942  1.00  0.00           C  
ATOM   4399  O   ALA A 268      11.011 -15.572  65.132  1.00  0.00           O  
ATOM   4400  CB  ALA A 268       8.273 -17.159  66.446  1.00  0.00           C  
ATOM   4401  H   ALA A 268       6.844 -15.148  65.860  1.00  0.00           H  
ATOM   4402  HA  ALA A 268       9.435 -15.437  66.989  1.00  0.00           H  
ATOM   4403 1HB  ALA A 268       9.084 -17.862  66.634  1.00  0.00           H  
ATOM   4404 2HB  ALA A 268       7.639 -17.092  67.330  1.00  0.00           H  
ATOM   4405 3HB  ALA A 268       7.681 -17.506  65.601  1.00  0.00           H  
ATOM   4406  N   ALA A 269       9.323 -16.123  63.739  1.00  0.00           N  
ATOM   4407  CA  ALA A 269      10.101 -16.096  62.483  1.00  0.00           C  
ATOM   4408  C   ALA A 269      10.927 -14.826  62.298  1.00  0.00           C  
ATOM   4409  O   ALA A 269      12.084 -14.844  61.858  1.00  0.00           O  
ATOM   4410  CB  ALA A 269       9.168 -16.255  61.302  1.00  0.00           C  
ATOM   4411  H   ALA A 269       8.345 -16.375  63.707  1.00  0.00           H  
ATOM   4412  HA  ALA A 269      10.807 -16.927  62.491  1.00  0.00           H  
ATOM   4413 1HB  ALA A 269       9.746 -16.235  60.378  1.00  0.00           H  
ATOM   4414 2HB  ALA A 269       8.641 -17.206  61.379  1.00  0.00           H  
ATOM   4415 3HB  ALA A 269       8.447 -15.439  61.296  1.00  0.00           H  
ATOM   4416  N   ARG A 270      10.301 -13.720  62.658  1.00  0.00           N  
ATOM   4417  CA  ARG A 270      10.870 -12.396  62.480  1.00  0.00           C  
ATOM   4418  C   ARG A 270      12.104 -12.185  63.350  1.00  0.00           C  
ATOM   4419  O   ARG A 270      13.152 -11.671  62.879  1.00  0.00           O  
ATOM   4420  CB  ARG A 270       9.836 -11.329  62.808  1.00  0.00           C  
ATOM   4421  CG  ARG A 270       8.817 -11.067  61.710  1.00  0.00           C  
ATOM   4422  CD  ARG A 270       7.696 -10.220  62.192  1.00  0.00           C  
ATOM   4423  NE  ARG A 270       6.725  -9.956  61.140  1.00  0.00           N  
ATOM   4424  CZ  ARG A 270       5.547  -9.330  61.328  1.00  0.00           C  
ATOM   4425  NH1 ARG A 270       5.206  -8.914  62.528  1.00  0.00           N  
ATOM   4426  NH2 ARG A 270       4.733  -9.136  60.305  1.00  0.00           N  
ATOM   4427  H   ARG A 270       9.386 -13.810  63.075  1.00  0.00           H  
ATOM   4428  HA  ARG A 270      11.163 -12.257  61.439  1.00  0.00           H  
ATOM   4429 1HB  ARG A 270       9.288 -11.617  63.704  1.00  0.00           H  
ATOM   4430 2HB  ARG A 270      10.340 -10.386  63.021  1.00  0.00           H  
ATOM   4431 1HG  ARG A 270       9.301 -10.554  60.877  1.00  0.00           H  
ATOM   4432 2HG  ARG A 270       8.406 -12.015  61.361  1.00  0.00           H  
ATOM   4433 1HD  ARG A 270       7.181 -10.727  63.010  1.00  0.00           H  
ATOM   4434 2HD  ARG A 270       8.085  -9.267  62.545  1.00  0.00           H  
ATOM   4435  HE  ARG A 270       6.953 -10.260  60.205  1.00  0.00           H  
ATOM   4436 1HH1 ARG A 270       5.829  -9.063  63.309  1.00  0.00           H  
ATOM   4437 2HH1 ARG A 270       4.322  -8.447  62.667  1.00  0.00           H  
ATOM   4438 1HH2 ARG A 270       4.995  -9.456  59.383  1.00  0.00           H  
ATOM   4439 2HH2 ARG A 270       3.850  -8.668  60.446  1.00  0.00           H  
ATOM   4440  N   GLU A 271      11.978 -12.575  64.617  1.00  0.00           N  
ATOM   4441  CA  GLU A 271      13.106 -12.496  65.552  1.00  0.00           C  
ATOM   4442  C   GLU A 271      14.279 -13.350  65.058  1.00  0.00           C  
ATOM   4443  O   GLU A 271      15.419 -12.865  64.965  1.00  0.00           O  
ATOM   4444  CB  GLU A 271      12.679 -12.952  66.949  1.00  0.00           C  
ATOM   4445  CG  GLU A 271      11.739 -11.992  67.664  1.00  0.00           C  
ATOM   4446  CD  GLU A 271      11.271 -12.513  68.994  1.00  0.00           C  
ATOM   4447  OE1 GLU A 271      11.921 -13.373  69.536  1.00  0.00           O  
ATOM   4448  OE2 GLU A 271      10.262 -12.048  69.471  1.00  0.00           O  
ATOM   4449  H   GLU A 271      11.092 -12.932  64.944  1.00  0.00           H  
ATOM   4450  HA  GLU A 271      13.490 -11.476  65.583  1.00  0.00           H  
ATOM   4451 1HB  GLU A 271      12.180 -13.919  66.879  1.00  0.00           H  
ATOM   4452 2HB  GLU A 271      13.562 -13.084  67.575  1.00  0.00           H  
ATOM   4453 1HG  GLU A 271      12.254 -11.044  67.820  1.00  0.00           H  
ATOM   4454 2HG  GLU A 271      10.875 -11.804  67.028  1.00  0.00           H  
ATOM   4455  N   PHE A 272      13.973 -14.600  64.701  1.00  0.00           N  
ATOM   4456  CA  PHE A 272      14.967 -15.544  64.175  1.00  0.00           C  
ATOM   4457  C   PHE A 272      15.802 -15.015  63.023  1.00  0.00           C  
ATOM   4458  O   PHE A 272      16.962 -15.380  62.914  1.00  0.00           O  
ATOM   4459  CB  PHE A 272      14.268 -16.826  63.719  1.00  0.00           C  
ATOM   4460  CG  PHE A 272      15.207 -17.874  63.192  1.00  0.00           C  
ATOM   4461  CD1 PHE A 272      16.077 -18.538  64.044  1.00  0.00           C  
ATOM   4462  CD2 PHE A 272      15.223 -18.197  61.844  1.00  0.00           C  
ATOM   4463  CE1 PHE A 272      16.942 -19.501  63.560  1.00  0.00           C  
ATOM   4464  CE2 PHE A 272      16.085 -19.160  61.357  1.00  0.00           C  
ATOM   4465  CZ  PHE A 272      16.945 -19.813  62.217  1.00  0.00           C  
ATOM   4466  H   PHE A 272      13.014 -14.900  64.801  1.00  0.00           H  
ATOM   4467  HA  PHE A 272      15.690 -15.792  64.953  1.00  0.00           H  
ATOM   4468 1HB  PHE A 272      13.715 -17.255  64.554  1.00  0.00           H  
ATOM   4469 2HB  PHE A 272      13.549 -16.590  62.937  1.00  0.00           H  
ATOM   4470  HD1 PHE A 272      16.073 -18.292  65.106  1.00  0.00           H  
ATOM   4471  HD2 PHE A 272      14.543 -17.681  61.164  1.00  0.00           H  
ATOM   4472  HE1 PHE A 272      17.620 -20.015  64.240  1.00  0.00           H  
ATOM   4473  HE2 PHE A 272      16.087 -19.405  60.295  1.00  0.00           H  
ATOM   4474  HZ  PHE A 272      17.627 -20.571  61.834  1.00  0.00           H  
ATOM   4475  N   ILE A 273      15.202 -14.187  62.157  1.00  0.00           N  
ATOM   4476  CA  ILE A 273      15.898 -13.644  60.976  1.00  0.00           C  
ATOM   4477  C   ILE A 273      16.845 -12.511  61.374  1.00  0.00           C  
ATOM   4478  O   ILE A 273      17.952 -12.405  60.842  1.00  0.00           O  
ATOM   4479  CB  ILE A 273      14.895 -13.128  59.928  1.00  0.00           C  
ATOM   4480  CG1 ILE A 273      14.094 -14.291  59.338  1.00  0.00           C  
ATOM   4481  CG2 ILE A 273      15.618 -12.363  58.830  1.00  0.00           C  
ATOM   4482  CD1 ILE A 273      12.910 -13.857  58.504  1.00  0.00           C  
ATOM   4483  H   ILE A 273      14.240 -13.929  62.323  1.00  0.00           H  
ATOM   4484  HA  ILE A 273      16.575 -14.386  60.555  1.00  0.00           H  
ATOM   4485  HB  ILE A 273      14.177 -12.463  60.408  1.00  0.00           H  
ATOM   4486 1HG1 ILE A 273      14.747 -14.901  58.712  1.00  0.00           H  
ATOM   4487 2HG1 ILE A 273      13.728 -14.929  60.143  1.00  0.00           H  
ATOM   4488 1HG2 ILE A 273      14.894 -12.006  58.098  1.00  0.00           H  
ATOM   4489 2HG2 ILE A 273      16.144 -11.513  59.266  1.00  0.00           H  
ATOM   4490 3HG2 ILE A 273      16.335 -13.022  58.340  1.00  0.00           H  
ATOM   4491 1HD1 ILE A 273      12.394 -14.737  58.119  1.00  0.00           H  
ATOM   4492 2HD1 ILE A 273      12.225 -13.275  59.121  1.00  0.00           H  
ATOM   4493 3HD1 ILE A 273      13.256 -13.249  57.670  1.00  0.00           H  
ATOM   4494  N   LEU A 274      16.383 -11.668  62.300  1.00  0.00           N  
ATOM   4495  CA  LEU A 274      17.203 -10.612  62.917  1.00  0.00           C  
ATOM   4496  C   LEU A 274      18.436 -11.234  63.534  1.00  0.00           C  
ATOM   4497  O   LEU A 274      19.576 -10.793  63.299  1.00  0.00           O  
ATOM   4498  CB  LEU A 274      16.411  -9.853  63.989  1.00  0.00           C  
ATOM   4499  CG  LEU A 274      17.190  -8.775  64.753  1.00  0.00           C  
ATOM   4500  CD1 LEU A 274      17.797  -7.788  63.765  1.00  0.00           C  
ATOM   4501  CD2 LEU A 274      16.259  -8.069  65.727  1.00  0.00           C  
ATOM   4502  H   LEU A 274      15.419 -11.771  62.583  1.00  0.00           H  
ATOM   4503  HA  LEU A 274      17.481  -9.878  62.162  1.00  0.00           H  
ATOM   4504 1HB  LEU A 274      15.559  -9.370  63.515  1.00  0.00           H  
ATOM   4505 2HB  LEU A 274      16.036 -10.571  64.718  1.00  0.00           H  
ATOM   4506  HG  LEU A 274      18.008  -9.240  65.306  1.00  0.00           H  
ATOM   4507 1HD1 LEU A 274      18.351  -7.024  64.308  1.00  0.00           H  
ATOM   4508 2HD1 LEU A 274      18.474  -8.317  63.093  1.00  0.00           H  
ATOM   4509 3HD1 LEU A 274      17.002  -7.320  63.186  1.00  0.00           H  
ATOM   4510 1HD2 LEU A 274      16.813  -7.305  66.272  1.00  0.00           H  
ATOM   4511 2HD2 LEU A 274      15.442  -7.602  65.178  1.00  0.00           H  
ATOM   4512 3HD2 LEU A 274      15.853  -8.796  66.434  1.00  0.00           H  
ATOM   4513  N   LYS A 275      18.177 -12.284  64.317  1.00  0.00           N  
ATOM   4514  CA  LYS A 275      19.220 -13.052  64.993  1.00  0.00           C  
ATOM   4515  C   LYS A 275      20.288 -13.525  63.998  1.00  0.00           C  
ATOM   4516  O   LYS A 275      21.486 -13.286  64.211  1.00  0.00           O  
ATOM   4517  CB  LYS A 275      18.612 -14.249  65.726  1.00  0.00           C  
ATOM   4518  CG  LYS A 275      17.802 -13.884  66.963  1.00  0.00           C  
ATOM   4519  CD  LYS A 275      17.213 -15.120  67.623  1.00  0.00           C  
ATOM   4520  CE  LYS A 275      16.390 -14.756  68.850  1.00  0.00           C  
ATOM   4521  NZ  LYS A 275      15.779 -15.954  69.488  1.00  0.00           N  
ATOM   4522  H   LYS A 275      17.211 -12.551  64.441  1.00  0.00           H  
ATOM   4523  HA  LYS A 275      19.736 -12.418  65.714  1.00  0.00           H  
ATOM   4524 1HB  LYS A 275      17.957 -14.796  65.048  1.00  0.00           H  
ATOM   4525 2HB  LYS A 275      19.407 -14.929  66.035  1.00  0.00           H  
ATOM   4526 1HG  LYS A 275      18.446 -13.371  67.680  1.00  0.00           H  
ATOM   4527 2HG  LYS A 275      16.993 -13.211  66.684  1.00  0.00           H  
ATOM   4528 1HD  LYS A 275      16.576 -15.645  66.910  1.00  0.00           H  
ATOM   4529 2HD  LYS A 275      18.019 -15.791  67.926  1.00  0.00           H  
ATOM   4530 1HE  LYS A 275      17.025 -14.256  69.578  1.00  0.00           H  
ATOM   4531 2HE  LYS A 275      15.594 -14.068  68.562  1.00  0.00           H  
ATOM   4532 1HZ  LYS A 275      15.241 -15.670  70.294  1.00  0.00           H  
ATOM   4533 2HZ  LYS A 275      15.172 -16.416  68.824  1.00  0.00           H  
ATOM   4534 3HZ  LYS A 275      16.507 -16.590  69.775  1.00  0.00           H  
ATOM   4535  N   MET A 276      19.845 -14.143  62.897  1.00  0.00           N  
ATOM   4536  CA  MET A 276      20.754 -14.559  61.844  1.00  0.00           C  
ATOM   4537  C   MET A 276      21.580 -13.420  61.298  1.00  0.00           C  
ATOM   4538  O   MET A 276      22.718 -13.622  60.907  1.00  0.00           O  
ATOM   4539  CB  MET A 276      19.969 -15.220  60.713  1.00  0.00           C  
ATOM   4540  CG  MET A 276      19.394 -16.587  61.060  1.00  0.00           C  
ATOM   4541  SD  MET A 276      18.847 -17.501  59.605  1.00  0.00           S  
ATOM   4542  CE  MET A 276      17.343 -16.619  59.197  1.00  0.00           C  
ATOM   4543  H   MET A 276      18.857 -14.325  62.794  1.00  0.00           H  
ATOM   4544  HA  MET A 276      21.438 -15.319  62.222  1.00  0.00           H  
ATOM   4545 1HB  MET A 276      19.142 -14.576  60.419  1.00  0.00           H  
ATOM   4546 2HB  MET A 276      20.616 -15.341  59.843  1.00  0.00           H  
ATOM   4547 1HG  MET A 276      20.150 -17.179  61.575  1.00  0.00           H  
ATOM   4548 2HG  MET A 276      18.543 -16.464  61.729  1.00  0.00           H  
ATOM   4549 1HE  MET A 276      16.886 -17.068  58.314  1.00  0.00           H  
ATOM   4550 2HE  MET A 276      16.648 -16.677  60.036  1.00  0.00           H  
ATOM   4551 3HE  MET A 276      17.578 -15.574  58.992  1.00  0.00           H  
ATOM   4552  N   PHE A 277      20.998 -12.237  61.206  1.00  0.00           N  
ATOM   4553  CA  PHE A 277      21.725 -11.111  60.632  1.00  0.00           C  
ATOM   4554  C   PHE A 277      22.746 -10.509  61.603  1.00  0.00           C  
ATOM   4555  O   PHE A 277      23.828 -10.122  61.179  1.00  0.00           O  
ATOM   4556  CB  PHE A 277      20.742 -10.034  60.111  1.00  0.00           C  
ATOM   4557  CG  PHE A 277      20.315 -10.254  58.677  1.00  0.00           C  
ATOM   4558  CD1 PHE A 277      19.540 -11.356  58.335  1.00  0.00           C  
ATOM   4559  CD2 PHE A 277      20.749  -9.399  57.670  1.00  0.00           C  
ATOM   4560  CE1 PHE A 277      19.201 -11.576  57.045  1.00  0.00           C  
ATOM   4561  CE2 PHE A 277      20.409  -9.625  56.391  1.00  0.00           C  
ATOM   4562  CZ  PHE A 277      19.646 -10.716  56.077  1.00  0.00           C  
ATOM   4563  H   PHE A 277      20.051 -12.098  61.529  1.00  0.00           H  
ATOM   4564  HA  PHE A 277      22.338 -11.453  59.797  1.00  0.00           H  
ATOM   4565 1HB  PHE A 277      19.834 -10.030  60.713  1.00  0.00           H  
ATOM   4566 2HB  PHE A 277      21.207  -9.051  60.153  1.00  0.00           H  
ATOM   4567  HD1 PHE A 277      19.209 -12.037  59.118  1.00  0.00           H  
ATOM   4568  HD2 PHE A 277      21.357  -8.531  57.927  1.00  0.00           H  
ATOM   4569  HE1 PHE A 277      18.576 -12.430  56.785  1.00  0.00           H  
ATOM   4570  HE2 PHE A 277      20.737  -8.943  55.606  1.00  0.00           H  
ATOM   4571  HZ  PHE A 277      19.399 -10.897  55.031  1.00  0.00           H  
ATOM   4572  N   VAL A 278      22.431 -10.446  62.900  1.00  0.00           N  
ATOM   4573  CA  VAL A 278      23.284  -9.660  63.827  1.00  0.00           C  
ATOM   4574  C   VAL A 278      24.243 -10.499  64.674  1.00  0.00           C  
ATOM   4575  O   VAL A 278      25.388 -10.098  64.895  1.00  0.00           O  
ATOM   4576  CB  VAL A 278      22.395  -8.838  64.779  1.00  0.00           C  
ATOM   4577  CG1 VAL A 278      23.246  -8.123  65.818  1.00  0.00           C  
ATOM   4578  CG2 VAL A 278      21.566  -7.842  63.983  1.00  0.00           C  
ATOM   4579  H   VAL A 278      21.620 -10.925  63.264  1.00  0.00           H  
ATOM   4580  HA  VAL A 278      24.036  -9.087  63.284  1.00  0.00           H  
ATOM   4581  HB  VAL A 278      21.732  -9.515  65.317  1.00  0.00           H  
ATOM   4582 1HG1 VAL A 278      22.601  -7.547  66.483  1.00  0.00           H  
ATOM   4583 2HG1 VAL A 278      23.803  -8.859  66.400  1.00  0.00           H  
ATOM   4584 3HG1 VAL A 278      23.943  -7.451  65.319  1.00  0.00           H  
ATOM   4585 1HG2 VAL A 278      20.940  -7.265  64.662  1.00  0.00           H  
ATOM   4586 2HG2 VAL A 278      22.231  -7.168  63.440  1.00  0.00           H  
ATOM   4587 3HG2 VAL A 278      20.935  -8.377  63.274  1.00  0.00           H  
ATOM   4588  N   ASP A 279      23.802 -11.678  65.082  1.00  0.00           N  
ATOM   4589  CA  ASP A 279      24.585 -12.504  65.997  1.00  0.00           C  
ATOM   4590  C   ASP A 279      25.923 -13.047  65.444  1.00  0.00           C  
ATOM   4591  O   ASP A 279      26.284 -12.786  64.282  1.00  0.00           O  
ATOM   4592  CB  ASP A 279      23.725 -13.684  66.455  1.00  0.00           C  
ATOM   4593  CG  ASP A 279      22.592 -13.266  67.383  1.00  0.00           C  
ATOM   4594  OD1 ASP A 279      22.650 -12.179  67.907  1.00  0.00           O  
ATOM   4595  OD2 ASP A 279      21.679 -14.038  67.560  1.00  0.00           O  
ATOM   4596  H   ASP A 279      22.908 -12.016  64.757  1.00  0.00           H  
ATOM   4597  HA  ASP A 279      24.916 -11.904  66.845  1.00  0.00           H  
ATOM   4598 1HB  ASP A 279      23.297 -14.182  65.585  1.00  0.00           H  
ATOM   4599 2HB  ASP A 279      24.350 -14.411  66.974  1.00  0.00           H  
ATOM   4600  N   LEU A 280      26.656 -13.738  66.351  1.00  0.00           N  
ATOM   4601  CA  LEU A 280      27.875 -14.556  66.105  1.00  0.00           C  
ATOM   4602  C   LEU A 280      28.724 -14.063  64.947  1.00  0.00           C  
ATOM   4603  O   LEU A 280      29.206 -14.848  64.137  1.00  0.00           O  
ATOM   4604  CB  LEU A 280      27.483 -16.014  65.834  1.00  0.00           C  
ATOM   4605  CG  LEU A 280      26.813 -16.751  67.001  1.00  0.00           C  
ATOM   4606  CD1 LEU A 280      26.362 -18.130  66.540  1.00  0.00           C  
ATOM   4607  CD2 LEU A 280      27.789 -16.854  68.162  1.00  0.00           C  
ATOM   4608  H   LEU A 280      26.297 -13.661  67.292  1.00  0.00           H  
ATOM   4609  HA  LEU A 280      28.539 -14.490  66.966  1.00  0.00           H  
ATOM   4610 1HB  LEU A 280      26.795 -16.037  64.990  1.00  0.00           H  
ATOM   4611 2HB  LEU A 280      28.379 -16.570  65.562  1.00  0.00           H  
ATOM   4612  HG  LEU A 280      25.927 -16.200  67.319  1.00  0.00           H  
ATOM   4613 1HD1 LEU A 280      25.887 -18.654  67.369  1.00  0.00           H  
ATOM   4614 2HD1 LEU A 280      25.651 -18.026  65.721  1.00  0.00           H  
ATOM   4615 3HD1 LEU A 280      27.228 -18.700  66.198  1.00  0.00           H  
ATOM   4616 1HD2 LEU A 280      27.312 -17.378  68.993  1.00  0.00           H  
ATOM   4617 2HD2 LEU A 280      28.673 -17.406  67.846  1.00  0.00           H  
ATOM   4618 3HD2 LEU A 280      28.078 -15.854  68.483  1.00  0.00           H  
ATOM   4619  N   ASN A 281      28.902 -12.761  64.859  1.00  0.00           N  
ATOM   4620  CA  ASN A 281      29.690 -12.193  63.785  1.00  0.00           C  
ATOM   4621  C   ASN A 281      31.034 -11.877  64.422  1.00  0.00           C  
ATOM   4622  O   ASN A 281      31.138 -10.887  65.142  1.00  0.00           O  
ATOM   4623  CB  ASN A 281      29.037 -10.966  63.175  1.00  0.00           C  
ATOM   4624  CG  ASN A 281      29.710 -10.525  61.905  1.00  0.00           C  
ATOM   4625  OD1 ASN A 281      30.942 -10.536  61.805  1.00  0.00           O  
ATOM   4626  ND2 ASN A 281      28.926 -10.136  60.933  1.00  0.00           N  
ATOM   4627  H   ASN A 281      28.488 -12.145  65.544  1.00  0.00           H  
ATOM   4628  HA  ASN A 281      29.783 -12.915  62.973  1.00  0.00           H  
ATOM   4629 1HB  ASN A 281      27.989 -11.180  62.962  1.00  0.00           H  
ATOM   4630 2HB  ASN A 281      29.065 -10.145  63.891  1.00  0.00           H  
ATOM   4631 1HD2 ASN A 281      29.318  -9.831  60.064  1.00  0.00           H  
ATOM   4632 2HD2 ASN A 281      27.934 -10.144  61.057  1.00  0.00           H  
ATOM   4633  N   PRO A 282      32.055 -12.743  64.228  1.00  0.00           N  
ATOM   4634  CA  PRO A 282      33.375 -12.401  64.804  1.00  0.00           C  
ATOM   4635  C   PRO A 282      33.914 -11.008  64.393  1.00  0.00           C  
ATOM   4636  O   PRO A 282      34.973 -10.590  64.882  1.00  0.00           O  
ATOM   4637  CB  PRO A 282      34.265 -13.519  64.253  1.00  0.00           C  
ATOM   4638  CG  PRO A 282      33.322 -14.643  63.995  1.00  0.00           C  
ATOM   4639  CD  PRO A 282      32.079 -13.975  63.466  1.00  0.00           C  
ATOM   4640  HA  PRO A 282      33.354 -12.326  65.901  1.00  0.00           H  
ATOM   4641 1HB  PRO A 282      34.779 -13.177  63.343  1.00  0.00           H  
ATOM   4642 2HB  PRO A 282      35.044 -13.776  64.986  1.00  0.00           H  
ATOM   4643 1HG  PRO A 282      33.760 -15.350  63.274  1.00  0.00           H  
ATOM   4644 2HG  PRO A 282      33.138 -15.206  64.921  1.00  0.00           H  
ATOM   4645 1HD  PRO A 282      32.187 -13.806  62.385  1.00  0.00           H  
ATOM   4646 2HD  PRO A 282      31.204 -14.610  63.675  1.00  0.00           H  
ATOM   4647  N   ASP A 283      33.189 -10.291  63.523  1.00  0.00           N  
ATOM   4648  CA  ASP A 283      33.252  -8.813  63.541  1.00  0.00           C  
ATOM   4649  C   ASP A 283      32.068  -8.115  64.221  1.00  0.00           C  
ATOM   4650  O   ASP A 283      31.559  -7.101  63.700  1.00  0.00           O  
ATOM   4651  CB  ASP A 283      33.367  -8.288  62.108  1.00  0.00           C  
ATOM   4652  CG  ASP A 283      34.693  -8.645  61.451  1.00  0.00           C  
ATOM   4653  OD1 ASP A 283      35.716  -8.344  62.020  1.00  0.00           O  
ATOM   4654  OD2 ASP A 283      34.672  -9.214  60.386  1.00  0.00           O  
ATOM   4655  H   ASP A 283      32.594 -10.750  62.848  1.00  0.00           H  
ATOM   4656  HA  ASP A 283      34.093  -8.487  64.154  1.00  0.00           H  
ATOM   4657 1HB  ASP A 283      32.557  -8.698  61.504  1.00  0.00           H  
ATOM   4658 2HB  ASP A 283      33.258  -7.203  62.108  1.00  0.00           H  
ATOM   4659  N   SER A 284      31.669  -8.623  65.396  1.00  0.00           N  
ATOM   4660  CA  SER A 284      30.731  -7.910  66.266  1.00  0.00           C  
ATOM   4661  C   SER A 284      31.493  -6.681  66.763  1.00  0.00           C  
ATOM   4662  O   SER A 284      31.689  -6.456  67.974  1.00  0.00           O  
ATOM   4663  CB  SER A 284      30.268  -8.775  67.422  1.00  0.00           C  
ATOM   4664  OG  SER A 284      29.540  -9.880  66.963  1.00  0.00           O  
ATOM   4665  H   SER A 284      32.025  -9.522  65.688  1.00  0.00           H  
ATOM   4666  HA  SER A 284      29.791  -7.657  65.774  1.00  0.00           H  
ATOM   4667 1HB  SER A 284      31.133  -9.116  67.990  1.00  0.00           H  
ATOM   4668 2HB  SER A 284      29.649  -8.182  68.095  1.00  0.00           H  
ATOM   4669  HG  SER A 284      29.994 -10.187  66.175  1.00  0.00           H  
ATOM   4670  N   ASP A 285      31.935  -5.910  65.774  1.00  0.00           N  
ATOM   4671  CA  ASP A 285      32.590  -4.655  65.972  1.00  0.00           C  
ATOM   4672  C   ASP A 285      31.573  -3.623  66.589  1.00  0.00           C  
ATOM   4673  O   ASP A 285      31.907  -2.934  67.571  1.00  0.00           O  
ATOM   4674  CB  ASP A 285      33.157  -4.149  64.643  1.00  0.00           C  
ATOM   4675  CG  ASP A 285      34.362  -4.951  64.169  1.00  0.00           C  
ATOM   4676  OD1 ASP A 285      34.934  -5.655  64.968  1.00  0.00           O  
ATOM   4677  OD2 ASP A 285      34.697  -4.853  63.014  1.00  0.00           O  
ATOM   4678  H   ASP A 285      31.791  -6.247  64.833  1.00  0.00           H  
ATOM   4679  HA  ASP A 285      33.391  -4.768  66.704  1.00  0.00           H  
ATOM   4680 1HB  ASP A 285      32.383  -4.195  63.877  1.00  0.00           H  
ATOM   4681 2HB  ASP A 285      33.453  -3.105  64.748  1.00  0.00           H  
ATOM   4682  N   LYS A 286      30.331  -3.577  66.073  1.00  0.00           N  
ATOM   4683  CA  LYS A 286      29.364  -2.508  66.391  1.00  0.00           C  
ATOM   4684  C   LYS A 286      28.047  -3.005  66.932  1.00  0.00           C  
ATOM   4685  O   LYS A 286      27.767  -4.207  66.952  1.00  0.00           O  
ATOM   4686  CB  LYS A 286      29.096  -1.654  65.151  1.00  0.00           C  
ATOM   4687  CG  LYS A 286      30.333  -0.974  64.577  1.00  0.00           C  
ATOM   4688  CD  LYS A 286      30.871   0.087  65.525  1.00  0.00           C  
ATOM   4689  CE  LYS A 286      32.052   0.828  64.917  1.00  0.00           C  
ATOM   4690  NZ  LYS A 286      32.630   1.822  65.859  1.00  0.00           N  
ATOM   4691  H   LYS A 286      30.058  -4.314  65.439  1.00  0.00           H  
ATOM   4692  HA  LYS A 286      29.792  -1.832  67.132  1.00  0.00           H  
ATOM   4693 1HB  LYS A 286      28.662  -2.275  64.368  1.00  0.00           H  
ATOM   4694 2HB  LYS A 286      28.370  -0.877  65.394  1.00  0.00           H  
ATOM   4695 1HG  LYS A 286      31.108  -1.720  64.399  1.00  0.00           H  
ATOM   4696 2HG  LYS A 286      30.081  -0.505  63.626  1.00  0.00           H  
ATOM   4697 1HD  LYS A 286      30.083   0.804  65.758  1.00  0.00           H  
ATOM   4698 2HD  LYS A 286      31.191  -0.386  66.454  1.00  0.00           H  
ATOM   4699 1HE  LYS A 286      32.826   0.114  64.638  1.00  0.00           H  
ATOM   4700 2HE  LYS A 286      31.728   1.348  64.015  1.00  0.00           H  
ATOM   4701 1HZ  LYS A 286      33.409   2.292  65.418  1.00  0.00           H  
ATOM   4702 2HZ  LYS A 286      31.926   2.502  66.109  1.00  0.00           H  
ATOM   4703 3HZ  LYS A 286      32.952   1.349  66.692  1.00  0.00           H  
ATOM   4704  N   ILE A 287      27.206  -2.048  67.312  1.00  0.00           N  
ATOM   4705  CA  ILE A 287      25.799  -2.353  67.574  1.00  0.00           C  
ATOM   4706  C   ILE A 287      25.068  -2.135  66.257  1.00  0.00           C  
ATOM   4707  O   ILE A 287      25.338  -1.159  65.539  1.00  0.00           O  
ATOM   4708  CB  ILE A 287      25.202  -1.465  68.681  1.00  0.00           C  
ATOM   4709  CG1 ILE A 287      25.916  -1.719  70.011  1.00  0.00           C  
ATOM   4710  CG2 ILE A 287      23.709  -1.718  68.818  1.00  0.00           C  
ATOM   4711  CD1 ILE A 287      25.573  -0.715  71.089  1.00  0.00           C  
ATOM   4712  H   ILE A 287      27.533  -1.099  67.423  1.00  0.00           H  
ATOM   4713  HA  ILE A 287      25.679  -3.398  67.858  1.00  0.00           H  
ATOM   4714  HB  ILE A 287      25.363  -0.417  68.432  1.00  0.00           H  
ATOM   4715 1HG1 ILE A 287      25.658  -2.713  70.378  1.00  0.00           H  
ATOM   4716 2HG1 ILE A 287      26.994  -1.698  69.856  1.00  0.00           H  
ATOM   4717 1HG2 ILE A 287      23.303  -1.082  69.605  1.00  0.00           H  
ATOM   4718 2HG2 ILE A 287      23.213  -1.487  67.876  1.00  0.00           H  
ATOM   4719 3HG2 ILE A 287      23.538  -2.764  69.071  1.00  0.00           H  
ATOM   4720 1HD1 ILE A 287      26.117  -0.963  72.002  1.00  0.00           H  
ATOM   4721 2HD1 ILE A 287      25.853   0.285  70.757  1.00  0.00           H  
ATOM   4722 3HD1 ILE A 287      24.503  -0.745  71.287  1.00  0.00           H  
ATOM   4723  N   ILE A 288      24.156  -3.046  65.938  1.00  0.00           N  
ATOM   4724  CA  ILE A 288      23.292  -2.827  64.804  1.00  0.00           C  
ATOM   4725  C   ILE A 288      21.918  -2.457  65.302  1.00  0.00           C  
ATOM   4726  O   ILE A 288      21.262  -3.238  65.991  1.00  0.00           O  
ATOM   4727  CB  ILE A 288      23.211  -4.075  63.906  1.00  0.00           C  
ATOM   4728  CG1 ILE A 288      24.596  -4.430  63.358  1.00  0.00           C  
ATOM   4729  CG2 ILE A 288      22.228  -3.848  62.768  1.00  0.00           C  
ATOM   4730  CD1 ILE A 288      24.694  -5.834  62.806  1.00  0.00           C  
ATOM   4731  H   ILE A 288      24.055  -3.894  66.477  1.00  0.00           H  
ATOM   4732  HA  ILE A 288      23.659  -2.001  64.195  1.00  0.00           H  
ATOM   4733  HB  ILE A 288      22.878  -4.927  64.497  1.00  0.00           H  
ATOM   4734 1HG1 ILE A 288      24.863  -3.730  62.566  1.00  0.00           H  
ATOM   4735 2HG1 ILE A 288      25.339  -4.324  64.149  1.00  0.00           H  
ATOM   4736 1HG2 ILE A 288      22.183  -4.739  62.142  1.00  0.00           H  
ATOM   4737 2HG2 ILE A 288      21.239  -3.642  63.177  1.00  0.00           H  
ATOM   4738 3HG2 ILE A 288      22.556  -2.999  62.167  1.00  0.00           H  
ATOM   4739 1HD1 ILE A 288      25.704  -6.011  62.438  1.00  0.00           H  
ATOM   4740 2HD1 ILE A 288      24.462  -6.551  63.593  1.00  0.00           H  
ATOM   4741 3HD1 ILE A 288      23.984  -5.952  61.989  1.00  0.00           H  
ATOM   4742  N   TYR A 289      21.483  -1.275  64.900  1.00  0.00           N  
ATOM   4743  CA  TYR A 289      20.187  -0.762  65.275  1.00  0.00           C  
ATOM   4744  C   TYR A 289      19.149  -1.286  64.274  1.00  0.00           C  
ATOM   4745  O   TYR A 289      19.205  -0.957  63.106  1.00  0.00           O  
ATOM   4746  CB  TYR A 289      20.197   0.768  65.318  1.00  0.00           C  
ATOM   4747  CG  TYR A 289      21.185   1.345  66.309  1.00  0.00           C  
ATOM   4748  CD1 TYR A 289      22.502   1.551  65.933  1.00  0.00           C  
ATOM   4749  CD2 TYR A 289      20.769   1.667  67.593  1.00  0.00           C  
ATOM   4750  CE1 TYR A 289      23.404   2.077  66.837  1.00  0.00           C  
ATOM   4751  CE2 TYR A 289      21.672   2.194  68.497  1.00  0.00           C  
ATOM   4752  CZ  TYR A 289      22.984   2.399  68.123  1.00  0.00           C  
ATOM   4753  OH  TYR A 289      23.882   2.924  69.024  1.00  0.00           O  
ATOM   4754  H   TYR A 289      22.082  -0.715  64.310  1.00  0.00           H  
ATOM   4755  HA  TYR A 289      19.919  -1.124  66.268  1.00  0.00           H  
ATOM   4756 1HB  TYR A 289      20.440   1.158  64.328  1.00  0.00           H  
ATOM   4757 2HB  TYR A 289      19.203   1.131  65.577  1.00  0.00           H  
ATOM   4758  HD1 TYR A 289      22.828   1.297  64.924  1.00  0.00           H  
ATOM   4759  HD2 TYR A 289      19.733   1.504  67.888  1.00  0.00           H  
ATOM   4760  HE1 TYR A 289      24.442   2.239  66.543  1.00  0.00           H  
ATOM   4761  HE2 TYR A 289      21.345   2.447  69.505  1.00  0.00           H  
ATOM   4762  HH  TYR A 289      23.436   3.089  69.858  1.00  0.00           H  
ATOM   4763  N   SER A 290      18.212  -2.097  64.751  1.00  0.00           N  
ATOM   4764  CA  SER A 290      17.308  -2.819  63.897  1.00  0.00           C  
ATOM   4765  C   SER A 290      15.827  -2.400  64.042  1.00  0.00           C  
ATOM   4766  O   SER A 290      15.331  -2.207  65.145  1.00  0.00           O  
ATOM   4767  CB  SER A 290      17.452  -4.301  64.184  1.00  0.00           C  
ATOM   4768  OG  SER A 290      16.525  -5.048  63.444  1.00  0.00           O  
ATOM   4769  H   SER A 290      18.136  -2.207  65.752  1.00  0.00           H  
ATOM   4770  HA  SER A 290      17.563  -2.749  62.839  1.00  0.00           H  
ATOM   4771 1HB  SER A 290      18.463  -4.623  63.936  1.00  0.00           H  
ATOM   4772 2HB  SER A 290      17.302  -4.482  65.247  1.00  0.00           H  
ATOM   4773  HG  SER A 290      15.658  -4.736  63.716  1.00  0.00           H  
ATOM   4774  N   HIS A 291      15.120  -2.317  62.918  1.00  0.00           N  
ATOM   4775  CA  HIS A 291      13.719  -1.941  62.888  1.00  0.00           C  
ATOM   4776  C   HIS A 291      12.907  -2.791  61.937  1.00  0.00           C  
ATOM   4777  O   HIS A 291      13.302  -2.968  60.823  1.00  0.00           O  
ATOM   4778  CB  HIS A 291      13.572  -0.466  62.499  1.00  0.00           C  
ATOM   4779  CG  HIS A 291      14.381   0.463  63.350  1.00  0.00           C  
ATOM   4780  ND1 HIS A 291      13.940   0.929  64.571  1.00  0.00           N  
ATOM   4781  CD2 HIS A 291      15.602   1.016  63.152  1.00  0.00           C  
ATOM   4782  CE1 HIS A 291      14.858   1.727  65.089  1.00  0.00           C  
ATOM   4783  NE2 HIS A 291      15.874   1.795  64.250  1.00  0.00           N  
ATOM   4784  H   HIS A 291      15.591  -2.528  62.050  1.00  0.00           H  
ATOM   4785  HA  HIS A 291      13.298  -2.015  63.890  1.00  0.00           H  
ATOM   4786 1HB  HIS A 291      13.877  -0.333  61.460  1.00  0.00           H  
ATOM   4787 2HB  HIS A 291      12.526  -0.172  62.573  1.00  0.00           H  
ATOM   4788  HD1 HIS A 291      13.104   0.649  65.042  1.00  0.00           H  
ATOM   4789  HD2 HIS A 291      16.327   0.942  62.342  1.00  0.00           H  
ATOM   4790  HE1 HIS A 291      14.698   2.198  66.059  1.00  0.00           H  
ATOM   4791  N   PHE A 292      11.761  -3.287  62.352  1.00  0.00           N  
ATOM   4792  CA  PHE A 292      10.845  -3.939  61.407  1.00  0.00           C  
ATOM   4793  C   PHE A 292       9.983  -2.907  60.685  1.00  0.00           C  
ATOM   4794  O   PHE A 292       9.327  -2.095  61.313  1.00  0.00           O  
ATOM   4795  CB  PHE A 292       9.946  -4.943  62.132  1.00  0.00           C  
ATOM   4796  CG  PHE A 292      10.697  -6.077  62.771  1.00  0.00           C  
ATOM   4797  CD1 PHE A 292      11.075  -6.013  64.103  1.00  0.00           C  
ATOM   4798  CD2 PHE A 292      11.025  -7.210  62.041  1.00  0.00           C  
ATOM   4799  CE1 PHE A 292      11.765  -7.056  64.693  1.00  0.00           C  
ATOM   4800  CE2 PHE A 292      11.713  -8.253  62.628  1.00  0.00           C  
ATOM   4801  CZ  PHE A 292      12.085  -8.175  63.955  1.00  0.00           C  
ATOM   4802  H   PHE A 292      11.500  -3.224  63.326  1.00  0.00           H  
ATOM   4803  HA  PHE A 292      11.416  -4.461  60.638  1.00  0.00           H  
ATOM   4804 1HB  PHE A 292       9.380  -4.429  62.908  1.00  0.00           H  
ATOM   4805 2HB  PHE A 292       9.229  -5.363  61.428  1.00  0.00           H  
ATOM   4806  HD1 PHE A 292      10.821  -5.126  64.687  1.00  0.00           H  
ATOM   4807  HD2 PHE A 292      10.733  -7.270  60.993  1.00  0.00           H  
ATOM   4808  HE1 PHE A 292      12.058  -6.991  65.740  1.00  0.00           H  
ATOM   4809  HE2 PHE A 292      11.965  -9.137  62.043  1.00  0.00           H  
ATOM   4810  HZ  PHE A 292      12.630  -8.997  64.418  1.00  0.00           H  
ATOM   4811  N   THR A 293       9.972  -2.939  59.362  1.00  0.00           N  
ATOM   4812  CA  THR A 293       9.282  -1.928  58.644  1.00  0.00           C  
ATOM   4813  C   THR A 293       8.386  -2.479  57.574  1.00  0.00           C  
ATOM   4814  O   THR A 293       8.386  -3.665  57.263  1.00  0.00           O  
ATOM   4815  CB  THR A 293      10.283  -0.940  58.017  1.00  0.00           C  
ATOM   4816  OG1 THR A 293      10.964  -1.574  56.926  1.00  0.00           O  
ATOM   4817  CG2 THR A 293      11.302  -0.483  59.051  1.00  0.00           C  
ATOM   4818  H   THR A 293      10.446  -3.670  58.850  1.00  0.00           H  
ATOM   4819  HA  THR A 293       8.668  -1.343  59.329  1.00  0.00           H  
ATOM   4820  HB  THR A 293       9.747  -0.072  57.637  1.00  0.00           H  
ATOM   4821  HG1 THR A 293      10.323  -1.843  56.263  1.00  0.00           H  
ATOM   4822 1HG2 THR A 293      12.000   0.215  58.590  1.00  0.00           H  
ATOM   4823 2HG2 THR A 293      10.787   0.008  59.876  1.00  0.00           H  
ATOM   4824 3HG2 THR A 293      11.848  -1.348  59.428  1.00  0.00           H  
ATOM   4825  N   CYS A 294       7.581  -1.573  57.041  1.00  0.00           N  
ATOM   4826  CA  CYS A 294       6.749  -1.827  55.900  1.00  0.00           C  
ATOM   4827  C   CYS A 294       6.794  -0.535  55.081  1.00  0.00           C  
ATOM   4828  O   CYS A 294       6.164   0.467  55.444  1.00  0.00           O  
ATOM   4829  CB  CYS A 294       5.317  -2.175  56.305  1.00  0.00           C  
ATOM   4830  SG  CYS A 294       4.221  -2.530  54.911  1.00  0.00           S  
ATOM   4831  H   CYS A 294       7.562  -0.659  57.470  1.00  0.00           H  
ATOM   4832  HA  CYS A 294       7.070  -2.687  55.313  1.00  0.00           H  
ATOM   4833 1HB  CYS A 294       5.325  -3.049  56.957  1.00  0.00           H  
ATOM   4834 2HB  CYS A 294       4.886  -1.348  56.870  1.00  0.00           H  
ATOM   4835  HG  CYS A 294       5.112  -3.214  54.203  1.00  0.00           H  
ATOM   4836  N   ALA A 295       7.571  -0.548  54.000  1.00  0.00           N  
ATOM   4837  CA  ALA A 295       7.959   0.688  53.351  1.00  0.00           C  
ATOM   4838  C   ALA A 295       6.830   1.349  52.598  1.00  0.00           C  
ATOM   4839  O   ALA A 295       6.910   2.508  52.308  1.00  0.00           O  
ATOM   4840  CB  ALA A 295       9.107   0.451  52.432  1.00  0.00           C  
ATOM   4841  H   ALA A 295       7.898  -1.426  53.622  1.00  0.00           H  
ATOM   4842  HA  ALA A 295       8.266   1.403  54.115  1.00  0.00           H  
ATOM   4843 1HB  ALA A 295       9.387   1.389  51.952  1.00  0.00           H  
ATOM   4844 2HB  ALA A 295       9.955   0.067  53.000  1.00  0.00           H  
ATOM   4845 3HB  ALA A 295       8.820  -0.274  51.672  1.00  0.00           H  
ATOM   4846  N   THR A 296       5.776   0.615  52.277  1.00  0.00           N  
ATOM   4847  CA  THR A 296       4.666   1.174  51.530  1.00  0.00           C  
ATOM   4848  C   THR A 296       3.688   1.858  52.480  1.00  0.00           C  
ATOM   4849  O   THR A 296       2.732   2.500  52.041  1.00  0.00           O  
ATOM   4850  CB  THR A 296       3.939   0.089  50.714  1.00  0.00           C  
ATOM   4851  OG1 THR A 296       3.414  -0.907  51.600  1.00  0.00           O  
ATOM   4852  CG2 THR A 296       4.894  -0.566  49.728  1.00  0.00           C  
ATOM   4853  H   THR A 296       5.742  -0.355  52.557  1.00  0.00           H  
ATOM   4854  HA  THR A 296       5.026   1.962  50.869  1.00  0.00           H  
ATOM   4855  HB  THR A 296       3.113   0.540  50.164  1.00  0.00           H  
ATOM   4856  HG1 THR A 296       3.057  -0.482  52.384  1.00  0.00           H  
ATOM   4857 1HG2 THR A 296       4.363  -1.330  49.160  1.00  0.00           H  
ATOM   4858 2HG2 THR A 296       5.286   0.187  49.045  1.00  0.00           H  
ATOM   4859 3HG2 THR A 296       5.718  -1.027  50.273  1.00  0.00           H  
ATOM   4860  N   ASP A 297       3.932   1.702  53.787  1.00  0.00           N  
ATOM   4861  CA  ASP A 297       3.109   2.320  54.846  1.00  0.00           C  
ATOM   4862  C   ASP A 297       3.741   3.608  55.344  1.00  0.00           C  
ATOM   4863  O   ASP A 297       4.724   3.566  56.055  1.00  0.00           O  
ATOM   4864  CB  ASP A 297       3.007   1.368  56.001  1.00  0.00           C  
ATOM   4865  CG  ASP A 297       2.206   1.919  57.112  1.00  0.00           C  
ATOM   4866  OD1 ASP A 297       2.243   3.170  57.320  1.00  0.00           O  
ATOM   4867  OD2 ASP A 297       1.554   1.081  57.782  1.00  0.00           O  
ATOM   4868  H   ASP A 297       4.722   1.130  54.049  1.00  0.00           H  
ATOM   4869  HA  ASP A 297       2.111   2.532  54.462  1.00  0.00           H  
ATOM   4870 1HB  ASP A 297       2.646   0.380  55.719  1.00  0.00           H  
ATOM   4871 2HB  ASP A 297       4.057   1.303  56.288  1.00  0.00           H  
ATOM   4872  N   THR A 298       3.184   4.747  54.963  1.00  0.00           N  
ATOM   4873  CA  THR A 298       3.853   5.998  55.209  1.00  0.00           C  
ATOM   4874  C   THR A 298       3.993   6.351  56.691  1.00  0.00           C  
ATOM   4875  O   THR A 298       4.981   6.970  57.069  1.00  0.00           O  
ATOM   4876  CB  THR A 298       3.115   7.137  54.482  1.00  0.00           C  
ATOM   4877  OG1 THR A 298       3.228   6.956  53.065  1.00  0.00           O  
ATOM   4878  CG2 THR A 298       3.707   8.486  54.865  1.00  0.00           C  
ATOM   4879  H   THR A 298       2.288   4.752  54.498  1.00  0.00           H  
ATOM   4880  HA  THR A 298       4.901   5.919  54.919  1.00  0.00           H  
ATOM   4881  HB  THR A 298       2.059   7.119  54.754  1.00  0.00           H  
ATOM   4882  HG1 THR A 298       4.087   7.268  52.771  1.00  0.00           H  
ATOM   4883 1HG2 THR A 298       3.173   9.279  54.342  1.00  0.00           H  
ATOM   4884 2HG2 THR A 298       3.611   8.632  55.940  1.00  0.00           H  
ATOM   4885 3HG2 THR A 298       4.758   8.514  54.587  1.00  0.00           H  
ATOM   4886  N   GLU A 299       3.056   5.895  57.516  1.00  0.00           N  
ATOM   4887  CA  GLU A 299       3.077   6.190  58.934  1.00  0.00           C  
ATOM   4888  C   GLU A 299       4.099   5.332  59.677  1.00  0.00           C  
ATOM   4889  O   GLU A 299       4.796   5.848  60.543  1.00  0.00           O  
ATOM   4890  CB  GLU A 299       1.685   5.979  59.534  1.00  0.00           C  
ATOM   4891  CG  GLU A 299       1.580   6.317  61.014  1.00  0.00           C  
ATOM   4892  CD  GLU A 299       2.009   7.724  61.325  1.00  0.00           C  
ATOM   4893  OE1 GLU A 299       2.011   8.535  60.430  1.00  0.00           O  
ATOM   4894  OE2 GLU A 299       2.333   7.987  62.459  1.00  0.00           O  
ATOM   4895  H   GLU A 299       2.309   5.327  57.143  1.00  0.00           H  
ATOM   4896  HA  GLU A 299       3.412   7.215  59.093  1.00  0.00           H  
ATOM   4897 1HB  GLU A 299       0.960   6.594  58.999  1.00  0.00           H  
ATOM   4898 2HB  GLU A 299       1.389   4.938  59.406  1.00  0.00           H  
ATOM   4899 1HG  GLU A 299       0.547   6.184  61.335  1.00  0.00           H  
ATOM   4900 2HG  GLU A 299       2.198   5.620  61.579  1.00  0.00           H  
ATOM   4901  N   ASN A 300       4.190   4.041  59.359  1.00  0.00           N  
ATOM   4902  CA  ASN A 300       5.304   3.215  59.840  1.00  0.00           C  
ATOM   4903  C   ASN A 300       6.629   3.855  59.530  1.00  0.00           C  
ATOM   4904  O   ASN A 300       7.423   4.039  60.415  1.00  0.00           O  
ATOM   4905  CB  ASN A 300       5.245   1.820  59.245  1.00  0.00           C  
ATOM   4906  CG  ASN A 300       6.318   0.915  59.784  1.00  0.00           C  
ATOM   4907  OD1 ASN A 300       7.224   0.502  59.052  1.00  0.00           O  
ATOM   4908  ND2 ASN A 300       6.232   0.601  61.052  1.00  0.00           N  
ATOM   4909  H   ASN A 300       3.481   3.620  58.776  1.00  0.00           H  
ATOM   4910  HA  ASN A 300       5.227   3.083  60.920  1.00  0.00           H  
ATOM   4911 1HB  ASN A 300       4.271   1.376  59.455  1.00  0.00           H  
ATOM   4912 2HB  ASN A 300       5.349   1.882  58.162  1.00  0.00           H  
ATOM   4913 1HD2 ASN A 300       6.920   0.003  61.465  1.00  0.00           H  
ATOM   4914 2HD2 ASN A 300       5.482   0.959  61.607  1.00  0.00           H  
ATOM   4915  N   ILE A 301       6.863   4.234  58.287  1.00  0.00           N  
ATOM   4916  CA  ILE A 301       8.165   4.811  57.934  1.00  0.00           C  
ATOM   4917  C   ILE A 301       8.417   6.127  58.603  1.00  0.00           C  
ATOM   4918  O   ILE A 301       9.539   6.370  59.013  1.00  0.00           O  
ATOM   4919  CB  ILE A 301       8.288   5.004  56.411  1.00  0.00           C  
ATOM   4920  CG1 ILE A 301       8.343   3.648  55.704  1.00  0.00           C  
ATOM   4921  CG2 ILE A 301       9.520   5.832  56.078  1.00  0.00           C  
ATOM   4922  CD1 ILE A 301       9.504   2.782  56.133  1.00  0.00           C  
ATOM   4923  H   ILE A 301       6.159   4.134  57.570  1.00  0.00           H  
ATOM   4924  HA  ILE A 301       8.976   4.190  58.314  1.00  0.00           H  
ATOM   4925  HB  ILE A 301       7.403   5.520  56.037  1.00  0.00           H  
ATOM   4926 1HG1 ILE A 301       7.419   3.100  55.896  1.00  0.00           H  
ATOM   4927 2HG1 ILE A 301       8.413   3.801  54.627  1.00  0.00           H  
ATOM   4928 1HG2 ILE A 301       9.592   5.959  54.998  1.00  0.00           H  
ATOM   4929 2HG2 ILE A 301       9.440   6.809  56.553  1.00  0.00           H  
ATOM   4930 3HG2 ILE A 301      10.410   5.323  56.445  1.00  0.00           H  
ATOM   4931 1HD1 ILE A 301       9.475   1.838  55.587  1.00  0.00           H  
ATOM   4932 2HD1 ILE A 301      10.442   3.296  55.918  1.00  0.00           H  
ATOM   4933 3HD1 ILE A 301       9.436   2.585  57.201  1.00  0.00           H  
ATOM   4934  N   ARG A 302       7.398   6.975  58.708  1.00  0.00           N  
ATOM   4935  CA  ARG A 302       7.538   8.253  59.407  1.00  0.00           C  
ATOM   4936  C   ARG A 302       8.062   8.101  60.828  1.00  0.00           C  
ATOM   4937  O   ARG A 302       8.882   8.884  61.292  1.00  0.00           O  
ATOM   4938  CB  ARG A 302       6.200   8.975  59.453  1.00  0.00           C
[truncated: 362,197 more chars]
