# Supplementary material for: Designer proteins that competitively inhibit Gαq by targeting its effector site
Source: J Biol Chem. 2021 Oct 27;297(6):101348. doi: 10.1016/j.jbc.2021.101348 (PMC8633581; doi:10.1016/j.jbc.2021.101348)
Supplement: Supporting information 3 [file mmc3.zip]

Archive with 1 entries (1 files):
- jbc_101348_JBC_JBC-2021-018051_1_mmc3.pdb
