# Supplementary material for: Designer proteins that competitively inhibit Gαq by targeting its effector site
Source: J Biol Chem. 2021 Oct 27;297(6):101348. doi: 10.1016/j.jbc.2021.101348 (PMC8633581; doi:10.1016/j.jbc.2021.101348)
Supplement: Supporting information 3 [file mmc3.zip › jbc_101348_JBC_JBC-2021-018051_1_mmc3.pdb]

ATOM      1  N   ARG A   1      27.676  18.764  60.972  1.00  0.00           N  
ATOM      2  CA  ARG A   1      26.209  18.475  61.089  1.00  0.00           C  
ATOM      3  C   ARG A   1      25.318  19.201  60.055  1.00  0.00           C  
ATOM      4  O   ARG A   1      24.094  19.256  60.238  1.00  0.00           O  
ATOM      5  CB  ARG A   1      25.718  18.847  62.480  1.00  0.00           C  
ATOM      6  CG  ARG A   1      25.748  20.335  62.792  1.00  0.00           C  
ATOM      7  CD  ARG A   1      25.066  20.642  64.076  1.00  0.00           C  
ATOM      8  NE  ARG A   1      24.989  22.073  64.321  1.00  0.00           N  
ATOM      9  CZ  ARG A   1      25.935  22.793  64.952  1.00  0.00           C  
ATOM     10  NH1 ARG A   1      27.025  22.203  65.393  1.00  0.00           N  
ATOM     11  NH2 ARG A   1      25.773  24.092  65.126  1.00  0.00           N  
ATOM     12 1H   ARG A   1      28.167  19.176  61.740  1.00  0.00           H  
ATOM     13 2H   ARG A   1      28.320  18.019  60.796  1.00  0.00           H  
ATOM     14 3H   ARG A   1      28.008  19.386  60.263  1.00  0.00           H  
ATOM     15  HA  ARG A   1      26.031  17.409  60.947  1.00  0.00           H  
ATOM     16 1HB  ARG A   1      24.693  18.505  62.607  1.00  0.00           H  
ATOM     17 2HB  ARG A   1      26.326  18.340  63.229  1.00  0.00           H  
ATOM     18 1HG  ARG A   1      26.783  20.670  62.867  1.00  0.00           H  
ATOM     19 2HG  ARG A   1      25.245  20.885  61.997  1.00  0.00           H  
ATOM     20 1HD  ARG A   1      24.051  20.245  64.052  1.00  0.00           H  
ATOM     21 2HD  ARG A   1      25.615  20.184  64.899  1.00  0.00           H  
ATOM     22  HE  ARG A   1      24.166  22.562  63.996  1.00  0.00           H  
ATOM     23 1HH1 ARG A   1      27.151  21.210  65.260  1.00  0.00           H  
ATOM     24 2HH1 ARG A   1      27.736  22.743  65.867  1.00  0.00           H  
ATOM     25 1HH2 ARG A   1      24.936  24.545  64.786  1.00  0.00           H  
ATOM     26 2HH2 ARG A   1      26.483  24.631  65.598  1.00  0.00           H  
ATOM     27  N   ARG A   2      25.900  19.767  58.996  1.00  0.00           N  
ATOM     28  CA  ARG A   2      25.084  20.289  57.899  1.00  0.00           C  
ATOM     29  C   ARG A   2      24.647  19.094  57.037  1.00  0.00           C  
ATOM     30  O   ARG A   2      23.502  18.656  57.129  1.00  0.00           O  
ATOM     31  CB  ARG A   2      25.857  21.294  57.058  1.00  0.00           C  
ATOM     32  CG  ARG A   2      25.036  21.999  55.988  1.00  0.00           C  
ATOM     33  CD  ARG A   2      25.879  22.891  55.149  1.00  0.00           C  
ATOM     34  NE  ARG A   2      26.836  22.141  54.352  1.00  0.00           N  
ATOM     35  CZ  ARG A   2      27.919  22.675  53.756  1.00  0.00           C  
ATOM     36  NH1 ARG A   2      28.167  23.961  53.873  1.00  0.00           N  
ATOM     37  NH2 ARG A   2      28.731  21.908  53.051  1.00  0.00           N  
ATOM     38  H   ARG A   2      26.906  19.841  58.940  1.00  0.00           H  
ATOM     39  HA  ARG A   2      24.209  20.801  58.301  1.00  0.00           H  
ATOM     40 1HB  ARG A   2      26.281  22.060  57.705  1.00  0.00           H  
ATOM     41 2HB  ARG A   2      26.686  20.791  56.561  1.00  0.00           H  
ATOM     42 1HG  ARG A   2      24.571  21.257  55.340  1.00  0.00           H  
ATOM     43 2HG  ARG A   2      24.263  22.603  56.463  1.00  0.00           H  
ATOM     44 1HD  ARG A   2      25.241  23.458  54.473  1.00  0.00           H  
ATOM     45 2HD  ARG A   2      26.430  23.575  55.790  1.00  0.00           H  
ATOM     46  HE  ARG A   2      26.678  21.148  54.239  1.00  0.00           H  
ATOM     47 1HH1 ARG A   2      27.546  24.548  54.413  1.00  0.00           H  
ATOM     48 2HH1 ARG A   2      28.979  24.360  53.426  1.00  0.00           H  
ATOM     49 1HH2 ARG A   2      28.539  20.918  52.958  1.00  0.00           H  
ATOM     50 2HH2 ARG A   2      29.543  22.307  52.603  1.00  0.00           H  
ATOM     51  N   GLU A   3      25.562  18.529  56.255  1.00  0.00           N  
ATOM     52  CA  GLU A   3      25.202  17.477  55.334  1.00  0.00           C  
ATOM     53  C   GLU A   3      25.834  16.165  55.768  1.00  0.00           C  
ATOM     54  O   GLU A   3      27.041  16.058  55.802  1.00  0.00           O  
ATOM     55  CB  GLU A   3      25.642  17.833  53.912  1.00  0.00           C  
ATOM     56  CG  GLU A   3      24.925  19.037  53.316  1.00  0.00           C  
ATOM     57  CD  GLU A   3      25.396  19.367  51.926  1.00  0.00           C  
ATOM     58  OE1 GLU A   3      26.335  18.757  51.476  1.00  0.00           O  
ATOM     59  OE2 GLU A   3      24.811  20.229  51.314  1.00  0.00           O  
ATOM     60  H   GLU A   3      26.523  18.835  56.301  1.00  0.00           H  
ATOM     61  HA  GLU A   3      24.122  17.329  55.346  1.00  0.00           H  
ATOM     62 1HB  GLU A   3      26.712  18.044  53.904  1.00  0.00           H  
ATOM     63 2HB  GLU A   3      25.470  16.982  53.254  1.00  0.00           H  
ATOM     64 1HG  GLU A   3      23.857  18.832  53.285  1.00  0.00           H  
ATOM     65 2HG  GLU A   3      25.084  19.899  53.963  1.00  0.00           H  
ATOM     66  N   LEU A   4      25.018  15.177  56.112  1.00  0.00           N  
ATOM     67  CA  LEU A   4      25.496  13.817  56.389  1.00  0.00           C  
ATOM     68  C   LEU A   4      25.049  12.842  55.269  1.00  0.00           C  
ATOM     69  O   LEU A   4      23.967  12.996  54.698  1.00  0.00           O  
ATOM     70  CB  LEU A   4      24.967  13.338  57.747  1.00  0.00           C  
ATOM     71  CG  LEU A   4      25.358  14.200  58.955  1.00  0.00           C  
ATOM     72  CD1 LEU A   4      24.691  13.651  60.209  1.00  0.00           C  
ATOM     73  CD2 LEU A   4      26.873  14.212  59.101  1.00  0.00           C  
ATOM     74  H   LEU A   4      24.030  15.376  56.184  1.00  0.00           H  
ATOM     75  HA  LEU A   4      26.585  13.809  56.406  1.00  0.00           H  
ATOM     76 1HB  LEU A   4      23.880  13.302  57.704  1.00  0.00           H  
ATOM     77 2HB  LEU A   4      25.336  12.328  57.927  1.00  0.00           H  
ATOM     78  HG  LEU A   4      25.000  15.219  58.806  1.00  0.00           H  
ATOM     79 1HD1 LEU A   4      24.969  14.262  61.066  1.00  0.00           H  
ATOM     80 2HD1 LEU A   4      23.609  13.671  60.084  1.00  0.00           H  
ATOM     81 3HD1 LEU A   4      25.019  12.625  60.375  1.00  0.00           H  
ATOM     82 1HD2 LEU A   4      27.150  14.825  59.959  1.00  0.00           H  
ATOM     83 2HD2 LEU A   4      27.232  13.193  59.251  1.00  0.00           H  
ATOM     84 3HD2 LEU A   4      27.322  14.626  58.198  1.00  0.00           H  
ATOM     85  N   LYS A   5      25.871  11.844  54.957  1.00  0.00           N  
ATOM     86  CA  LYS A   5      25.637  10.988  53.805  1.00  0.00           C  
ATOM     87  C   LYS A   5      25.326   9.602  54.285  1.00  0.00           C  
ATOM     88  O   LYS A   5      26.128   8.983  54.958  1.00  0.00           O  
ATOM     89  CB  LYS A   5      26.846  10.969  52.868  1.00  0.00           C  
ATOM     90  CG  LYS A   5      26.673  10.089  51.636  1.00  0.00           C  
ATOM     91  CD  LYS A   5      27.906  10.135  50.747  1.00  0.00           C  
ATOM     92  CE  LYS A   5      27.748   9.235  49.532  1.00  0.00           C  
ATOM     93  NZ  LYS A   5      28.944   9.278  48.647  1.00  0.00           N  
ATOM     94  H   LYS A   5      26.680  11.677  55.538  1.00  0.00           H  
ATOM     95  HA  LYS A   5      24.777  11.353  53.242  1.00  0.00           H  
ATOM     96 1HB  LYS A   5      27.059  11.983  52.529  1.00  0.00           H  
ATOM     97 2HB  LYS A   5      27.722  10.614  53.411  1.00  0.00           H  
ATOM     98 1HG  LYS A   5      26.497   9.060  51.947  1.00  0.00           H  
ATOM     99 2HG  LYS A   5      25.810  10.430  51.065  1.00  0.00           H  
ATOM    100 1HD  LYS A   5      28.075  11.159  50.411  1.00  0.00           H  
ATOM    101 2HD  LYS A   5      28.777   9.812  51.316  1.00  0.00           H  
ATOM    102 1HE  LYS A   5      27.590   8.208  49.858  1.00  0.00           H  
ATOM    103 2HE  LYS A   5      26.874   9.549  48.959  1.00  0.00           H  
ATOM    104 1HZ  LYS A   5      28.799   8.669  47.854  1.00  0.00           H  
ATOM    105 2HZ  LYS A   5      29.088  10.224  48.321  1.00  0.00           H  
ATOM    106 3HZ  LYS A   5      29.756   8.970  49.163  1.00  0.00           H  
ATOM    107  N   LEU A   6      24.136   9.133  53.936  1.00  0.00           N  
ATOM    108  CA  LEU A   6      23.678   7.787  54.261  1.00  0.00           C  
ATOM    109  C   LEU A   6      23.632   6.957  52.984  1.00  0.00           C  
ATOM    110  O   LEU A   6      23.527   7.501  51.884  1.00  0.00           O  
ATOM    111  CB  LEU A   6      22.293   7.826  54.919  1.00  0.00           C  
ATOM    112  CG  LEU A   6      22.182   8.684  56.185  1.00  0.00           C  
ATOM    113  CD1 LEU A   6      22.273  10.156  55.811  1.00  0.00           C  
ATOM    114  CD2 LEU A   6      20.870   8.380  56.892  1.00  0.00           C  
ATOM    115  H   LEU A   6      23.525   9.749  53.419  1.00  0.00           H  
ATOM    116  HA  LEU A   6      24.352   7.338  54.990  1.00  0.00           H  
ATOM    117 1HB  LEU A   6      21.574   8.210  54.196  1.00  0.00           H  
ATOM    118 2HB  LEU A   6      22.005   6.808  55.182  1.00  0.00           H  
ATOM    119  HG  LEU A   6      23.016   8.457  56.853  1.00  0.00           H  
ATOM    120 1HD1 LEU A   6      22.195  10.766  56.712  1.00  0.00           H  
ATOM    121 2HD1 LEU A   6      23.230  10.351  55.324  1.00  0.00           H  
ATOM    122 3HD1 LEU A   6      21.462  10.410  55.131  1.00  0.00           H  
ATOM    123 1HD2 LEU A   6      20.792   8.989  57.794  1.00  0.00           H  
ATOM    124 2HD2 LEU A   6      20.037   8.607  56.228  1.00  0.00           H  
ATOM    125 3HD2 LEU A   6      20.839   7.325  57.166  1.00  0.00           H  
ATOM    126  N   LEU A   7      23.690   5.642  53.132  1.00  0.00           N  
ATOM    127  CA  LEU A   7      23.631   4.747  51.996  1.00  0.00           C  
ATOM    128  C   LEU A   7      22.458   3.845  52.197  1.00  0.00           C  
ATOM    129  O   LEU A   7      22.262   3.288  53.295  1.00  0.00           O  
ATOM    130  CB  LEU A   7      24.919   3.926  51.859  1.00  0.00           C  
ATOM    131  CG  LEU A   7      26.186   4.725  51.531  1.00  0.00           C  
ATOM    132  CD1 LEU A   7      27.378   3.781  51.449  1.00  0.00           C  
ATOM    133  CD2 LEU A   7      25.989   5.474  50.221  1.00  0.00           C  
ATOM    134  H   LEU A   7      23.778   5.254  54.060  1.00  0.00           H  
ATOM    135  HA  LEU A   7      23.562   5.328  51.077  1.00  0.00           H  
ATOM    136 1HB  LEU A   7      25.094   3.398  52.794  1.00  0.00           H  
ATOM    137 2HB  LEU A   7      24.780   3.188  51.069  1.00  0.00           H  
ATOM    138  HG  LEU A   7      26.383   5.440  52.332  1.00  0.00           H  
ATOM    139 1HD1 LEU A   7      28.277   4.349  51.216  1.00  0.00           H  
ATOM    140 2HD1 LEU A   7      27.506   3.272  52.405  1.00  0.00           H  
ATOM    141 3HD1 LEU A   7      27.201   3.043  50.666  1.00  0.00           H  
ATOM    142 1HD2 LEU A   7      26.891   6.043  49.988  1.00  0.00           H  
ATOM    143 2HD2 LEU A   7      25.795   4.761  49.420  1.00  0.00           H  
ATOM    144 3HD2 LEU A   7      25.144   6.154  50.315  1.00  0.00           H  
ATOM    145  N   LEU A   8      21.683   3.675  51.135  1.00  0.00           N  
ATOM    146  CA  LEU A   8      20.638   2.694  51.128  1.00  0.00           C  
ATOM    147  C   LEU A   8      21.166   1.485  50.375  1.00  0.00           C  
ATOM    148  O   LEU A   8      21.415   1.567  49.177  1.00  0.00           O  
ATOM    149  CB  LEU A   8      19.369   3.244  50.465  1.00  0.00           C  
ATOM    150  CG  LEU A   8      18.514   4.174  51.334  1.00  0.00           C  
ATOM    151  CD1 LEU A   8      19.125   5.568  51.341  1.00  0.00           C  
ATOM    152  CD2 LEU A   8      17.089   4.203  50.799  1.00  0.00           C  
ATOM    153  H   LEU A   8      21.828   4.245  50.314  1.00  0.00           H  
ATOM    154  HA  LEU A   8      20.396   2.412  52.152  1.00  0.00           H  
ATOM    155 1HB  LEU A   8      19.656   3.797  49.571  1.00  0.00           H  
ATOM    156 2HB  LEU A   8      18.743   2.405  50.162  1.00  0.00           H  
ATOM    157  HG  LEU A   8      18.506   3.806  52.362  1.00  0.00           H  
ATOM    158 1HD1 LEU A   8      18.515   6.229  51.961  1.00  0.00           H  
ATOM    159 2HD1 LEU A   8      20.134   5.520  51.748  1.00  0.00           H  
ATOM    160 3HD1 LEU A   8      19.160   5.955  50.325  1.00  0.00           H  
ATOM    161 1HD2 LEU A   8      16.481   4.863  51.417  1.00  0.00           H  
ATOM    162 2HD2 LEU A   8      17.095   4.571  49.771  1.00  0.00           H  
ATOM    163 3HD2 LEU A   8      16.672   3.197  50.820  1.00  0.00           H  
ATOM    164  N   LEU A   9      21.365   0.376  51.067  1.00  0.00           N  
ATOM    165  CA  LEU A   9      21.844  -0.829  50.414  1.00  0.00           C  
ATOM    166  C   LEU A   9      20.923  -1.959  50.736  1.00  0.00           C  
ATOM    167  O   LEU A   9      20.038  -1.840  51.593  1.00  0.00           O  
ATOM    168  CB  LEU A   9      23.246  -1.188  50.878  1.00  0.00           C  
ATOM    169  CG  LEU A   9      24.340  -0.130  50.745  1.00  0.00           C  
ATOM    170  CD1 LEU A   9      25.556  -0.731  51.390  1.00  0.00           C  
ATOM    171  CD2 LEU A   9      24.625   0.283  49.312  1.00  0.00           C  
ATOM    172  H   LEU A   9      21.184   0.359  52.061  1.00  0.00           H  
ATOM    173  HA  LEU A   9      21.868  -0.675  49.336  1.00  0.00           H  
ATOM    174 1HB  LEU A   9      23.043  -1.360  51.933  1.00  0.00           H  
ATOM    175 2HB  LEU A   9      23.597  -2.113  50.420  1.00  0.00           H  
ATOM    176  HG  LEU A   9      23.982   0.771  51.247  1.00  0.00           H  
ATOM    177 1HD1 LEU A   9      26.385  -0.027  51.335  1.00  0.00           H  
ATOM    178 2HD1 LEU A   9      25.339  -0.953  52.436  1.00  0.00           H  
ATOM    179 3HD1 LEU A   9      25.824  -1.650  50.871  1.00  0.00           H  
ATOM    180 1HD2 LEU A   9      25.412   1.036  49.299  1.00  0.00           H  
ATOM    181 2HD2 LEU A   9      24.947  -0.589  48.740  1.00  0.00           H  
ATOM    182 3HD2 LEU A   9      23.720   0.695  48.865  1.00  0.00           H  
ATOM    183  N   GLY A  10      21.147  -3.072  50.056  1.00  0.00           N  
ATOM    184  CA  GLY A  10      20.191  -4.177  50.026  1.00  0.00           C  
ATOM    185  C   GLY A  10      20.334  -4.895  48.680  1.00  0.00           C  
ATOM    186  O   GLY A  10      20.885  -4.307  47.704  1.00  0.00           O  
ATOM    187  H   GLY A  10      22.012  -3.155  49.541  1.00  0.00           H  
ATOM    188 1HA  GLY A  10      20.409  -4.859  50.848  1.00  0.00           H  
ATOM    189 2HA  GLY A  10      19.183  -3.780  50.142  1.00  0.00           H  
ATOM    190  N   THR A  11      19.875  -6.163  48.648  1.00  0.00           N  
ATOM    191  CA  THR A  11      19.734  -6.923  47.421  1.00  0.00           C  
ATOM    192  C   THR A  11      18.540  -6.399  46.605  1.00  0.00           C  
ATOM    193  O   THR A  11      17.702  -5.649  47.112  1.00  0.00           O  
ATOM    194  CB  THR A  11      19.558  -8.424  47.717  1.00  0.00           C  
ATOM    195  OG1 THR A  11      18.340  -8.630  48.443  1.00  0.00           O  
ATOM    196  CG2 THR A  11      20.728  -8.947  48.537  1.00  0.00           C  
ATOM    197  H   THR A  11      19.620  -6.594  49.525  1.00  0.00           H  
ATOM    198  HA  THR A  11      20.633  -6.814  46.814  1.00  0.00           H  
ATOM    199  HB  THR A  11      19.505  -8.976  46.779  1.00  0.00           H  
ATOM    200  HG1 THR A  11      17.655  -8.930  47.841  1.00  0.00           H  
ATOM    201 1HG2 THR A  11      20.587 -10.009  48.737  1.00  0.00           H  
ATOM    202 2HG2 THR A  11      21.655  -8.801  47.984  1.00  0.00           H  
ATOM    203 3HG2 THR A  11      20.781  -8.405  49.481  1.00  0.00           H  
ATOM    204  N   GLY A  12      18.446  -6.784  45.339  1.00  0.00           N  
ATOM    205  CA  GLY A  12      17.302  -6.369  44.526  1.00  0.00           C  
ATOM    206  C   GLY A  12      15.936  -6.607  45.169  1.00  0.00           C  
ATOM    207  O   GLY A  12      15.769  -7.566  45.908  1.00  0.00           O  
ATOM    208  H   GLY A  12      19.160  -7.365  44.924  1.00  0.00           H  
ATOM    209 1HA  GLY A  12      17.379  -5.301  44.322  1.00  0.00           H  
ATOM    210 2HA  GLY A  12      17.315  -6.919  43.586  1.00  0.00           H  
ATOM    211  N   GLU A  13      14.994  -5.709  44.864  1.00  0.00           N  
ATOM    212  CA  GLU A  13      13.611  -5.733  45.348  1.00  0.00           C  
ATOM    213  C   GLU A  13      13.451  -5.721  46.849  1.00  0.00           C  
ATOM    214  O   GLU A  13      12.499  -6.280  47.371  1.00  0.00           O  
ATOM    215  CB  GLU A  13      12.896  -6.968  44.794  1.00  0.00           C  
ATOM    216  CG  GLU A  13      12.825  -7.024  43.276  1.00  0.00           C  
ATOM    217  CD  GLU A  13      12.019  -8.189  42.770  1.00  0.00           C  
ATOM    218  OE1 GLU A  13      12.040  -9.218  43.400  1.00  0.00           O  
ATOM    219  OE2 GLU A  13      11.381  -8.047  41.753  1.00  0.00           O  
ATOM    220  H   GLU A  13      15.287  -4.964  44.248  1.00  0.00           H  
ATOM    221  HA  GLU A  13      13.080  -4.849  44.994  1.00  0.00           H  
ATOM    222 1HB  GLU A  13      13.405  -7.868  45.139  1.00  0.00           H  
ATOM    223 2HB  GLU A  13      11.877  -7.000  45.178  1.00  0.00           H  
ATOM    224 1HG  GLU A  13      12.379  -6.102  42.908  1.00  0.00           H  
ATOM    225 2HG  GLU A  13      13.837  -7.089  42.876  1.00  0.00           H  
ATOM    226  N   SER A  14      14.354  -5.095  47.565  1.00  0.00           N  
ATOM    227  CA  SER A  14      14.229  -5.132  49.026  1.00  0.00           C  
ATOM    228  C   SER A  14      13.373  -3.967  49.569  1.00  0.00           C  
ATOM    229  O   SER A  14      12.614  -4.143  50.524  1.00  0.00           O  
ATOM    230  CB  SER A  14      15.607  -5.093  49.657  1.00  0.00           C  
ATOM    231  OG  SER A  14      16.340  -6.243  49.335  1.00  0.00           O  
ATOM    232  H   SER A  14      15.126  -4.593  47.150  1.00  0.00           H  
ATOM    233  HA  SER A  14      13.766  -6.047  49.398  1.00  0.00           H  
ATOM    234 1HB  SER A  14      16.141  -4.209  49.310  1.00  0.00           H  
ATOM    235 2HB  SER A  14      15.509  -5.012  50.739  1.00  0.00           H  
ATOM    236  HG  SER A  14      16.922  -5.993  48.614  1.00  0.00           H  
ATOM    237  N   GLY A  15      13.443  -2.818  48.902  1.00  0.00           N  
ATOM    238  CA  GLY A  15      12.544  -1.688  49.203  1.00  0.00           C  
ATOM    239  C   GLY A  15      13.240  -0.338  49.117  1.00  0.00           C  
ATOM    240  O   GLY A  15      12.632   0.694  49.308  1.00  0.00           O  
ATOM    241  H   GLY A  15      14.131  -2.718  48.169  1.00  0.00           H  
ATOM    242 1HA  GLY A  15      11.718  -1.690  48.491  1.00  0.00           H  
ATOM    243 2HA  GLY A  15      12.152  -1.804  50.213  1.00  0.00           H  
ATOM    244  N   LYS A  16      14.525  -0.356  48.811  1.00  0.00           N  
ATOM    245  CA  LYS A  16      15.321   0.813  48.828  1.00  0.00           C  
ATOM    246  C   LYS A  16      14.588   1.977  48.177  1.00  0.00           C  
ATOM    247  O   LYS A  16      14.348   3.008  48.781  1.00  0.00           O  
ATOM    248  CB  LYS A  16      16.653   0.547  48.125  1.00  0.00           C  
ATOM    249  CG  LYS A  16      17.517  -0.513  48.794  1.00  0.00           C  
ATOM    250  CD  LYS A  16      18.867  -0.642  48.106  1.00  0.00           C  
ATOM    251  CE  LYS A  16      18.720  -1.184  46.692  1.00  0.00           C  
ATOM    252  NZ  LYS A  16      18.235  -2.590  46.683  1.00  0.00           N  
ATOM    253  H   LYS A  16      14.949  -1.237  48.557  1.00  0.00           H  
ATOM    254  HA  LYS A  16      15.540   1.095  49.858  1.00  0.00           H  
ATOM    255 1HB  LYS A  16      16.466   0.228  47.100  1.00  0.00           H  
ATOM    256 2HB  LYS A  16      17.231   1.470  48.081  1.00  0.00           H  
ATOM    257 1HG  LYS A  16      17.676  -0.248  49.842  1.00  0.00           H  
ATOM    258 2HG  LYS A  16      17.006  -1.476  48.758  1.00  0.00           H  
ATOM    259 1HD  LYS A  16      19.348   0.337  48.065  1.00  0.00           H  
ATOM    260 2HD  LYS A  16      19.505  -1.316  48.678  1.00  0.00           H  
ATOM    261 1HE  LYS A  16      18.016  -0.565  46.138  1.00  0.00           H  
ATOM    262 2HE  LYS A  16      19.682  -1.142  46.185  1.00  0.00           H  
ATOM    263 1HZ  LYS A  16      18.149  -2.911  45.730  1.00  0.00           H  
ATOM    264 2HZ  LYS A  16      18.890  -3.177  47.179  1.00  0.00           H  
ATOM    265 3HZ  LYS A  16      17.332  -2.638  47.135  1.00  0.00           H  
ATOM    266  N   SER A  17      14.226   1.820  46.926  1.00  0.00           N  
ATOM    267  CA  SER A  17      13.640   2.944  46.194  1.00  0.00           C  
ATOM    268  C   SER A  17      12.269   3.344  46.772  1.00  0.00           C  
ATOM    269  O   SER A  17      11.958   4.502  46.840  1.00  0.00           O  
ATOM    270  CB  SER A  17      13.497   2.585  44.728  1.00  0.00           C  
ATOM    271  OG  SER A  17      14.750   2.350  44.143  1.00  0.00           O  
ATOM    272  H   SER A  17      14.344   0.934  46.455  1.00  0.00           H  
ATOM    273  HA  SER A  17      14.265   3.838  46.201  1.00  0.00           H  
ATOM    274 1HB  SER A  17      12.875   1.697  44.630  1.00  0.00           H  
ATOM    275 2HB  SER A  17      12.994   3.398  44.203  1.00  0.00           H  
ATOM    276  HG  SER A  17      15.342   3.013  44.512  1.00  0.00           H  
ATOM    277  N   THR A  18      11.462   2.381  47.196  1.00  0.00           N  
ATOM    278  CA  THR A  18      10.261   2.685  47.942  1.00  0.00           C  
ATOM    279  C   THR A  18      10.603   3.567  49.138  1.00  0.00           C  
ATOM    280  O   THR A  18      10.023   4.625  49.326  1.00  0.00           O  
ATOM    281  CB  THR A  18       9.556   1.400  48.414  1.00  0.00           C  
ATOM    282  OG1 THR A  18       9.213   0.596  47.278  1.00  0.00           O  
ATOM    283  CG2 THR A  18       8.292   1.739  49.191  1.00  0.00           C  
ATOM    284  H   THR A  18      11.686   1.417  46.997  1.00  0.00           H  
ATOM    285  HA  THR A  18       9.559   3.225  47.307  1.00  0.00           H  
ATOM    286  HB  THR A  18      10.229   0.830  49.056  1.00  0.00           H  
ATOM    287  HG1 THR A  18       8.285   0.720  47.066  1.00  0.00           H  
ATOM    288 1HG2 THR A  18       7.808   0.819  49.517  1.00  0.00           H  
ATOM    289 2HG2 THR A  18       8.553   2.340  50.061  1.00  0.00           H  
ATOM    290 3HG2 THR A  18       7.613   2.301  48.551  1.00  0.00           H  
ATOM    291  N   PHE A  19      11.569   3.143  49.945  1.00  0.00           N  
ATOM    292  CA  PHE A  19      12.015   3.966  51.047  1.00  0.00           C  
ATOM    293  C   PHE A  19      12.265   5.437  50.627  1.00  0.00           C  
ATOM    294  O   PHE A  19      11.753   6.371  51.263  1.00  0.00           O  
ATOM    295  CB  PHE A  19      13.258   3.381  51.688  1.00  0.00           C  
ATOM    296  CG  PHE A  19      13.631   4.088  52.969  1.00  0.00           C  
ATOM    297  CD1 PHE A  19      14.391   5.263  52.944  1.00  0.00           C  
ATOM    298  CD2 PHE A  19      13.174   3.615  54.198  1.00  0.00           C  
ATOM    299  CE1 PHE A  19      14.683   5.952  54.106  1.00  0.00           C  
ATOM    300  CE2 PHE A  19      13.483   4.298  55.380  1.00  0.00           C  
ATOM    301  CZ  PHE A  19      14.228   5.481  55.328  1.00  0.00           C  
ATOM    302  H   PHE A  19      12.001   2.242  49.797  1.00  0.00           H  
ATOM    303  HA  PHE A  19      11.232   4.026  51.804  1.00  0.00           H  
ATOM    304 1HB  PHE A  19      13.095   2.331  51.931  1.00  0.00           H  
ATOM    305 2HB  PHE A  19      14.107   3.470  51.009  1.00  0.00           H  
ATOM    306  HD1 PHE A  19      14.756   5.639  51.988  1.00  0.00           H  
ATOM    307  HD2 PHE A  19      12.594   2.692  54.237  1.00  0.00           H  
ATOM    308  HE1 PHE A  19      15.273   6.868  54.061  1.00  0.00           H  
ATOM    309  HE2 PHE A  19      13.144   3.910  56.342  1.00  0.00           H  
ATOM    310  HZ  PHE A  19      14.451   6.028  56.241  1.00  0.00           H  
ATOM    311  N   ILE A  20      13.034   5.629  49.554  1.00  0.00           N  
ATOM    312  CA  ILE A  20      13.302   6.958  49.016  1.00  0.00           C  
ATOM    313  C   ILE A  20      12.024   7.763  48.786  1.00  0.00           C  
ATOM    314  O   ILE A  20      11.985   8.972  49.000  1.00  0.00           O  
ATOM    315  CB  ILE A  20      14.050   6.903  47.679  1.00  0.00           C  
ATOM    316  CG1 ILE A  20      15.469   6.336  47.866  1.00  0.00           C  
ATOM    317  CG2 ILE A  20      14.165   8.277  47.082  1.00  0.00           C  
ATOM    318  CD1 ILE A  20      16.434   7.203  48.763  1.00  0.00           C  
ATOM    319  H   ILE A  20      13.443   4.824  49.102  1.00  0.00           H  
ATOM    320  HA  ILE A  20      13.882   7.549  49.724  1.00  0.00           H  
ATOM    321  HB  ILE A  20      13.505   6.254  46.994  1.00  0.00           H  
ATOM    322 1HG1 ILE A  20      15.367   5.348  48.317  1.00  0.00           H  
ATOM    323 2HG1 ILE A  20      15.911   6.237  46.875  1.00  0.00           H  
ATOM    324 1HG2 ILE A  20      14.699   8.219  46.134  1.00  0.00           H  
ATOM    325 2HG2 ILE A  20      13.170   8.684  46.912  1.00  0.00           H  
ATOM    326 3HG2 ILE A  20      14.712   8.928  47.766  1.00  0.00           H  
ATOM    327 1HD1 ILE A  20      17.408   6.715  48.830  1.00  0.00           H  
ATOM    328 2HD1 ILE A  20      16.555   8.190  48.319  1.00  0.00           H  
ATOM    329 3HD1 ILE A  20      16.011   7.303  49.762  1.00  0.00           H  
ATOM    330  N   LYS A  21      10.972   7.092  48.339  1.00  0.00           N  
ATOM    331  CA  LYS A  21       9.740   7.771  48.050  1.00  0.00           C  
ATOM    332  C   LYS A  21       9.129   8.263  49.322  1.00  0.00           C  
ATOM    333  O   LYS A  21       8.709   9.389  49.388  1.00  0.00           O  
ATOM    334  CB  LYS A  21       8.766   6.852  47.311  1.00  0.00           C  
ATOM    335  CG  LYS A  21       9.195   6.492  45.893  1.00  0.00           C  
ATOM    336  CD  LYS A  21       8.130   5.661  45.190  1.00  0.00           C  
ATOM    337  CE  LYS A  21       8.489   5.427  43.729  1.00  0.00           C  
ATOM    338  NZ  LYS A  21       9.711   4.588  43.584  1.00  0.00           N  
ATOM    339  H   LYS A  21      11.028   6.094  48.197  1.00  0.00           H  
ATOM    340  HA  LYS A  21       9.939   8.655  47.443  1.00  0.00           H  
ATOM    341 1HB  LYS A  21       8.646   5.923  47.870  1.00  0.00           H  
ATOM    342 2HB  LYS A  21       7.788   7.328  47.253  1.00  0.00           H  
ATOM    343 1HG  LYS A  21       9.368   7.405  45.323  1.00  0.00           H  
ATOM    344 2HG  LYS A  21      10.123   5.924  45.927  1.00  0.00           H  
ATOM    345 1HD  LYS A  21       8.031   4.699  45.690  1.00  0.00           H  
ATOM    346 2HD  LYS A  21       7.173   6.179  45.241  1.00  0.00           H  
ATOM    347 1HE  LYS A  21       7.661   4.928  43.228  1.00  0.00           H  
ATOM    348 2HE  LYS A  21       8.660   6.384  43.237  1.00  0.00           H  
ATOM    349 1HZ  LYS A  21       9.913   4.457  42.603  1.00  0.00           H  
ATOM    350 2HZ  LYS A  21      10.491   5.050  44.030  1.00  0.00           H  
ATOM    351 3HZ  LYS A  21       9.558   3.690  44.020  1.00  0.00           H  
ATOM    352  N   GLN A  22       9.082   7.435  50.338  1.00  0.00           N  
ATOM    353  CA  GLN A  22       8.586   7.882  51.632  1.00  0.00           C  
ATOM    354  C   GLN A  22       9.398   9.092  52.124  1.00  0.00           C  
ATOM    355  O   GLN A  22       8.852  10.039  52.659  1.00  0.00           O  
ATOM    356  CB  GLN A  22       8.650   6.744  52.654  1.00  0.00           C  
ATOM    357  CG  GLN A  22       7.721   5.580  52.349  1.00  0.00           C  
ATOM    358  CD  GLN A  22       6.259   5.967  52.449  1.00  0.00           C  
ATOM    359  OE1 GLN A  22       5.922   7.143  52.616  1.00  0.00           O  
ATOM    360  NE2 GLN A  22       5.378   4.979  52.349  1.00  0.00           N  
ATOM    361  H   GLN A  22       9.390   6.479  50.233  1.00  0.00           H  
ATOM    362  HA  GLN A  22       7.555   8.221  51.530  1.00  0.00           H  
ATOM    363 1HB  GLN A  22       9.668   6.357  52.704  1.00  0.00           H  
ATOM    364 2HB  GLN A  22       8.396   7.127  53.642  1.00  0.00           H  
ATOM    365 1HG  GLN A  22       7.915   5.231  51.336  1.00  0.00           H  
ATOM    366 2HG  GLN A  22       7.912   4.780  53.064  1.00  0.00           H  
ATOM    367 1HE2 GLN A  22       4.397   5.173  52.407  1.00  0.00           H  
ATOM    368 2HE2 GLN A  22       5.693   4.040  52.213  1.00  0.00           H  
ATOM    369  N   MET A  23      10.692   9.128  51.891  1.00  0.00           N  
ATOM    370  CA  MET A  23      11.408  10.361  52.221  1.00  0.00           C  
ATOM    371  C   MET A  23      10.926  11.586  51.439  1.00  0.00           C  
ATOM    372  O   MET A  23      11.054  12.724  51.895  1.00  0.00           O  
ATOM    373  CB  MET A  23      12.904  10.156  51.990  1.00  0.00           C  
ATOM    374  CG  MET A  23      13.551   9.139  52.919  1.00  0.00           C  
ATOM    375  SD  MET A  23      13.399   9.590  54.659  1.00  0.00           S  
ATOM    376  CE  MET A  23      11.974   8.617  55.138  1.00  0.00           C  
ATOM    377  H   MET A  23      11.205   8.351  51.499  1.00  0.00           H  
ATOM    378  HA  MET A  23      11.202  10.646  53.253  1.00  0.00           H  
ATOM    379 1HB  MET A  23      13.072   9.827  50.966  1.00  0.00           H  
ATOM    380 2HB  MET A  23      13.425  11.106  52.119  1.00  0.00           H  
ATOM    381 1HG  MET A  23      13.084   8.165  52.774  1.00  0.00           H  
ATOM    382 2HG  MET A  23      14.609   9.047  52.678  1.00  0.00           H  
ATOM    383 1HE  MET A  23      11.755   8.787  56.192  1.00  0.00           H  
ATOM    384 2HE  MET A  23      11.115   8.908  54.534  1.00  0.00           H  
ATOM    385 3HE  MET A  23      12.187   7.558  54.978  1.00  0.00           H  
ATOM    386  N   ARG A  24      10.373  11.359  50.266  1.00  0.00           N  
ATOM    387  CA  ARG A  24       9.849  12.438  49.479  1.00  0.00           C  
ATOM    388  C   ARG A  24       8.487  12.832  50.012  1.00  0.00           C  
ATOM    389  O   ARG A  24       8.146  13.997  50.066  1.00  0.00           O  
ATOM    390  CB  ARG A  24       9.740  12.039  48.015  1.00  0.00           C  
ATOM    391  CG  ARG A  24       9.111  13.086  47.112  1.00  0.00           C  
ATOM    392  CD  ARG A  24       9.350  12.789  45.675  1.00  0.00           C  
ATOM    393  NE  ARG A  24       8.631  13.705  44.805  1.00  0.00           N  
ATOM    394  CZ  ARG A  24       8.661  13.664  43.459  1.00  0.00           C  
ATOM    395  NH1 ARG A  24       9.376  12.747  42.845  1.00  0.00           N  
ATOM    396  NH2 ARG A  24       7.970  14.543  42.755  1.00  0.00           N  
ATOM    397  H   ARG A  24      10.313  10.416  49.909  1.00  0.00           H  
ATOM    398  HA  ARG A  24      10.521  13.295  49.534  1.00  0.00           H  
ATOM    399 1HB  ARG A  24      10.733  11.820  47.623  1.00  0.00           H  
ATOM    400 2HB  ARG A  24       9.146  11.128  47.929  1.00  0.00           H  
ATOM    401 1HG  ARG A  24       8.036  13.115  47.281  1.00  0.00           H  
ATOM    402 2HG  ARG A  24       9.539  14.065  47.333  1.00  0.00           H  
ATOM    403 1HD  ARG A  24      10.413  12.876  45.458  1.00  0.00           H  
ATOM    404 2HD  ARG A  24       9.015  11.776  45.454  1.00  0.00           H  
ATOM    405  HE  ARG A  24       8.068  14.426  45.241  1.00  0.00           H  
ATOM    406 1HH1 ARG A  24       9.904  12.073  43.383  1.00  0.00           H  
ATOM    407 2HH1 ARG A  24       9.398  12.715  41.836  1.00  0.00           H  
ATOM    408 1HH2 ARG A  24       7.420  15.247  43.227  1.00  0.00           H  
ATOM    409 2HH2 ARG A  24       7.991  14.513  41.747  1.00  0.00           H  
ATOM    410  N   ILE A  25       7.696  11.866  50.420  1.00  0.00           N  
ATOM    411  CA  ILE A  25       6.433  12.210  51.061  1.00  0.00           C  
ATOM    412  C   ILE A  25       6.689  12.888  52.403  1.00  0.00           C  
ATOM    413  O   ILE A  25       6.165  13.962  52.659  1.00  0.00           O  
ATOM    414  CB  ILE A  25       5.557  10.961  51.267  1.00  0.00           C  
ATOM    415  CG1 ILE A  25       5.103  10.399  49.918  1.00  0.00           C  
ATOM    416  CG2 ILE A  25       4.357  11.291  52.141  1.00  0.00           C  
ATOM    417  CD1 ILE A  25       4.480   9.024  50.008  1.00  0.00           C  
ATOM    418  H   ILE A  25       7.939  10.893  50.302  1.00  0.00           H  
ATOM    419  HA  ILE A  25       5.892  12.949  50.471  1.00  0.00           H  
ATOM    420  HB  ILE A  25       6.144  10.181  51.752  1.00  0.00           H  
ATOM    421 1HG1 ILE A  25       4.376  11.074  49.469  1.00  0.00           H  
ATOM    422 2HG1 ILE A  25       5.955  10.342  49.241  1.00  0.00           H  
ATOM    423 1HG2 ILE A  25       3.748  10.397  52.276  1.00  0.00           H  
ATOM    424 2HG2 ILE A  25       4.701  11.646  53.112  1.00  0.00           H  
ATOM    425 3HG2 ILE A  25       3.760  12.067  51.662  1.00  0.00           H  
ATOM    426 1HD1 ILE A  25       4.183   8.693  49.012  1.00  0.00           H  
ATOM    427 2HD1 ILE A  25       5.204   8.323  50.423  1.00  0.00           H  
ATOM    428 3HD1 ILE A  25       3.602   9.064  50.651  1.00  0.00           H  
ATOM    429  N   ILE A  26       7.533  12.281  53.233  1.00  0.00           N  
ATOM    430  CA  ILE A  26       7.695  12.742  54.604  1.00  0.00           C  
ATOM    431  C   ILE A  26       8.539  14.005  54.727  1.00  0.00           C  
ATOM    432  O   ILE A  26       8.188  14.898  55.482  1.00  0.00           O  
ATOM    433  CB  ILE A  26       8.231  11.631  55.495  1.00  0.00           C  
ATOM    434  CG1 ILE A  26       7.220  10.476  55.492  1.00  0.00           C  
ATOM    435  CG2 ILE A  26       8.444  12.142  56.913  1.00  0.00           C  
ATOM    436  CD1 ILE A  26       7.739   9.188  55.970  1.00  0.00           C  
ATOM    437  H   ILE A  26       8.072  11.489  52.913  1.00  0.00           H  
ATOM    438  HA  ILE A  26       6.748  13.106  55.001  1.00  0.00           H  
ATOM    439  HB  ILE A  26       9.179  11.276  55.090  1.00  0.00           H  
ATOM    440 1HG1 ILE A  26       6.384  10.774  56.123  1.00  0.00           H  
ATOM    441 2HG1 ILE A  26       6.873  10.352  54.465  1.00  0.00           H  
ATOM    442 1HG2 ILE A  26       8.827  11.335  57.537  1.00  0.00           H  
ATOM    443 2HG2 ILE A  26       9.164  12.961  56.901  1.00  0.00           H  
ATOM    444 3HG2 ILE A  26       7.498  12.496  57.321  1.00  0.00           H  
ATOM    445 1HD1 ILE A  26       6.949   8.437  55.929  1.00  0.00           H  
ATOM    446 2HD1 ILE A  26       8.572   8.872  55.341  1.00  0.00           H  
ATOM    447 3HD1 ILE A  26       8.083   9.293  56.999  1.00  0.00           H  
ATOM    448  N   HIS A  27       9.625  14.105  53.982  1.00  0.00           N  
ATOM    449  CA  HIS A  27      10.538  15.212  54.189  1.00  0.00           C  
ATOM    450  C   HIS A  27      10.886  15.939  52.925  1.00  0.00           C  
ATOM    451  O   HIS A  27      11.822  16.723  52.940  1.00  0.00           O  
ATOM    452  CB  HIS A  27      11.829  14.720  54.850  1.00  0.00           C  
ATOM    453  CG  HIS A  27      11.634  14.208  56.243  1.00  0.00           C  
ATOM    454  ND1 HIS A  27      11.126  14.990  57.258  1.00  0.00           N  
ATOM    455  CD2 HIS A  27      11.879  12.993  56.789  1.00  0.00           C  
ATOM    456  CE1 HIS A  27      11.067  14.277  58.370  1.00  0.00           C  
ATOM    457  NE2 HIS A  27      11.518  13.063  58.112  1.00  0.00           N  
ATOM    458  H   HIS A  27       9.833  13.422  53.267  1.00  0.00           H  
ATOM    459  HA  HIS A  27      10.098  15.924  54.887  1.00  0.00           H  
ATOM    460 1HB  HIS A  27      12.264  13.920  54.250  1.00  0.00           H  
ATOM    461 2HB  HIS A  27      12.553  15.535  54.885  1.00  0.00           H  
ATOM    462  HD1 HIS A  27      10.774  15.922  57.169  1.00  0.00           H  
ATOM    463  HD2 HIS A  27      12.278  12.064  56.382  1.00  0.00           H  
ATOM    464  HE1 HIS A  27      10.690  14.718  59.294  1.00  0.00           H  
ATOM    465  N   GLY A  28      10.186  15.685  51.826  1.00  0.00           N  
ATOM    466  CA  GLY A  28      10.515  16.323  50.532  1.00  0.00           C  
ATOM    467  C   GLY A  28       9.289  16.981  49.909  1.00  0.00           C  
ATOM    468  O   GLY A  28       8.295  17.277  50.603  1.00  0.00           O  
ATOM    469  H   GLY A  28       9.410  15.041  51.874  1.00  0.00           H  
ATOM    470 1HA  GLY A  28      11.280  17.083  50.694  1.00  0.00           H  
ATOM    471 2HA  GLY A  28      10.896  15.565  49.848  1.00  0.00           H  
ATOM    472  N   SER A  29       9.339  17.178  48.593  1.00  0.00           N  
ATOM    473  CA  SER A  29       8.282  17.885  47.868  1.00  0.00           C  
ATOM    474  C   SER A  29       7.027  17.044  47.620  1.00  0.00           C  
ATOM    475  O   SER A  29       6.097  17.493  46.961  1.00  0.00           O  
ATOM    476  CB  SER A  29       8.825  18.372  46.539  1.00  0.00           C  
ATOM    477  OG  SER A  29       9.165  17.295  45.710  1.00  0.00           O  
ATOM    478  H   SER A  29      10.136  16.826  48.082  1.00  0.00           H  
ATOM    479  HA  SER A  29       7.990  18.826  48.337  1.00  0.00           H  
ATOM    480 1HB  SER A  29       8.077  18.992  46.046  1.00  0.00           H  
ATOM    481 2HB  SER A  29       9.703  18.994  46.711  1.00  0.00           H  
ATOM    482  HG  SER A  29       9.773  17.647  45.056  1.00  0.00           H  
ATOM    483  N   GLY A  30       6.996  15.814  48.098  1.00  0.00           N  
ATOM    484  CA  GLY A  30       5.821  14.987  47.877  1.00  0.00           C  
ATOM    485  C   GLY A  30       5.454  14.795  46.401  1.00  0.00           C  
ATOM    486  O   GLY A  30       6.278  15.006  45.495  1.00  0.00           O  
ATOM    487  H   GLY A  30       7.775  15.434  48.616  1.00  0.00           H  
ATOM    488 1HA  GLY A  30       5.996  13.998  48.301  1.00  0.00           H  
ATOM    489 2HA  GLY A  30       4.965  15.446  48.370  1.00  0.00           H  
ATOM    490  N   TYR A  31       4.201  14.394  46.186  1.00  0.00           N  
ATOM    491  CA  TYR A  31       3.699  14.078  44.857  1.00  0.00           C  
ATOM    492  C   TYR A  31       2.454  14.872  44.545  1.00  0.00           C  
ATOM    493  O   TYR A  31       1.412  14.667  45.156  1.00  0.00           O  
ATOM    494  CB  TYR A  31       3.415  12.580  44.729  1.00  0.00           C  
ATOM    495  CG  TYR A  31       4.648  11.712  44.843  1.00  0.00           C  
ATOM    496  CD1 TYR A  31       5.026  11.201  46.076  1.00  0.00           C  
ATOM    497  CD2 TYR A  31       5.403  11.429  43.716  1.00  0.00           C  
ATOM    498  CE1 TYR A  31       6.152  10.409  46.180  1.00  0.00           C  
ATOM    499  CE2 TYR A  31       6.529  10.636  43.819  1.00  0.00           C  
ATOM    500  CZ  TYR A  31       6.905  10.128  45.047  1.00  0.00           C  
ATOM    501  OH  TYR A  31       8.027   9.339  45.150  1.00  0.00           O  
ATOM    502  H   TYR A  31       3.582  14.308  46.979  1.00  0.00           H  
ATOM    503  HA  TYR A  31       4.445  14.343  44.107  1.00  0.00           H  
ATOM    504 1HB  TYR A  31       2.711  12.274  45.504  1.00  0.00           H  
ATOM    505 2HB  TYR A  31       2.945  12.380  43.765  1.00  0.00           H  
ATOM    506  HD1 TYR A  31       4.432  11.424  46.963  1.00  0.00           H  
ATOM    507  HD2 TYR A  31       5.108  11.831  42.746  1.00  0.00           H  
ATOM    508  HE1 TYR A  31       6.448  10.007  47.149  1.00  0.00           H  
ATOM    509  HE2 TYR A  31       7.125  10.414  42.932  1.00  0.00           H  
ATOM    510  HH  TYR A  31       8.430   9.240  44.284  1.00  0.00           H  
ATOM    511  N   SER A  32       2.583  15.768  43.576  1.00  0.00           N  
ATOM    512  CA  SER A  32       1.474  16.548  43.081  1.00  0.00           C  
ATOM    513  C   SER A  32       0.678  15.681  42.122  1.00  0.00           C  
ATOM    514  O   SER A  32       1.033  14.523  41.854  1.00  0.00           O  
ATOM    515  CB  SER A  32       1.964  17.805  42.388  1.00  0.00           C  
ATOM    516  OG  SER A  32       2.628  17.494  41.194  1.00  0.00           O  
ATOM    517  H   SER A  32       3.499  15.904  43.173  1.00  0.00           H  
ATOM    518  HA  SER A  32       0.882  17.009  43.872  1.00  0.00           H  
ATOM    519 1HB  SER A  32       1.118  18.457  42.178  1.00  0.00           H  
ATOM    520 2HB  SER A  32       2.637  18.346  43.051  1.00  0.00           H  
ATOM    521  HG  SER A  32       3.513  17.220  41.448  1.00  0.00           H  
ATOM    522  N   ASP A  33      -0.402  16.236  41.591  1.00  0.00           N  
ATOM    523  CA  ASP A  33      -1.164  15.540  40.595  1.00  0.00           C  
ATOM    524  C   ASP A  33      -0.353  15.351  39.316  1.00  0.00           C  
ATOM    525  O   ASP A  33      -0.370  14.265  38.737  1.00  0.00           O  
ATOM    526  CB  ASP A  33      -2.466  16.272  40.321  1.00  0.00           C  
ATOM    527  CG  ASP A  33      -3.460  16.154  41.468  1.00  0.00           C  
ATOM    528  OD1 ASP A  33      -3.215  15.359  42.392  1.00  0.00           O  
ATOM    529  OD2 ASP A  33      -4.493  16.856  41.448  1.00  0.00           O  
ATOM    530  H   ASP A  33      -0.699  17.156  41.884  1.00  0.00           H  
ATOM    531  HA  ASP A  33      -1.395  14.533  40.944  1.00  0.00           H  
ATOM    532 1HB  ASP A  33      -2.327  17.317  40.042  1.00  0.00           H  
ATOM    533 2HB  ASP A  33      -2.823  15.710  39.458  1.00  0.00           H  
ATOM    534  N   GLU A  34       0.369  16.369  38.858  1.00  0.00           N  
ATOM    535  CA  GLU A  34       1.178  16.167  37.636  1.00  0.00           C  
ATOM    536  C   GLU A  34       2.214  15.073  37.881  1.00  0.00           C  
ATOM    537  O   GLU A  34       2.566  14.339  36.959  1.00  0.00           O  
ATOM    538  CB  GLU A  34       1.876  17.463  37.217  1.00  0.00           C  
ATOM    539  CG  GLU A  34       0.941  18.528  36.659  1.00  0.00           C  
ATOM    540  CD  GLU A  34       0.250  18.095  35.396  1.00  0.00           C  
ATOM    541  OE1 GLU A  34       0.865  17.424  34.604  1.00  0.00           O  
ATOM    542  OE2 GLU A  34      -0.897  18.438  35.224  1.00  0.00           O  
ATOM    543  H   GLU A  34       0.383  17.270  39.314  1.00  0.00           H  
ATOM    544  HA  GLU A  34       0.544  15.796  36.830  1.00  0.00           H  
ATOM    545 1HB  GLU A  34       2.396  17.890  38.074  1.00  0.00           H  
ATOM    546 2HB  GLU A  34       2.624  17.243  36.455  1.00  0.00           H  
ATOM    547 1HG  GLU A  34       0.188  18.765  37.410  1.00  0.00           H  
ATOM    548 2HG  GLU A  34       1.515  19.432  36.462  1.00  0.00           H  
ATOM    549  N   ASP A  35       2.681  14.966  39.130  1.00  0.00           N  
ATOM    550  CA  ASP A  35       3.646  13.927  39.518  1.00  0.00           C  
ATOM    551  C   ASP A  35       2.987  12.581  39.387  1.00  0.00           C  
ATOM    552  O   ASP A  35       3.506  11.689  38.687  1.00  0.00           O  
ATOM    553  CB  ASP A  35       4.143  14.126  40.952  1.00  0.00           C  
ATOM    554  CG  ASP A  35       5.095  15.306  41.091  1.00  0.00           C  
ATOM    555  OD1 ASP A  35       5.950  15.457  40.250  1.00  0.00           O  
ATOM    556  OD2 ASP A  35       4.959  16.045  42.037  1.00  0.00           O  
ATOM    557  H   ASP A  35       2.358  15.622  39.827  1.00  0.00           H  
ATOM    558  HA  ASP A  35       4.523  13.977  38.872  1.00  0.00           H  
ATOM    559 1HB  ASP A  35       3.291  14.285  41.614  1.00  0.00           H  
ATOM    560 2HB  ASP A  35       4.655  13.224  41.288  1.00  0.00           H  
ATOM    561  N   LYS A  36       1.838  12.442  40.053  1.00  0.00           N  
ATOM    562  CA  LYS A  36       1.098  11.187  39.995  1.00  0.00           C  
ATOM    563  C   LYS A  36       0.870  10.767  38.541  1.00  0.00           C  
ATOM    564  O   LYS A  36       1.038   9.614  38.209  1.00  0.00           O  
ATOM    565  CB  LYS A  36      -0.238  11.315  40.729  1.00  0.00           C  
ATOM    566  CG  LYS A  36      -0.113  11.511  42.234  1.00  0.00           C  
ATOM    567  CD  LYS A  36      -1.448  11.898  42.853  1.00  0.00           C  
ATOM    568  CE  LYS A  36      -1.307  12.169  44.344  1.00  0.00           C  
ATOM    569  NZ  LYS A  36      -2.589  12.628  44.948  1.00  0.00           N  
ATOM    570  H   LYS A  36       1.470  13.205  40.603  1.00  0.00           H  
ATOM    571  HA  LYS A  36       1.698  10.385  40.426  1.00  0.00           H  
ATOM    572 1HB  LYS A  36      -0.795  12.164  40.327  1.00  0.00           H  
ATOM    573 2HB  LYS A  36      -0.835  10.419  40.556  1.00  0.00           H  
ATOM    574 1HG  LYS A  36       0.238  10.585  42.694  1.00  0.00           H  
ATOM    575 2HG  LYS A  36       0.615  12.294  42.440  1.00  0.00           H  
ATOM    576 1HD  LYS A  36      -1.829  12.794  42.364  1.00  0.00           H  
ATOM    577 2HD  LYS A  36      -2.163  11.090  42.706  1.00  0.00           H  
ATOM    578 1HE  LYS A  36      -0.987  11.259  44.850  1.00  0.00           H  
ATOM    579 2HE  LYS A  36      -0.550  12.935  44.506  1.00  0.00           H  
ATOM    580 1HZ  LYS A  36      -2.455  12.797  45.935  1.00  0.00           H  
ATOM    581 2HZ  LYS A  36      -2.885  13.481  44.499  1.00  0.00           H  
ATOM    582 3HZ  LYS A  36      -3.295  11.917  44.823  1.00  0.00           H  
ATOM    583  N   ARG A  37       0.551  11.719  37.680  1.00  0.00           N  
ATOM    584  CA  ARG A  37       0.197  11.448  36.282  1.00  0.00           C  
ATOM    585  C   ARG A  37       1.343  10.777  35.538  1.00  0.00           C  
ATOM    586  O   ARG A  37       1.125   9.954  34.679  1.00  0.00           O  
ATOM    587  CB  ARG A  37      -0.178  12.736  35.563  1.00  0.00           C  
ATOM    588  CG  ARG A  37      -0.610  12.557  34.116  1.00  0.00           C  
ATOM    589  CD  ARG A  37      -1.090  13.833  33.526  1.00  0.00           C  
ATOM    590  NE  ARG A  37      -0.042  14.841  33.487  1.00  0.00           N  
ATOM    591  CZ  ARG A  37       0.929  14.901  32.555  1.00  0.00           C  
ATOM    592  NH1 ARG A  37       0.971  14.006  31.592  1.00  0.00           N  
ATOM    593  NH2 ARG A  37       1.838  15.859  32.607  1.00  0.00           N  
ATOM    594  H   ARG A  37       0.554  12.673  38.011  1.00  0.00           H  
ATOM    595  HA  ARG A  37      -0.679  10.801  36.242  1.00  0.00           H  
ATOM    596 1HB  ARG A  37      -0.995  13.224  36.094  1.00  0.00           H  
ATOM    597 2HB  ARG A  37       0.671  13.418  35.572  1.00  0.00           H  
ATOM    598 1HG  ARG A  37       0.233  12.202  33.526  1.00  0.00           H  
ATOM    599 2HG  ARG A  37      -1.422  11.830  34.066  1.00  0.00           H  
ATOM    600 1HD  ARG A  37      -1.430  13.657  32.506  1.00  0.00           H  
ATOM    601 2HD  ARG A  37      -1.915  14.222  34.121  1.00  0.00           H  
ATOM    602  HE  ARG A  37      -0.042  15.546  34.212  1.00  0.00           H  
ATOM    603 1HH1 ARG A  37       0.275  13.274  31.551  1.00  0.00           H  
ATOM    604 2HH1 ARG A  37       1.698  14.050  30.892  1.00  0.00           H  
ATOM    605 1HH2 ARG A  37       1.805  16.546  33.347  1.00  0.00           H  
ATOM    606 2HH2 ARG A  37       2.564  15.903  31.909  1.00  0.00           H  
ATOM    607  N   GLY A  38       2.566  11.117  35.918  1.00  0.00           N  
ATOM    608  CA  GLY A  38       3.768  10.402  35.455  1.00  0.00           C  
ATOM    609  C   GLY A  38       3.894   8.918  35.768  1.00  0.00           C  
ATOM    610  O   GLY A  38       4.689   8.229  35.173  1.00  0.00           O  
ATOM    611  H   GLY A  38       2.671  11.898  36.550  1.00  0.00           H  
ATOM    612 1HA  GLY A  38       3.828  10.472  34.369  1.00  0.00           H  
ATOM    613 2HA  GLY A  38       4.650  10.864  35.897  1.00  0.00           H  
ATOM    614  N   PHE A  39       3.096   8.393  36.673  1.00  0.00           N  
ATOM    615  CA  PHE A  39       3.208   6.992  37.044  1.00  0.00           C  
ATOM    616  C   PHE A  39       2.161   6.118  36.376  1.00  0.00           C  
ATOM    617  O   PHE A  39       2.284   4.888  36.417  1.00  0.00           O  
ATOM    618  CB  PHE A  39       3.095   6.843  38.562  1.00  0.00           C  
ATOM    619  CG  PHE A  39       4.241   7.450  39.318  1.00  0.00           C  
ATOM    620  CD1 PHE A  39       4.157   8.742  39.819  1.00  0.00           C  
ATOM    621  CD2 PHE A  39       5.411   6.733  39.530  1.00  0.00           C  
ATOM    622  CE1 PHE A  39       5.212   9.301  40.514  1.00  0.00           C  
ATOM    623  CE2 PHE A  39       6.466   7.289  40.226  1.00  0.00           C  
ATOM    624  CZ  PHE A  39       6.366   8.575  40.717  1.00  0.00           C  
ATOM    625  H   PHE A  39       2.394   8.966  37.120  1.00  0.00           H  
ATOM    626  HA  PHE A  39       4.160   6.591  36.693  1.00  0.00           H  
ATOM    627 1HB  PHE A  39       2.174   7.315  38.906  1.00  0.00           H  
ATOM    628 2HB  PHE A  39       3.038   5.787  38.821  1.00  0.00           H  
ATOM    629  HD1 PHE A  39       3.242   9.315  39.660  1.00  0.00           H  
ATOM    630  HD2 PHE A  39       5.490   5.718  39.138  1.00  0.00           H  
ATOM    631  HE1 PHE A  39       5.130  10.315  40.903  1.00  0.00           H  
ATOM    632  HE2 PHE A  39       7.378   6.715  40.383  1.00  0.00           H  
ATOM    633  HZ  PHE A  39       7.199   9.015  41.265  1.00  0.00           H  
ATOM    634  N   THR A  40       1.131   6.728  35.782  1.00  0.00           N  
ATOM    635  CA  THR A  40       0.055   5.975  35.136  1.00  0.00           C  
ATOM    636  C   THR A  40       0.648   4.884  34.220  1.00  0.00           C  
ATOM    637  O   THR A  40       0.423   3.692  34.452  1.00  0.00           O  
ATOM    638  CB  THR A  40      -0.867   6.904  34.325  1.00  0.00           C  
ATOM    639  OG1 THR A  40      -0.083   7.668  33.399  1.00  0.00           O  
ATOM    640  CG2 THR A  40      -1.617   7.850  35.249  1.00  0.00           C  
ATOM    641  H   THR A  40       1.095   7.737  35.780  1.00  0.00           H  
ATOM    642  HA  THR A  40      -0.534   5.453  35.890  1.00  0.00           H  
ATOM    643  HB  THR A  40      -1.585   6.306  33.765  1.00  0.00           H  
ATOM    644  HG1 THR A  40       0.321   8.410  33.857  1.00  0.00           H  
ATOM    645 1HG2 THR A  40      -2.264   8.499  34.659  1.00  0.00           H  
ATOM    646 2HG2 THR A  40      -2.222   7.273  35.947  1.00  0.00           H  
ATOM    647 3HG2 THR A  40      -0.904   8.458  35.805  1.00  0.00           H  
ATOM    648  N   LYS A  41       1.419   5.302  33.209  1.00  0.00           N  
ATOM    649  CA  LYS A  41       2.143   4.415  32.246  1.00  0.00           C  
ATOM    650  C   LYS A  41       2.898   3.281  32.954  1.00  0.00           C  
ATOM    651  O   LYS A  41       2.872   2.085  32.562  1.00  0.00           O  
ATOM    652  CB  LYS A  41       3.124   5.227  31.399  1.00  0.00           C  
ATOM    653  CG  LYS A  41       3.893   4.410  30.370  1.00  0.00           C  
ATOM    654  CD  LYS A  41       4.828   5.289  29.553  1.00  0.00           C  
ATOM    655  CE  LYS A  41       5.640   4.466  28.564  1.00  0.00           C  
ATOM    656  NZ  LYS A  41       6.572   5.311  27.770  1.00  0.00           N  
ATOM    657  H   LYS A  41       1.501   6.304  33.112  1.00  0.00           H  
ATOM    658  HA  LYS A  41       1.430   3.952  31.563  1.00  0.00           H  
ATOM    659 1HB  LYS A  41       2.582   6.011  30.867  1.00  0.00           H  
ATOM    660 2HB  LYS A  41       3.850   5.715  32.050  1.00  0.00           H  
ATOM    661 1HG  LYS A  41       4.481   3.645  30.880  1.00  0.00           H  
ATOM    662 2HG  LYS A  41       3.193   3.916  29.699  1.00  0.00           H  
ATOM    663 1HD  LYS A  41       4.244   6.028  29.002  1.00  0.00           H  
ATOM    664 2HD  LYS A  41       5.509   5.815  30.220  1.00  0.00           H  
ATOM    665 1HE  LYS A  41       6.220   3.718  29.106  1.00  0.00           H  
ATOM    666 2HE  LYS A  41       4.968   3.948  27.882  1.00  0.00           H  
ATOM    667 1HZ  LYS A  41       7.091   4.727  27.127  1.00  0.00           H  
ATOM    668 2HZ  LYS A  41       6.043   5.998  27.248  1.00  0.00           H  
ATOM    669 3HZ  LYS A  41       7.215   5.780  28.391  1.00  0.00           H  
ATOM    670  N   LEU A  42       3.580   3.669  34.026  1.00  0.00           N  
ATOM    671  CA  LEU A  42       4.245   2.703  34.929  1.00  0.00           C  
ATOM    672  C   LEU A  42       3.228   1.742  35.555  1.00  0.00           C  
ATOM    673  O   LEU A  42       3.361   0.507  35.470  1.00  0.00           O  
ATOM    674  CB  LEU A  42       5.003   3.442  36.039  1.00  0.00           C  
ATOM    675  CG  LEU A  42       6.252   4.212  35.593  1.00  0.00           C  
ATOM    676  CD1 LEU A  42       6.801   5.015  36.762  1.00  0.00           C  
ATOM    677  CD2 LEU A  42       7.290   3.234  35.066  1.00  0.00           C  
ATOM    678  H   LEU A  42       3.645   4.656  34.228  1.00  0.00           H  
ATOM    679  HA  LEU A  42       4.906   2.059  34.351  1.00  0.00           H  
ATOM    680 1HB  LEU A  42       4.325   4.154  36.508  1.00  0.00           H  
ATOM    681 2HB  LEU A  42       5.314   2.717  36.791  1.00  0.00           H  
ATOM    682  HG  LEU A  42       5.983   4.916  34.803  1.00  0.00           H  
ATOM    683 1HD1 LEU A  42       7.688   5.563  36.445  1.00  0.00           H  
ATOM    684 2HD1 LEU A  42       6.044   5.721  37.108  1.00  0.00           H  
ATOM    685 3HD1 LEU A  42       7.064   4.338  37.577  1.00  0.00           H  
ATOM    686 1HD2 LEU A  42       8.178   3.782  34.746  1.00  0.00           H  
ATOM    687 2HD2 LEU A  42       7.563   2.532  35.853  1.00  0.00           H  
ATOM    688 3HD2 LEU A  42       6.879   2.687  34.216  1.00  0.00           H  
ATOM    689  N   VAL A  43       2.175   2.273  36.134  1.00  0.00           N  
ATOM    690  CA  VAL A  43       1.191   1.347  36.628  1.00  0.00           C  
ATOM    691  C   VAL A  43       0.686   0.424  35.507  1.00  0.00           C  
ATOM    692  O   VAL A  43       0.545  -0.758  35.726  1.00  0.00           O  
ATOM    693  CB  VAL A  43       0.009   2.120  37.242  1.00  0.00           C  
ATOM    694  CG1 VAL A  43      -1.145   1.175  37.543  1.00  0.00           C  
ATOM    695  CG2 VAL A  43       0.461   2.838  38.505  1.00  0.00           C  
ATOM    696  H   VAL A  43       2.020   3.264  36.250  1.00  0.00           H  
ATOM    697  HA  VAL A  43       1.633   0.632  37.322  1.00  0.00           H  
ATOM    698  HB  VAL A  43      -0.354   2.848  36.517  1.00  0.00           H  
ATOM    699 1HG1 VAL A  43      -1.972   1.738  37.976  1.00  0.00           H  
ATOM    700 2HG1 VAL A  43      -1.476   0.699  36.621  1.00  0.00           H  
ATOM    701 3HG1 VAL A  43      -0.818   0.414  38.249  1.00  0.00           H  
ATOM    702 1HG2 VAL A  43      -0.380   3.383  38.932  1.00  0.00           H  
ATOM    703 2HG2 VAL A  43       0.827   2.111  39.226  1.00  0.00           H  
ATOM    704 3HG2 VAL A  43       1.258   3.539  38.258  1.00  0.00           H  
ATOM    705  N   TYR A  44       0.447   0.914  34.299  1.00  0.00           N  
ATOM    706  CA  TYR A  44      -0.118   0.017  33.268  1.00  0.00           C  
ATOM    707  C   TYR A  44       0.861  -1.075  32.921  1.00  0.00           C  
ATOM    708  O   TYR A  44       0.494  -2.237  32.841  1.00  0.00           O  
ATOM    709  CB  TYR A  44      -0.499   0.795  32.006  1.00  0.00           C  
ATOM    710  CG  TYR A  44      -1.523   1.882  32.245  1.00  0.00           C  
ATOM    711  CD1 TYR A  44      -2.421   1.769  33.296  1.00  0.00           C  
ATOM    712  CD2 TYR A  44      -1.566   2.990  31.412  1.00  0.00           C  
ATOM    713  CE1 TYR A  44      -3.358   2.762  33.515  1.00  0.00           C  
ATOM    714  CE2 TYR A  44      -2.501   3.982  31.630  1.00  0.00           C  
ATOM    715  CZ  TYR A  44      -3.394   3.871  32.675  1.00  0.00           C  
ATOM    716  OH  TYR A  44      -4.328   4.858  32.894  1.00  0.00           O  
ATOM    717  H   TYR A  44       0.638   1.877  34.062  1.00  0.00           H  
ATOM    718  HA  TYR A  44      -1.012  -0.473  33.654  1.00  0.00           H  
ATOM    719 1HB  TYR A  44       0.393   1.255  31.581  1.00  0.00           H  
ATOM    720 2HB  TYR A  44      -0.900   0.107  31.261  1.00  0.00           H  
ATOM    721  HD1 TYR A  44      -2.388   0.897  33.952  1.00  0.00           H  
ATOM    722  HD2 TYR A  44      -0.860   3.078  30.585  1.00  0.00           H  
ATOM    723  HE1 TYR A  44      -4.063   2.673  34.341  1.00  0.00           H  
ATOM    724  HE2 TYR A  44      -2.535   4.853  30.976  1.00  0.00           H  
ATOM    725  HH  TYR A  44      -4.872   4.624  33.651  1.00  0.00           H  
ATOM    726  N   GLN A  45       2.124  -0.689  32.749  1.00  0.00           N  
ATOM    727  CA  GLN A  45       3.208  -1.643  32.505  1.00  0.00           C  
ATOM    728  C   GLN A  45       3.362  -2.692  33.596  1.00  0.00           C  
ATOM    729  O   GLN A  45       3.747  -3.809  33.308  1.00  0.00           O  
ATOM    730  CB  GLN A  45       4.533  -0.894  32.338  1.00  0.00           C  
ATOM    731  CG  GLN A  45       4.639  -0.097  31.050  1.00  0.00           C  
ATOM    732  CD  GLN A  45       5.931   0.694  30.962  1.00  0.00           C  
ATOM    733  OE1 GLN A  45       6.530   1.044  31.982  1.00  0.00           O  
ATOM    734  NE2 GLN A  45       6.367   0.977  29.741  1.00  0.00           N  
ATOM    735  H   GLN A  45       2.337   0.298  32.789  1.00  0.00           H  
ATOM    736  HA  GLN A  45       2.984  -2.230  31.614  1.00  0.00           H  
ATOM    737 1HB  GLN A  45       4.668  -0.205  33.172  1.00  0.00           H  
ATOM    738 2HB  GLN A  45       5.359  -1.604  32.363  1.00  0.00           H  
ATOM    739 1HG  GLN A  45       4.602  -0.786  30.205  1.00  0.00           H  
ATOM    740 2HG  GLN A  45       3.806   0.602  30.997  1.00  0.00           H  
ATOM    741 1HE2 GLN A  45       7.215   1.498  29.621  1.00  0.00           H  
ATOM    742 2HE2 GLN A  45       5.852   0.674  28.941  1.00  0.00           H  
ATOM    743  N   ASN A  46       3.068  -2.363  34.846  1.00  0.00           N  
ATOM    744  CA  ASN A  46       3.279  -3.332  35.928  1.00  0.00           C  
ATOM    745  C   ASN A  46       2.279  -4.461  35.786  1.00  0.00           C  
ATOM    746  O   ASN A  46       2.602  -5.649  36.019  1.00  0.00           O  
ATOM    747  CB  ASN A  46       3.163  -2.676  37.292  1.00  0.00           C  
ATOM    748  CG  ASN A  46       4.407  -1.923  37.679  1.00  0.00           C  
ATOM    749  OD1 ASN A  46       4.365  -1.030  38.534  1.00  0.00           O  
ATOM    750  ND2 ASN A  46       5.511  -2.268  37.065  1.00  0.00           N  
ATOM    751  H   ASN A  46       2.698  -1.450  35.069  1.00  0.00           H  
ATOM    752  HA  ASN A  46       4.291  -3.736  35.871  1.00  0.00           H  
ATOM    753 1HB  ASN A  46       2.320  -1.985  37.292  1.00  0.00           H  
ATOM    754 2HB  ASN A  46       2.965  -3.437  38.045  1.00  0.00           H  
ATOM    755 1HD2 ASN A  46       6.368  -1.801  37.283  1.00  0.00           H  
ATOM    756 2HD2 ASN A  46       5.497  -2.996  36.381  1.00  0.00           H  
ATOM    757  N   ILE A  47       1.066  -4.092  35.377  1.00  0.00           N  
ATOM    758  CA  ILE A  47      -0.030  -5.074  35.200  1.00  0.00           C  
ATOM    759  C   ILE A  47       0.283  -6.016  34.064  1.00  0.00           C  
ATOM    760  O   ILE A  47       0.131  -7.238  34.186  1.00  0.00           O  
ATOM    761  CB  ILE A  47      -1.376  -4.380  34.922  1.00  0.00           C  
ATOM    762  CG1 ILE A  47      -1.839  -3.601  36.156  1.00  0.00           C  
ATOM    763  CG2 ILE A  47      -2.425  -5.400  34.508  1.00  0.00           C  
ATOM    764  CD1 ILE A  47      -2.995  -2.664  35.888  1.00  0.00           C  
ATOM    765  H   ILE A  47       0.889  -3.117  35.182  1.00  0.00           H  
ATOM    766  HA  ILE A  47      -0.111  -5.720  36.073  1.00  0.00           H  
ATOM    767  HB  ILE A  47      -1.252  -3.654  34.119  1.00  0.00           H  
ATOM    768 1HG1 ILE A  47      -2.141  -4.300  36.936  1.00  0.00           H  
ATOM    769 2HG1 ILE A  47      -1.009  -3.013  36.548  1.00  0.00           H  
ATOM    770 1HG2 ILE A  47      -3.370  -4.892  34.316  1.00  0.00           H  
ATOM    771 2HG2 ILE A  47      -2.098  -5.911  33.603  1.00  0.00           H  
ATOM    772 3HG2 ILE A  47      -2.560  -6.129  35.308  1.00  0.00           H  
ATOM    773 1HD1 ILE A  47      -3.266  -2.148  36.809  1.00  0.00           H  
ATOM    774 2HD1 ILE A  47      -2.703  -1.932  35.134  1.00  0.00           H  
ATOM    775 3HD1 ILE A  47      -3.849  -3.235  35.528  1.00  0.00           H  
ATOM    776  N   PHE A  48       0.773  -5.438  32.971  1.00  0.00           N  
ATOM    777  CA  PHE A  48       1.135  -6.226  31.820  1.00  0.00           C  
ATOM    778  C   PHE A  48       2.187  -7.221  32.171  1.00  0.00           C  
ATOM    779  O   PHE A  48       1.994  -8.427  31.986  1.00  0.00           O  
ATOM    780  CB  PHE A  48       1.587  -5.351  30.656  1.00  0.00           C  
ATOM    781  CG  PHE A  48       0.443  -4.885  29.801  1.00  0.00           C  
ATOM    782  CD1 PHE A  48      -0.297  -5.796  29.064  1.00  0.00           C  
ATOM    783  CD2 PHE A  48       0.075  -3.552  29.760  1.00  0.00           C  
ATOM    784  CE1 PHE A  48      -1.374  -5.384  28.289  1.00  0.00           C  
ATOM    785  CE2 PHE A  48      -1.010  -3.144  28.982  1.00  0.00           C  
ATOM    786  CZ  PHE A  48      -1.732  -4.067  28.267  1.00  0.00           C  
ATOM    787  H   PHE A  48       0.896  -4.436  32.940  1.00  0.00           H  
ATOM    788  HA  PHE A  48       0.277  -6.811  31.487  1.00  0.00           H  
ATOM    789 1HB  PHE A  48       2.092  -4.462  31.030  1.00  0.00           H  
ATOM    790 2HB  PHE A  48       2.264  -5.908  30.010  1.00  0.00           H  
ATOM    791  HD1 PHE A  48      -0.024  -6.852  29.096  1.00  0.00           H  
ATOM    792  HD2 PHE A  48       0.646  -2.816  30.325  1.00  0.00           H  
ATOM    793  HE1 PHE A  48      -1.933  -6.111  27.702  1.00  0.00           H  
ATOM    794  HE2 PHE A  48      -1.285  -2.089  28.942  1.00  0.00           H  
ATOM    795  HZ  PHE A  48      -2.591  -3.746  27.678  1.00  0.00           H  
ATOM    796  N   THR A  49       3.284  -6.726  32.724  1.00  0.00           N  
ATOM    797  CA  THR A  49       4.343  -7.625  33.187  1.00  0.00           C  
ATOM    798  C   THR A  49       3.861  -8.708  34.136  1.00  0.00           C  
ATOM    799  O   THR A  49       4.231  -9.893  34.012  1.00  0.00           O  
ATOM    800  CB  THR A  49       5.465  -6.826  33.876  1.00  0.00           C  
ATOM    801  OG1 THR A  49       6.035  -5.897  32.946  1.00  0.00           O  
ATOM    802  CG2 THR A  49       6.552  -7.762  34.383  1.00  0.00           C  
ATOM    803  H   THR A  49       3.403  -5.729  32.832  1.00  0.00           H  
ATOM    804  HA  THR A  49       4.807  -8.119  32.333  1.00  0.00           H  
ATOM    805  HB  THR A  49       5.051  -6.270  34.717  1.00  0.00           H  
ATOM    806  HG1 THR A  49       5.469  -5.124  32.879  1.00  0.00           H  
ATOM    807 1HG2 THR A  49       7.335  -7.180  34.868  1.00  0.00           H  
ATOM    808 2HG2 THR A  49       6.123  -8.462  35.100  1.00  0.00           H  
ATOM    809 3HG2 THR A  49       6.976  -8.314  33.546  1.00  0.00           H  
ATOM    810  N   ALA A  50       3.062  -8.325  35.126  1.00  0.00           N  
ATOM    811  CA  ALA A  50       2.650  -9.351  36.070  1.00  0.00           C  
ATOM    812  C   ALA A  50       1.910 -10.420  35.258  1.00  0.00           C  
ATOM    813  O   ALA A  50       2.171 -11.621  35.415  1.00  0.00           O  
ATOM    814  CB  ALA A  50       1.813  -8.791  37.202  1.00  0.00           C  
ATOM    815  H   ALA A  50       2.733  -7.379  35.254  1.00  0.00           H  
ATOM    816  HA  ALA A  50       3.541  -9.800  36.509  1.00  0.00           H  
ATOM    817 1HB  ALA A  50       1.532  -9.598  37.879  1.00  0.00           H  
ATOM    818 2HB  ALA A  50       2.391  -8.045  37.748  1.00  0.00           H  
ATOM    819 3HB  ALA A  50       0.915  -8.329  36.796  1.00  0.00           H  
ATOM    820  N   MET A  51       1.046  -9.986  34.330  1.00  0.00           N  
ATOM    821  CA  MET A  51       0.148 -10.935  33.694  1.00  0.00           C  
ATOM    822  C   MET A  51       0.894 -11.787  32.680  1.00  0.00           C  
ATOM    823  O   MET A  51       0.566 -12.936  32.499  1.00  0.00           O  
ATOM    824  CB  MET A  51      -1.013 -10.201  33.027  1.00  0.00           C  
ATOM    825  CG  MET A  51      -2.004  -9.575  33.998  1.00  0.00           C  
ATOM    826  SD  MET A  51      -2.768 -10.789  35.092  1.00  0.00           S  
ATOM    827  CE  MET A  51      -3.749 -11.726  33.923  1.00  0.00           C  
ATOM    828  H   MET A  51       1.004  -9.013  34.062  1.00  0.00           H  
ATOM    829  HA  MET A  51      -0.199 -11.665  34.425  1.00  0.00           H  
ATOM    830 1HB  MET A  51      -0.624  -9.407  32.391  1.00  0.00           H  
ATOM    831 2HB  MET A  51      -1.564 -10.894  32.387  1.00  0.00           H  
ATOM    832 1HG  MET A  51      -1.494  -8.833  34.610  1.00  0.00           H  
ATOM    833 2HG  MET A  51      -2.792  -9.071  33.440  1.00  0.00           H  
ATOM    834 1HE  MET A  51      -4.281 -12.518  34.450  1.00  0.00           H  
ATOM    835 2HE  MET A  51      -4.466 -11.065  33.437  1.00  0.00           H  
ATOM    836 3HE  MET A  51      -3.093 -12.167  33.171  1.00  0.00           H  
ATOM    837  N   GLN A  52       1.947 -11.250  32.089  1.00  0.00           N  
ATOM    838  CA  GLN A  52       2.800 -12.048  31.234  1.00  0.00           C  
ATOM    839  C   GLN A  52       3.520 -13.078  32.063  1.00  0.00           C  
ATOM    840  O   GLN A  52       3.396 -14.273  31.817  1.00  0.00           O  
ATOM    841  CB  GLN A  52       3.763 -11.169  30.448  1.00  0.00           C  
ATOM    842  CG  GLN A  52       3.033 -10.411  29.367  1.00  0.00           C  
ATOM    843  CD  GLN A  52       3.897  -9.564  28.507  1.00  0.00           C  
ATOM    844  OE1 GLN A  52       5.035  -9.282  28.841  1.00  0.00           O  
ATOM    845  NE2 GLN A  52       3.368  -9.152  27.366  1.00  0.00           N  
ATOM    846  H   GLN A  52       2.166 -10.274  32.230  1.00  0.00           H  
ATOM    847  HA  GLN A  52       2.187 -12.615  30.534  1.00  0.00           H  
ATOM    848 1HB  GLN A  52       4.228 -10.492  31.165  1.00  0.00           H  
ATOM    849 2HB  GLN A  52       4.521 -11.831  30.029  1.00  0.00           H  
ATOM    850 1HG  GLN A  52       2.315 -10.884  28.700  1.00  0.00           H  
ATOM    851 2HG  GLN A  52       2.506  -9.757  30.061  1.00  0.00           H  
ATOM    852 1HE2 GLN A  52       3.904  -8.577  26.746  1.00  0.00           H  
ATOM    853 2HE2 GLN A  52       2.435  -9.417  27.122  1.00  0.00           H  
ATOM    854  N   ALA A  53       4.237 -12.630  33.087  1.00  0.00           N  
ATOM    855  CA  ALA A  53       4.909 -13.556  33.998  1.00  0.00           C  
ATOM    856  C   ALA A  53       3.962 -14.665  34.409  1.00  0.00           C  
ATOM    857  O   ALA A  53       4.322 -15.790  34.310  1.00  0.00           O  
ATOM    858  CB  ALA A  53       5.439 -12.848  35.179  1.00  0.00           C  
ATOM    859  H   ALA A  53       4.323 -11.636  33.244  1.00  0.00           H  
ATOM    860  HA  ALA A  53       5.745 -14.018  33.473  1.00  0.00           H  
ATOM    861 1HB  ALA A  53       5.933 -13.562  35.838  1.00  0.00           H  
ATOM    862 2HB  ALA A  53       6.157 -12.093  34.859  1.00  0.00           H  
ATOM    863 3HB  ALA A  53       4.620 -12.368  35.713  1.00  0.00           H  
ATOM    864  N   MET A  54       2.734 -14.398  34.796  1.00  0.00           N  
ATOM    865  CA  MET A  54       1.841 -15.515  35.104  1.00  0.00           C  
ATOM    866  C   MET A  54       1.402 -16.312  33.890  1.00  0.00           C  
ATOM    867  O   MET A  54       0.961 -17.454  34.002  1.00  0.00           O  
ATOM    868  CB  MET A  54       0.611 -14.996  35.845  1.00  0.00           C  
ATOM    869  CG  MET A  54       0.880 -14.549  37.275  1.00  0.00           C  
ATOM    870  SD  MET A  54      -0.636 -14.214  38.196  1.00  0.00           S  
ATOM    871  CE  MET A  54      -1.135 -12.656  37.470  1.00  0.00           C  
ATOM    872  H   MET A  54       2.389 -13.453  34.887  1.00  0.00           H  
ATOM    873  HA  MET A  54       2.353 -16.234  35.743  1.00  0.00           H  
ATOM    874 1HB  MET A  54       0.191 -14.149  35.304  1.00  0.00           H  
ATOM    875 2HB  MET A  54      -0.151 -15.775  35.877  1.00  0.00           H  
ATOM    876 1HG  MET A  54       1.437 -15.325  37.800  1.00  0.00           H  
ATOM    877 2HG  MET A  54       1.482 -13.641  37.266  1.00  0.00           H  
ATOM    878 1HE  MET A  54      -2.060 -12.317  37.937  1.00  0.00           H  
ATOM    879 2HE  MET A  54      -0.354 -11.912  37.632  1.00  0.00           H  
ATOM    880 3HE  MET A  54      -1.295 -12.786  36.399  1.00  0.00           H  
ATOM    881  N   ILE A  55       1.448 -15.698  32.722  1.00  0.00           N  
ATOM    882  CA  ILE A  55       1.081 -16.427  31.508  1.00  0.00           C  
ATOM    883  C   ILE A  55       2.153 -17.483  31.152  1.00  0.00           C  
ATOM    884  O   ILE A  55       1.787 -18.605  30.827  1.00  0.00           O  
ATOM    885  CB  ILE A  55       0.891 -15.458  30.327  1.00  0.00           C  
ATOM    886  CG1 ILE A  55      -0.433 -14.700  30.466  1.00  0.00           C  
ATOM    887  CG2 ILE A  55       0.940 -16.212  29.006  1.00  0.00           C  
ATOM    888  CD1 ILE A  55      -0.553 -13.509  29.545  1.00  0.00           C  
ATOM    889  H   ILE A  55       1.732 -14.732  32.649  1.00  0.00           H  
ATOM    890  HA  ILE A  55       0.222 -17.071  31.692  1.00  0.00           H  
ATOM    891  HB  ILE A  55       1.684 -14.711  30.338  1.00  0.00           H  
ATOM    892 1HG1 ILE A  55      -1.261 -15.376  30.261  1.00  0.00           H  
ATOM    893 2HG1 ILE A  55      -0.545 -14.349  31.492  1.00  0.00           H  
ATOM    894 1HG2 ILE A  55       0.803 -15.512  28.183  1.00  0.00           H  
ATOM    895 2HG2 ILE A  55       1.905 -16.705  28.907  1.00  0.00           H  
ATOM    896 3HG2 ILE A  55       0.146 -16.958  28.985  1.00  0.00           H  
ATOM    897 1HD1 ILE A  55      -1.518 -13.023  29.701  1.00  0.00           H  
ATOM    898 2HD1 ILE A  55       0.248 -12.801  29.757  1.00  0.00           H  
ATOM    899 3HD1 ILE A  55      -0.480 -13.840  28.510  1.00  0.00           H  
ATOM    900  N   ARG A  56       3.444 -17.153  31.242  1.00  0.00           N  
ATOM    901  CA  ARG A  56       4.471 -18.201  31.160  1.00  0.00           C  
ATOM    902  C   ARG A  56       4.254 -19.238  32.238  1.00  0.00           C  
ATOM    903  O   ARG A  56       4.167 -20.411  31.966  1.00  0.00           O  
ATOM    904  CB  ARG A  56       5.867 -17.614  31.304  1.00  0.00           C  
ATOM    905  CG  ARG A  56       6.332 -16.773  30.126  1.00  0.00           C  
ATOM    906  CD  ARG A  56       7.673 -16.183  30.368  1.00  0.00           C  
ATOM    907  NE  ARG A  56       8.122 -15.373  29.245  1.00  0.00           N  
ATOM    908  CZ  ARG A  56       9.228 -14.607  29.250  1.00  0.00           C  
ATOM    909  NH1 ARG A  56       9.991 -14.554  30.321  1.00  0.00           N  
ATOM    910  NH2 ARG A  56       9.551 -13.908  28.175  1.00  0.00           N  
ATOM    911  H   ARG A  56       3.730 -16.192  31.366  1.00  0.00           H  
ATOM    912  HA  ARG A  56       4.463 -18.649  30.166  1.00  0.00           H  
ATOM    913 1HB  ARG A  56       5.907 -16.986  32.193  1.00  0.00           H  
ATOM    914 2HB  ARG A  56       6.589 -18.420  31.440  1.00  0.00           H  
ATOM    915 1HG  ARG A  56       6.389 -17.396  29.234  1.00  0.00           H  
ATOM    916 2HG  ARG A  56       5.625 -15.961  29.957  1.00  0.00           H  
ATOM    917 1HD  ARG A  56       7.636 -15.546  31.252  1.00  0.00           H  
ATOM    918 2HD  ARG A  56       8.399 -16.977  30.527  1.00  0.00           H  
ATOM    919  HE  ARG A  56       7.562 -15.388  28.405  1.00  0.00           H  
ATOM    920 1HH1 ARG A  56       9.743 -15.090  31.140  1.00  0.00           H  
ATOM    921 2HH1 ARG A  56      10.821 -13.979  30.323  1.00  0.00           H  
ATOM    922 1HH2 ARG A  56       8.966 -13.947  27.352  1.00  0.00           H  
ATOM    923 2HH2 ARG A  56      10.381 -13.334  28.177  1.00  0.00           H  
ATOM    924  N   ALA A  57       4.170 -18.792  33.479  1.00  0.00           N  
ATOM    925  CA  ALA A  57       3.919 -19.684  34.605  1.00  0.00           C  
ATOM    926  C   ALA A  57       2.999 -20.816  34.238  1.00  0.00           C  
ATOM    927  O   ALA A  57       3.277 -21.963  34.523  1.00  0.00           O  
ATOM    928  CB  ALA A  57       3.316 -18.918  35.739  1.00  0.00           C  
ATOM    929  H   ALA A  57       4.283 -17.803  33.650  1.00  0.00           H  
ATOM    930  HA  ALA A  57       4.868 -20.108  34.933  1.00  0.00           H  
ATOM    931 1HB  ALA A  57       3.132 -19.593  36.575  1.00  0.00           H  
ATOM    932 2HB  ALA A  57       4.002 -18.131  36.052  1.00  0.00           H  
ATOM    933 3HB  ALA A  57       2.375 -18.474  35.418  1.00  0.00           H  
ATOM    934  N   MET A  58       1.891 -20.481  33.603  1.00  0.00           N  
ATOM    935  CA  MET A  58       0.894 -21.474  33.196  1.00  0.00           C  
ATOM    936  C   MET A  58       1.477 -22.573  32.280  1.00  0.00           C  
ATOM    937  O   MET A  58       1.076 -23.729  32.381  1.00  0.00           O  
ATOM    938  CB  MET A  58      -0.271 -20.771  32.501  1.00  0.00           C  
ATOM    939  CG  MET A  58      -1.132 -19.918  33.423  1.00  0.00           C  
ATOM    940  SD  MET A  58      -2.143 -20.909  34.542  1.00  0.00           S  
ATOM    941  CE  MET A  58      -3.480 -21.392  33.451  1.00  0.00           C  
ATOM    942  H   MET A  58       1.729 -19.507  33.393  1.00  0.00           H  
ATOM    943  HA  MET A  58       0.537 -22.021  34.068  1.00  0.00           H  
ATOM    944 1HB  MET A  58       0.113 -20.126  31.712  1.00  0.00           H  
ATOM    945 2HB  MET A  58      -0.916 -21.514  32.033  1.00  0.00           H  
ATOM    946 1HG  MET A  58      -0.494 -19.268  34.020  1.00  0.00           H  
ATOM    947 2HG  MET A  58      -1.793 -19.291  32.826  1.00  0.00           H  
ATOM    948 1HE  MET A  58      -4.191 -22.012  34.000  1.00  0.00           H  
ATOM    949 2HE  MET A  58      -3.985 -20.500  33.079  1.00  0.00           H  
ATOM    950 3HE  MET A  58      -3.077 -21.958  32.611  1.00  0.00           H  
ATOM    951  N   ASP A  59       2.425 -22.202  31.419  1.00  0.00           N  
ATOM    952  CA  ASP A  59       3.193 -23.161  30.602  1.00  0.00           C  
ATOM    953  C   ASP A  59       4.194 -23.924  31.467  1.00  0.00           C  
ATOM    954  O   ASP A  59       3.977 -25.103  31.738  1.00  0.00           O  
ATOM    955  CB  ASP A  59       3.933 -22.472  29.420  1.00  0.00           C  
ATOM    956  CG  ASP A  59       2.986 -21.998  28.304  1.00  0.00           C  
ATOM    957  OD1 ASP A  59       1.852 -22.534  28.208  1.00  0.00           O  
ATOM    958  OD2 ASP A  59       3.373 -21.099  27.518  1.00  0.00           O  
ATOM    959  H   ASP A  59       2.618 -21.215  31.330  1.00  0.00           H  
ATOM    960  HA  ASP A  59       2.520 -23.909  30.181  1.00  0.00           H  
ATOM    961 1HB  ASP A  59       4.584 -21.653  29.732  1.00  0.00           H  
ATOM    962 2HB  ASP A  59       4.539 -23.304  29.063  1.00  0.00           H  
ATOM    963  N   THR A  60       5.269 -23.260  31.905  1.00  0.00           N  
ATOM    964  CA  THR A  60       6.284 -23.881  32.766  1.00  0.00           C  
ATOM    965  C   THR A  60       5.721 -24.836  33.817  1.00  0.00           C  
ATOM    966  O   THR A  60       6.111 -25.976  33.851  1.00  0.00           O  
ATOM    967  CB  THR A  60       7.115 -22.798  33.478  1.00  0.00           C  
ATOM    968  OG1 THR A  60       7.793 -21.994  32.503  1.00  0.00           O  
ATOM    969  CG2 THR A  60       8.139 -23.435  34.405  1.00  0.00           C  
ATOM    970  H   THR A  60       5.381 -22.295  31.630  1.00  0.00           H  
ATOM    971  HA  THR A  60       6.940 -24.513  32.166  1.00  0.00           H  
ATOM    972  HB  THR A  60       6.455 -22.157  34.062  1.00  0.00           H  
ATOM    973  HG1 THR A  60       7.209 -21.833  31.759  1.00  0.00           H  
ATOM    974 1HG2 THR A  60       8.717 -22.654  34.899  1.00  0.00           H  
ATOM    975 2HG2 THR A  60       7.625 -24.038  35.154  1.00  0.00           H  
ATOM    976 3HG2 THR A  60       8.809 -24.069  33.827  1.00  0.00           H  
ATOM    977  N   LEU A  61       4.780 -24.405  34.643  1.00  0.00           N  
ATOM    978  CA  LEU A  61       4.186 -25.304  35.652  1.00  0.00           C  
ATOM    979  C   LEU A  61       3.098 -26.205  35.078  1.00  0.00           C  
ATOM    980  O   LEU A  61       2.569 -27.078  35.769  1.00  0.00           O  
ATOM    981  CB  LEU A  61       3.597 -24.482  36.805  1.00  0.00           C  
ATOM    982  CG  LEU A  61       4.603 -23.645  37.607  1.00  0.00           C  
ATOM    983  CD1 LEU A  61       3.858 -22.788  38.620  1.00  0.00           C  
ATOM    984  CD2 LEU A  61       5.593 -24.572  38.300  1.00  0.00           C  
ATOM    985  H   LEU A  61       4.460 -23.449  34.587  1.00  0.00           H  
ATOM    986  HA  LEU A  61       4.948 -25.987  36.026  1.00  0.00           H  
ATOM    987 1HB  LEU A  61       2.851 -23.800  36.400  1.00  0.00           H  
ATOM    988 2HB  LEU A  61       3.102 -25.161  37.498  1.00  0.00           H  
ATOM    989  HG  LEU A  61       5.140 -22.976  36.935  1.00  0.00           H  
ATOM    990 1HD1 LEU A  61       4.572 -22.196  39.192  1.00  0.00           H  
ATOM    991 2HD1 LEU A  61       3.169 -22.124  38.098  1.00  0.00           H  
ATOM    992 3HD1 LEU A  61       3.296 -23.431  39.300  1.00  0.00           H  
ATOM    993 1HD2 LEU A  61       6.309 -23.977  38.869  1.00  0.00           H  
ATOM    994 2HD2 LEU A  61       5.059 -25.241  38.973  1.00  0.00           H  
ATOM    995 3HD2 LEU A  61       6.124 -25.159  37.551  1.00  0.00           H  
ATOM    996  N   LYS A  62       2.728 -25.963  33.831  1.00  0.00           N  
ATOM    997  CA  LYS A  62       1.757 -26.804  33.153  1.00  0.00           C  
ATOM    998  C   LYS A  62       0.445 -26.769  33.922  1.00  0.00           C  
ATOM    999  O   LYS A  62       0.013 -27.774  34.471  1.00  0.00           O  
ATOM   1000  CB  LYS A  62       2.269 -28.239  33.023  1.00  0.00           C  
ATOM   1001  CG  LYS A  62       3.563 -28.377  32.231  1.00  0.00           C  
ATOM   1002  CD  LYS A  62       3.977 -29.833  32.097  1.00  0.00           C  
ATOM   1003  CE  LYS A  62       5.287 -29.971  31.339  1.00  0.00           C  
ATOM   1004  NZ  LYS A  62       5.722 -31.390  31.225  1.00  0.00           N  
ATOM   1005  H   LYS A  62       3.128 -25.177  33.338  1.00  0.00           H  
ATOM   1006  HA  LYS A  62       1.549 -26.402  32.161  1.00  0.00           H  
ATOM   1007 1HB  LYS A  62       2.439 -28.657  34.016  1.00  0.00           H  
ATOM   1008 2HB  LYS A  62       1.511 -28.853  32.536  1.00  0.00           H  
ATOM   1009 1HG  LYS A  62       3.425 -27.954  31.235  1.00  0.00           H  
ATOM   1010 2HG  LYS A  62       4.358 -27.826  32.735  1.00  0.00           H  
ATOM   1011 1HD  LYS A  62       4.094 -30.273  33.089  1.00  0.00           H  
ATOM   1012 2HD  LYS A  62       3.200 -30.385  31.566  1.00  0.00           H  
ATOM   1013 1HE  LYS A  62       5.174 -29.558  30.337  1.00  0.00           H  
ATOM   1014 2HE  LYS A  62       6.066 -29.407  31.852  1.00  0.00           H  
ATOM   1015 1HZ  LYS A  62       6.593 -31.438  30.716  1.00  0.00           H  
ATOM   1016 2HZ  LYS A  62       5.849 -31.778  32.149  1.00  0.00           H  
ATOM   1017 3HZ  LYS A  62       5.016 -31.920  30.733  1.00  0.00           H  
ATOM   1018  N   ILE A  63      -0.171 -25.589  33.969  1.00  0.00           N  
ATOM   1019  CA  ILE A  63      -1.472 -25.430  34.601  1.00  0.00           C  
ATOM   1020  C   ILE A  63      -2.514 -25.066  33.556  1.00  0.00           C  
ATOM   1021  O   ILE A  63      -2.334 -24.121  32.802  1.00  0.00           O  
ATOM   1022  CB  ILE A  63      -1.432 -24.350  35.697  1.00  0.00           C  
ATOM   1023  CG1 ILE A  63      -0.420 -24.727  36.783  1.00  0.00           C  
ATOM   1024  CG2 ILE A  63      -2.814 -24.152  36.299  1.00  0.00           C  
ATOM   1025  CD1 ILE A  63      -0.136 -23.614  37.766  1.00  0.00           C  
ATOM   1026  H   ILE A  63       0.277 -24.784  33.555  1.00  0.00           H  
ATOM   1027  HA  ILE A  63      -1.803 -26.370  35.041  1.00  0.00           H  
ATOM   1028  HB  ILE A  63      -1.096 -23.406  35.267  1.00  0.00           H  
ATOM   1029 1HG1 ILE A  63      -0.788 -25.589  37.338  1.00  0.00           H  
ATOM   1030 2HG1 ILE A  63       0.522 -25.017  36.317  1.00  0.00           H  
ATOM   1031 1HG2 ILE A  63      -2.768 -23.385  37.073  1.00  0.00           H  
ATOM   1032 2HG2 ILE A  63      -3.509 -23.840  35.521  1.00  0.00           H  
ATOM   1033 3HG2 ILE A  63      -3.158 -25.089  36.737  1.00  0.00           H  
ATOM   1034 1HD1 ILE A  63       0.592 -23.958  38.503  1.00  0.00           H  
ATOM   1035 2HD1 ILE A  63       0.269 -22.753  37.231  1.00  0.00           H  
ATOM   1036 3HD1 ILE A  63      -1.057 -23.329  38.271  1.00  0.00           H  
ATOM   1037  N   PRO A  64      -3.595 -25.832  33.489  1.00  0.00           N  
ATOM   1038  CA  PRO A  64      -4.612 -25.561  32.506  1.00  0.00           C  
ATOM   1039  C   PRO A  64      -5.527 -24.361  32.831  1.00  0.00           C  
ATOM   1040  O   PRO A  64      -6.099 -24.298  33.925  1.00  0.00           O  
ATOM   1041  CB  PRO A  64      -5.438 -26.856  32.514  1.00  0.00           C  
ATOM   1042  CG  PRO A  64      -5.314 -27.371  33.867  1.00  0.00           C  
ATOM   1043  CD  PRO A  64      -3.905 -27.042  34.281  1.00  0.00           C  
ATOM   1044  HA  PRO A  64      -4.195 -25.329  31.515  1.00  0.00           H  
ATOM   1045 1HB  PRO A  64      -6.491 -26.664  32.261  1.00  0.00           H  
ATOM   1046 2HB  PRO A  64      -5.058 -27.582  31.780  1.00  0.00           H  
ATOM   1047 1HG  PRO A  64      -6.047 -26.902  34.540  1.00  0.00           H  
ATOM   1048 2HG  PRO A  64      -5.498 -28.454  33.898  1.00  0.00           H  
ATOM   1049 1HD  PRO A  64      -3.825 -26.832  35.356  1.00  0.00           H  
ATOM   1050 2HD  PRO A  64      -3.206 -27.863  34.060  1.00  0.00           H  
ATOM   1051  N   TYR A  65      -5.688 -23.450  31.869  1.00  0.00           N  
ATOM   1052  CA  TYR A  65      -6.739 -22.443  31.958  1.00  0.00           C  
ATOM   1053  C   TYR A  65      -8.034 -23.231  32.152  1.00  0.00           C  
ATOM   1054  O   TYR A  65      -8.321 -24.162  31.412  1.00  0.00           O  
ATOM   1055  CB  TYR A  65      -6.794 -21.556  30.712  1.00  0.00           C  
ATOM   1056  CG  TYR A  65      -5.537 -20.746  30.484  1.00  0.00           C  
ATOM   1057  CD1 TYR A  65      -4.411 -21.349  29.942  1.00  0.00           C  
ATOM   1058  CD2 TYR A  65      -5.509 -19.400  30.818  1.00  0.00           C  
ATOM   1059  CE1 TYR A  65      -3.263 -20.608  29.734  1.00  0.00           C  
ATOM   1060  CE2 TYR A  65      -4.361 -18.660  30.611  1.00  0.00           C  
ATOM   1061  CZ  TYR A  65      -3.242 -19.259  30.071  1.00  0.00           C  
ATOM   1062  OH  TYR A  65      -2.099 -18.523  29.863  1.00  0.00           O  
ATOM   1063  H   TYR A  65      -5.076 -23.453  31.065  1.00  0.00           H  
ATOM   1064  HA  TYR A  65      -6.560 -21.796  32.817  1.00  0.00           H  
ATOM   1065 1HB  TYR A  65      -6.963 -22.175  29.831  1.00  0.00           H  
ATOM   1066 2HB  TYR A  65      -7.633 -20.866  30.794  1.00  0.00           H  
ATOM   1067  HD1 TYR A  65      -4.433 -22.407  29.680  1.00  0.00           H  
ATOM   1068  HD2 TYR A  65      -6.393 -18.926  31.246  1.00  0.00           H  
ATOM   1069  HE1 TYR A  65      -2.380 -21.082  29.308  1.00  0.00           H  
ATOM   1070  HE2 TYR A  65      -4.339 -17.602  30.873  1.00  0.00           H  
ATOM   1071  HH  TYR A  65      -1.420 -19.087  29.485  1.00  0.00           H  
ATOM   1072  N   LYS A  66      -8.784 -22.878  33.179  1.00  0.00           N  
ATOM   1073  CA  LYS A  66     -10.090 -23.470  33.483  1.00  0.00           C  
ATOM   1074  C   LYS A  66     -11.139 -23.144  32.429  1.00  0.00           C  
ATOM   1075  O   LYS A  66     -12.066 -23.921  32.186  1.00  0.00           O  
ATOM   1076  CB  LYS A  66     -10.577 -23.001  34.855  1.00  0.00           C  
ATOM   1077  CG  LYS A  66     -11.907 -23.601  35.289  1.00  0.00           C  
ATOM   1078  CD  LYS A  66     -11.790 -25.100  35.524  1.00  0.00           C  
ATOM   1079  CE  LYS A  66     -13.090 -25.680  36.054  1.00  0.00           C  
ATOM   1080  NZ  LYS A  66     -13.001 -27.152  36.256  1.00  0.00           N  
ATOM   1081  H   LYS A  66      -8.420 -22.154  33.782  1.00  0.00           H  
ATOM   1082  HA  LYS A  66     -10.002 -24.556  33.527  1.00  0.00           H  
ATOM   1083 1HB  LYS A  66      -9.833 -23.254  35.611  1.00  0.00           H  
ATOM   1084 2HB  LYS A  66     -10.684 -21.917  34.851  1.00  0.00           H  
ATOM   1085 1HG  LYS A  66     -12.239 -23.121  36.211  1.00  0.00           H  
ATOM   1086 2HG  LYS A  66     -12.657 -23.420  34.518  1.00  0.00           H  
ATOM   1087 1HD  LYS A  66     -11.535 -25.596  34.587  1.00  0.00           H  
ATOM   1088 2HD  LYS A  66     -10.995 -25.292  36.244  1.00  0.00           H  
ATOM   1089 1HE  LYS A  66     -13.337 -25.211  37.006  1.00  0.00           H  
ATOM   1090 2HE  LYS A  66     -13.898 -25.473  35.352  1.00  0.00           H  
ATOM   1091 1HZ  LYS A  66     -13.882 -27.500  36.608  1.00  0.00           H  
ATOM   1092 2HZ  LYS A  66     -12.791 -27.601  35.374  1.00  0.00           H  
ATOM   1093 3HZ  LYS A  66     -12.268 -27.359  36.919  1.00  0.00           H  
ATOM   1094  N   TYR A  67     -11.023 -21.973  31.829  1.00  0.00           N  
ATOM   1095  CA  TYR A  67     -11.982 -21.551  30.848  1.00  0.00           C  
ATOM   1096  C   TYR A  67     -11.296 -21.404  29.514  1.00  0.00           C  
ATOM   1097  O   TYR A  67     -10.294 -20.722  29.432  1.00  0.00           O  
ATOM   1098  CB  TYR A  67     -12.650 -20.239  31.266  1.00  0.00           C  
ATOM   1099  CG  TYR A  67     -13.508 -20.358  32.507  1.00  0.00           C  
ATOM   1100  CD1 TYR A  67     -12.965 -20.078  33.753  1.00  0.00           C  
ATOM   1101  CD2 TYR A  67     -14.834 -20.746  32.399  1.00  0.00           C  
ATOM   1102  CE1 TYR A  67     -13.748 -20.189  34.887  1.00  0.00           C  
ATOM   1103  CE2 TYR A  67     -15.616 -20.854  33.532  1.00  0.00           C  
ATOM   1104  CZ  TYR A  67     -15.078 -20.577  34.771  1.00  0.00           C  
ATOM   1105  OH  TYR A  67     -15.856 -20.686  35.900  1.00  0.00           O  
ATOM   1106  H   TYR A  67     -10.252 -21.362  32.058  1.00  0.00           H  
ATOM   1107  HA  TYR A  67     -12.780 -22.289  30.769  1.00  0.00           H  
ATOM   1108 1HB  TYR A  67     -11.885 -19.484  31.453  1.00  0.00           H  
ATOM   1109 2HB  TYR A  67     -13.279 -19.876  30.453  1.00  0.00           H  
ATOM   1110  HD1 TYR A  67     -11.921 -19.775  33.837  1.00  0.00           H  
ATOM   1111  HD2 TYR A  67     -15.259 -20.966  31.420  1.00  0.00           H  
ATOM   1112  HE1 TYR A  67     -13.322 -19.969  35.866  1.00  0.00           H  
ATOM   1113  HE2 TYR A  67     -16.659 -21.161  33.446  1.00  0.00           H  
ATOM   1114  HH  TYR A  67     -16.742 -20.962  35.651  1.00  0.00           H  
ATOM   1115  N   GLU A  68     -11.838 -22.048  28.479  1.00  0.00           N  
ATOM   1116  CA  GLU A  68     -11.216 -22.121  27.140  1.00  0.00           C  
ATOM   1117  C   GLU A  68     -10.960 -20.734  26.505  1.00  0.00           C  
ATOM   1118  O   GLU A  68      -9.847 -20.468  26.022  1.00  0.00           O  
ATOM   1119  CB  GLU A  68     -12.098 -22.951  26.205  1.00  0.00           C  
ATOM   1120  CG  GLU A  68     -11.426 -23.359  24.901  1.00  0.00           C  
ATOM   1121  CD  GLU A  68     -10.339 -24.380  25.098  1.00  0.00           C  
ATOM   1122  OE1 GLU A  68     -10.342 -25.034  26.113  1.00  0.00           O  
ATOM   1123  OE2 GLU A  68      -9.507 -24.506  24.231  1.00  0.00           O  
ATOM   1124  H   GLU A  68     -12.724 -22.507  28.636  1.00  0.00           H  
ATOM   1125  HA  GLU A  68     -10.216 -22.548  27.220  1.00  0.00           H  
ATOM   1126 1HB  GLU A  68     -12.414 -23.861  26.716  1.00  0.00           H  
ATOM   1127 2HB  GLU A  68     -12.997 -22.387  25.956  1.00  0.00           H  
ATOM   1128 1HG  GLU A  68     -12.178 -23.771  24.229  1.00  0.00           H  
ATOM   1129 2HG  GLU A  68     -11.001 -22.472  24.432  1.00  0.00           H  
ATOM   1130  N   HIS A  69     -11.963 -19.848  26.545  1.00  0.00           N  
ATOM   1131  CA  HIS A  69     -11.854 -18.492  25.958  1.00  0.00           C  
ATOM   1132  C   HIS A  69     -10.688 -17.681  26.504  1.00  0.00           C  
ATOM   1133  O   HIS A  69     -10.227 -16.735  25.858  1.00  0.00           O  
ATOM   1134  CB  HIS A  69     -13.148 -17.705  26.188  1.00  0.00           C  
ATOM   1135  CG  HIS A  69     -13.295 -17.186  27.584  1.00  0.00           C  
ATOM   1136  ND1 HIS A  69     -13.704 -17.981  28.636  1.00  0.00           N  
ATOM   1137  CD2 HIS A  69     -13.092 -15.953  28.103  1.00  0.00           C  
ATOM   1138  CE1 HIS A  69     -13.742 -17.259  29.741  1.00  0.00           C  
ATOM   1139  NE2 HIS A  69     -13.377 -16.025  29.445  1.00  0.00           N  
ATOM   1140  H   HIS A  69     -12.825 -20.122  26.995  1.00  0.00           H  
ATOM   1141  HA  HIS A  69     -11.634 -18.570  24.894  1.00  0.00           H  
ATOM   1142 1HB  HIS A  69     -13.187 -16.859  25.502  1.00  0.00           H  
ATOM   1143 2HB  HIS A  69     -14.005 -18.343  25.968  1.00  0.00           H  
ATOM   1144  HD2 HIS A  69     -12.764 -15.067  27.560  1.00  0.00           H  
ATOM   1145  HE1 HIS A  69     -14.027 -17.619  30.730  1.00  0.00           H  
ATOM   1146  HE2 HIS A  69     -13.314 -15.254  30.095  1.00  0.00           H  
ATOM   1147  N   ASN A  70     -10.220 -18.036  27.700  1.00  0.00           N  
ATOM   1148  CA  ASN A  70      -9.040 -17.395  28.252  1.00  0.00           C  
ATOM   1149  C   ASN A  70      -7.733 -17.763  27.527  1.00  0.00           C  
ATOM   1150  O   ASN A  70      -6.728 -17.051  27.689  1.00  0.00           O  
ATOM   1151  CB  ASN A  70      -8.945 -17.606  29.778  1.00  0.00           C  
ATOM   1152  CG  ASN A  70      -9.913 -16.709  30.561  1.00  0.00           C  
ATOM   1153  OD1 ASN A  70     -10.123 -15.541  30.211  1.00  0.00           O  
ATOM   1154  ND2 ASN A  70     -10.505 -17.259  31.620  1.00  0.00           N  
ATOM   1155  H   ASN A  70     -10.684 -18.757  28.234  1.00  0.00           H  
ATOM   1156  HA  ASN A  70      -9.084 -16.320  28.071  1.00  0.00           H  
ATOM   1157 1HB  ASN A  70      -8.941 -18.610  30.204  1.00  0.00           H  
ATOM   1158 2HB  ASN A  70      -7.942 -17.183  29.838  1.00  0.00           H  
ATOM   1159 1HD2 ASN A  70     -11.148 -16.721  32.168  1.00  0.00           H  
ATOM   1160 2HD2 ASN A  70     -10.309 -18.207  31.868  1.00  0.00           H  
ATOM   1161  N   LYS A  71      -7.721 -18.825  26.715  1.00  0.00           N  
ATOM   1162  CA  LYS A  71      -6.513 -19.098  25.929  1.00  0.00           C  
ATOM   1163  C   LYS A  71      -6.339 -17.957  24.940  1.00  0.00           C  
ATOM   1164  O   LYS A  71      -5.223 -17.478  24.748  1.00  0.00           O  
ATOM   1165  CB  LYS A  71      -6.604 -20.440  25.201  1.00  0.00           C  
ATOM   1166  CG  LYS A  71      -6.584 -21.655  26.117  1.00  0.00           C  
ATOM   1167  CD  LYS A  71      -6.740 -22.946  25.328  1.00  0.00           C  
ATOM   1168  CE  LYS A  71      -6.780 -24.158  26.247  1.00  0.00           C  
ATOM   1169  NZ  LYS A  71      -7.020 -25.420  25.494  1.00  0.00           N  
ATOM   1170  H   LYS A  71      -8.515 -19.443  26.627  1.00  0.00           H  
ATOM   1171  HA  LYS A  71      -5.641 -19.105  26.583  1.00  0.00           H  
ATOM   1172 1HB  LYS A  71      -7.525 -20.477  24.618  1.00  0.00           H  
ATOM   1173 2HB  LYS A  71      -5.771 -20.532  24.504  1.00  0.00           H  
ATOM   1174 1HG  LYS A  71      -5.639 -21.685  26.662  1.00  0.00           H  
ATOM   1175 2HG  LYS A  71      -7.396 -21.580  26.839  1.00  0.00           H  
ATOM   1176 1HD  LYS A  71      -7.664 -22.910  24.749  1.00  0.00           H  
ATOM   1177 2HD  LYS A  71      -5.904 -23.053  24.638  1.00  0.00           H  
ATOM   1178 1HE  LYS A  71      -5.834 -24.241  26.779  1.00  0.00           H  
ATOM   1179 2HE  LYS A  71      -7.575 -24.030  26.982  1.00  0.00           H  
ATOM   1180 1HZ  LYS A  71      -7.040 -26.198  26.139  1.00  0.00           H  
ATOM   1181 2HZ  LYS A  71      -7.906 -25.361  25.011  1.00  0.00           H  
ATOM   1182 3HZ  LYS A  71      -6.279 -25.557  24.824  1.00  0.00           H  
ATOM   1183  N   ALA A  72      -7.434 -17.476  24.352  1.00  0.00           N  
ATOM   1184  CA  ALA A  72      -7.311 -16.374  23.389  1.00  0.00           C  
ATOM   1185  C   ALA A  72      -6.746 -15.122  24.079  1.00  0.00           C  
ATOM   1186  O   ALA A  72      -5.701 -14.556  23.656  1.00  0.00           O  
ATOM   1187  CB  ALA A  72      -8.628 -16.061  22.705  1.00  0.00           C  
ATOM   1188  H   ALA A  72      -8.349 -17.853  24.554  1.00  0.00           H  
ATOM   1189  HA  ALA A  72      -6.597 -16.662  22.617  1.00  0.00           H  
ATOM   1190 1HB  ALA A  72      -8.486 -15.240  22.003  1.00  0.00           H  
ATOM   1191 2HB  ALA A  72      -8.977 -16.942  22.167  1.00  0.00           H  
ATOM   1192 3HB  ALA A  72      -9.367 -15.775  23.452  1.00  0.00           H  
ATOM   1193  N   HIS A  73      -7.413 -14.715  25.159  1.00  0.00           N  
ATOM   1194  CA  HIS A  73      -6.895 -13.650  26.020  1.00  0.00           C  
ATOM   1195  C   HIS A  73      -5.393 -13.848  26.400  1.00  0.00           C  
ATOM   1196  O   HIS A  73      -4.593 -12.912  26.365  1.00  0.00           O  
ATOM   1197  CB  HIS A  73      -7.743 -13.557  27.293  1.00  0.00           C  
ATOM   1198  CG  HIS A  73      -9.136 -13.061  27.054  1.00  0.00           C  
ATOM   1199  ND1 HIS A  73     -10.130 -13.156  28.002  1.00  0.00           N  
ATOM   1200  CD2 HIS A  73      -9.696 -12.467  25.975  1.00  0.00           C  
ATOM   1201  CE1 HIS A  73     -11.247 -12.640  27.518  1.00  0.00           C  
ATOM   1202  NE2 HIS A  73     -11.008 -12.215  26.289  1.00  0.00           N  
ATOM   1203  H   HIS A  73      -8.295 -15.149  25.390  1.00  0.00           H  
ATOM   1204  HA  HIS A  73      -6.939 -12.698  25.492  1.00  0.00           H  
ATOM   1205 1HB  HIS A  73      -7.806 -14.541  27.761  1.00  0.00           H  
ATOM   1206 2HB  HIS A  73      -7.260 -12.888  28.005  1.00  0.00           H  
ATOM   1207  HD2 HIS A  73      -9.200 -12.231  25.034  1.00  0.00           H  
ATOM   1208  HE1 HIS A  73     -12.201 -12.577  28.041  1.00  0.00           H  
ATOM   1209  HE2 HIS A  73     -11.681 -11.776  25.676  1.00  0.00           H  
ATOM   1210  N   ALA A  74      -5.000 -15.069  26.728  1.00  0.00           N  
ATOM   1211  CA  ALA A  74      -3.604 -15.304  27.052  1.00  0.00           C  
ATOM   1212  C   ALA A  74      -2.715 -14.929  25.879  1.00  0.00           C  
ATOM   1213  O   ALA A  74      -1.671 -14.342  26.089  1.00  0.00           O  
ATOM   1214  CB  ALA A  74      -3.358 -16.728  27.496  1.00  0.00           C  
ATOM   1215  H   ALA A  74      -5.649 -15.842  26.758  1.00  0.00           H  
ATOM   1216  HA  ALA A  74      -3.320 -14.645  27.873  1.00  0.00           H  
ATOM   1217 1HB  ALA A  74      -2.301 -16.858  27.728  1.00  0.00           H  
ATOM   1218 2HB  ALA A  74      -3.953 -16.941  28.384  1.00  0.00           H  
ATOM   1219 3HB  ALA A  74      -3.640 -17.412  26.697  1.00  0.00           H  
ATOM   1220  N   GLN A  75      -3.131 -15.220  24.643  1.00  0.00           N  
ATOM   1221  CA  GLN A  75      -2.297 -14.880  23.438  1.00  0.00           C  
ATOM   1222  C   GLN A  75      -2.275 -13.387  23.105  1.00  0.00           C  
ATOM   1223  O   GLN A  75      -1.249 -12.845  22.676  1.00  0.00           O  
ATOM   1224  CB  GLN A  75      -2.795 -15.648  22.211  1.00  0.00           C  
ATOM   1225  CG  GLN A  75      -1.918 -15.492  20.980  1.00  0.00           C  
ATOM   1226  CD  GLN A  75      -0.582 -16.194  21.129  1.00  0.00           C  
ATOM   1227  OE1 GLN A  75      -0.460 -17.177  21.864  1.00  0.00           O  
ATOM   1228  NE2 GLN A  75       0.430 -15.692  20.430  1.00  0.00           N  
ATOM   1229  H   GLN A  75      -4.022 -15.677  24.512  1.00  0.00           H  
ATOM   1230  HA  GLN A  75      -1.254 -15.126  23.635  1.00  0.00           H  
ATOM   1231 1HB  GLN A  75      -2.857 -16.711  22.446  1.00  0.00           H  
ATOM   1232 2HB  GLN A  75      -3.799 -15.313  21.954  1.00  0.00           H  
ATOM   1233 1HG  GLN A  75      -2.434 -15.919  20.121  1.00  0.00           H  
ATOM   1234 2HG  GLN A  75      -1.729 -14.432  20.814  1.00  0.00           H  
ATOM   1235 1HE2 GLN A  75       1.337 -16.113  20.488  1.00  0.00           H  
ATOM   1236 2HE2 GLN A  75       0.288 -14.892  19.845  1.00  0.00           H  
ATOM   1237  N   LEU A  76      -3.418 -12.734  23.314  1.00  0.00           N  
ATOM   1238  CA  LEU A  76      -3.506 -11.275  23.214  1.00  0.00           C  
ATOM   1239  C   LEU A  76      -2.441 -10.626  24.058  1.00  0.00           C  
ATOM   1240  O   LEU A  76      -1.565  -9.937  23.557  1.00  0.00           O  
ATOM   1241  CB  LEU A  76      -4.888 -10.781  23.661  1.00  0.00           C  
ATOM   1242  CG  LEU A  76      -5.095  -9.262  23.621  1.00  0.00           C  
ATOM   1243  CD1 LEU A  76      -4.936  -8.764  22.192  1.00  0.00           C  
ATOM   1244  CD2 LEU A  76      -6.474  -8.923  24.167  1.00  0.00           C  
ATOM   1245  H   LEU A  76      -4.247 -13.262  23.548  1.00  0.00           H  
ATOM   1246  HA  LEU A  76      -3.355 -10.970  22.179  1.00  0.00           H  
ATOM   1247 1HB  LEU A  76      -5.643 -11.236  23.020  1.00  0.00           H  
ATOM   1248 2HB  LEU A  76      -5.061 -11.112  24.684  1.00  0.00           H  
ATOM   1249  HG  LEU A  76      -4.334  -8.774  24.231  1.00  0.00           H  
ATOM   1250 1HD1 LEU A  76      -5.083  -7.685  22.163  1.00  0.00           H  
ATOM   1251 2HD1 LEU A  76      -3.934  -9.002  21.832  1.00  0.00           H  
ATOM   1252 3HD1 LEU A  76      -5.675  -9.246  21.554  1.00  0.00           H  
ATOM   1253 1HD2 LEU A  76      -6.623  -7.844  24.139  1.00  0.00           H  
ATOM   1254 2HD2 LEU A  76      -7.236  -9.409  23.558  1.00  0.00           H  
ATOM   1255 3HD2 LEU A  76      -6.556  -9.274  25.197  1.00  0.00           H  
ATOM   1256  N   VAL A  77      -2.477 -10.912  25.347  1.00  0.00           N  
ATOM   1257  CA  VAL A  77      -1.602 -10.219  26.302  1.00  0.00           C  
ATOM   1258  C   VAL A  77      -0.138 -10.587  26.173  1.00  0.00           C  
ATOM   1259  O   VAL A  77       0.725  -9.730  26.313  1.00  0.00           O  
ATOM   1260  CB  VAL A  77      -2.054 -10.525  27.742  1.00  0.00           C  
ATOM   1261  CG1 VAL A  77      -1.065  -9.949  28.745  1.00  0.00           C  
ATOM   1262  CG2 VAL A  77      -3.448  -9.964  27.977  1.00  0.00           C  
ATOM   1263  H   VAL A  77      -3.115 -11.618  25.687  1.00  0.00           H  
ATOM   1264  HA  VAL A  77      -1.594  -9.143  26.124  1.00  0.00           H  
ATOM   1265  HB  VAL A  77      -2.068 -11.605  27.888  1.00  0.00           H  
ATOM   1266 1HG1 VAL A  77      -1.400 -10.176  29.757  1.00  0.00           H  
ATOM   1267 2HG1 VAL A  77      -0.083 -10.393  28.581  1.00  0.00           H  
ATOM   1268 3HG1 VAL A  77      -1.004  -8.869  28.616  1.00  0.00           H  
ATOM   1269 1HG2 VAL A  77      -3.762 -10.184  28.997  1.00  0.00           H  
ATOM   1270 2HG2 VAL A  77      -3.436  -8.884  27.826  1.00  0.00           H  
ATOM   1271 3HG2 VAL A  77      -4.147 -10.419  27.276  1.00  0.00           H  
ATOM   1272  N   ARG A  78       0.147 -11.852  25.917  1.00  0.00           N  
ATOM   1273  CA  ARG A  78       1.534 -12.307  25.922  1.00  0.00           C  
ATOM   1274  C   ARG A  78       2.333 -11.683  24.801  1.00  0.00           C  
ATOM   1275  O   ARG A  78       3.529 -11.655  24.841  1.00  0.00           O  
ATOM   1276  CB  ARG A  78       1.602 -13.822  25.795  1.00  0.00           C  
ATOM   1277  CG  ARG A  78       1.375 -14.357  24.391  1.00  0.00           C  
ATOM   1278  CD  ARG A  78       1.252 -15.837  24.379  1.00  0.00           C  
ATOM   1279  NE  ARG A  78       2.483 -16.486  24.801  1.00  0.00           N  
ATOM   1280  CZ  ARG A  78       2.608 -17.804  25.050  1.00  0.00           C  
ATOM   1281  NH1 ARG A  78       1.569 -18.598  24.916  1.00  0.00           N  
ATOM   1282  NH2 ARG A  78       3.774 -18.298  25.429  1.00  0.00           N  
ATOM   1283  H   ARG A  78      -0.588 -12.515  25.716  1.00  0.00           H  
ATOM   1284  HA  ARG A  78       2.019 -12.003  26.850  1.00  0.00           H  
ATOM   1285 1HB  ARG A  78       2.580 -14.171  26.125  1.00  0.00           H  
ATOM   1286 2HB  ARG A  78       0.855 -14.276  26.447  1.00  0.00           H  
ATOM   1287 1HG  ARG A  78       0.454 -13.934  23.985  1.00  0.00           H  
ATOM   1288 2HG  ARG A  78       2.214 -14.078  23.752  1.00  0.00           H  
ATOM   1289 1HD  ARG A  78       0.457 -16.141  25.059  1.00  0.00           H  
ATOM   1290 2HD  ARG A  78       1.018 -16.176  23.372  1.00  0.00           H  
ATOM   1291  HE  ARG A  78       3.305 -15.906  24.915  1.00  0.00           H  
ATOM   1292 1HH1 ARG A  78       0.679 -18.220  24.625  1.00  0.00           H  
ATOM   1293 2HH1 ARG A  78       1.662 -19.587  25.103  1.00  0.00           H  
ATOM   1294 1HH2 ARG A  78       4.572 -17.685  25.533  1.00  0.00           H  
ATOM   1295 2HH2 ARG A  78       3.867 -19.285  25.617  1.00  0.00           H  
ATOM   1296  N   GLU A  79       1.637 -11.175  23.810  1.00  0.00           N  
ATOM   1297  CA  GLU A  79       2.238 -10.477  22.702  1.00  0.00           C  
ATOM   1298  C   GLU A  79       2.539  -9.014  22.947  1.00  0.00           C  
ATOM   1299  O   GLU A  79       3.354  -8.446  22.235  1.00  0.00           O  
ATOM   1300  CB  GLU A  79       1.326 -10.599  21.479  1.00  0.00           C  
ATOM   1301  CG  GLU A  79       1.224 -12.007  20.908  1.00  0.00           C  
ATOM   1302  CD  GLU A  79       0.295 -12.095  19.732  1.00  0.00           C  
ATOM   1303  OE1 GLU A  79      -0.336 -11.112  19.421  1.00  0.00           O  
ATOM   1304  OE2 GLU A  79       0.214 -13.147  19.140  1.00  0.00           O  
ATOM   1305  H   GLU A  79       0.633 -11.285  23.836  1.00  0.00           H  
ATOM   1306  HA  GLU A  79       3.202 -10.926  22.462  1.00  0.00           H  
ATOM   1307 1HB  GLU A  79       0.321 -10.271  21.741  1.00  0.00           H  
ATOM   1308 2HB  GLU A  79       1.689  -9.942  20.687  1.00  0.00           H  
ATOM   1309 1HG  GLU A  79       2.215 -12.336  20.600  1.00  0.00           H  
ATOM   1310 2HG  GLU A  79       0.874 -12.678  21.692  1.00  0.00           H  
ATOM   1311  N   VAL A  80       1.895  -8.379  23.915  1.00  0.00           N  
ATOM   1312  CA  VAL A  80       2.126  -6.959  24.104  1.00  0.00           C  
ATOM   1313  C   VAL A  80       3.611  -6.745  24.406  1.00  0.00           C  
ATOM   1314  O   VAL A  80       4.234  -7.566  25.048  1.00  0.00           O  
ATOM   1315  CB  VAL A  80       1.264  -6.412  25.257  1.00  0.00           C  
ATOM   1316  CG1 VAL A  80       1.633  -4.967  25.560  1.00  0.00           C  
ATOM   1317  CG2 VAL A  80      -0.210  -6.529  24.902  1.00  0.00           C  
ATOM   1318  H   VAL A  80       1.247  -8.858  24.525  1.00  0.00           H  
ATOM   1319  HA  VAL A  80       1.972  -6.405  23.177  1.00  0.00           H  
ATOM   1320  HB  VAL A  80       1.469  -6.991  26.158  1.00  0.00           H  
ATOM   1321 1HG1 VAL A  80       1.014  -4.596  26.378  1.00  0.00           H  
ATOM   1322 2HG1 VAL A  80       2.684  -4.913  25.846  1.00  0.00           H  
ATOM   1323 3HG1 VAL A  80       1.467  -4.356  24.673  1.00  0.00           H  
ATOM   1324 1HG2 VAL A  80      -0.814  -6.141  25.722  1.00  0.00           H  
ATOM   1325 2HG2 VAL A  80      -0.413  -5.954  23.998  1.00  0.00           H  
ATOM   1326 3HG2 VAL A  80      -0.461  -7.575  24.731  1.00  0.00           H  
ATOM   1327  N   ASP A  81       4.191  -5.681  23.868  1.00  0.00           N  
ATOM   1328  CA  ASP A  81       5.544  -5.262  24.272  1.00  0.00           C  
ATOM   1329  C   ASP A  81       5.410  -4.192  25.350  1.00  0.00           C  
ATOM   1330  O   ASP A  81       5.041  -3.047  25.058  1.00  0.00           O  
ATOM   1331  CB  ASP A  81       6.343  -4.720  23.084  1.00  0.00           C  
ATOM   1332  CG  ASP A  81       7.766  -4.327  23.457  1.00  0.00           C  
ATOM   1333  OD1 ASP A  81       8.041  -4.206  24.627  1.00  0.00           O  
ATOM   1334  OD2 ASP A  81       8.565  -4.152  22.568  1.00  0.00           O  
ATOM   1335  H   ASP A  81       3.699  -5.145  23.168  1.00  0.00           H  
ATOM   1336  HA  ASP A  81       6.092  -6.117  24.669  1.00  0.00           H  
ATOM   1337 1HB  ASP A  81       6.384  -5.475  22.298  1.00  0.00           H  
ATOM   1338 2HB  ASP A  81       5.836  -3.846  22.672  1.00  0.00           H  
ATOM   1339  N   VAL A  82       5.771  -4.540  26.579  1.00  0.00           N  
ATOM   1340  CA  VAL A  82       5.488  -3.679  27.715  1.00  0.00           C  
ATOM   1341  C   VAL A  82       6.098  -2.288  27.587  1.00  0.00           C  
ATOM   1342  O   VAL A  82       5.480  -1.320  27.986  1.00  0.00           O  
ATOM   1343  CB  VAL A  82       6.012  -4.337  29.005  1.00  0.00           C  
ATOM   1344  CG1 VAL A  82       5.911  -3.370  30.175  1.00  0.00           C  
ATOM   1345  CG2 VAL A  82       5.233  -5.612  29.290  1.00  0.00           C  
ATOM   1346  H   VAL A  82       6.250  -5.416  26.733  1.00  0.00           H  
ATOM   1347  HA  VAL A  82       4.426  -3.437  27.775  1.00  0.00           H  
ATOM   1348  HB  VAL A  82       7.068  -4.576  28.877  1.00  0.00           H  
ATOM   1349 1HG1 VAL A  82       6.286  -3.852  31.079  1.00  0.00           H  
ATOM   1350 2HG1 VAL A  82       6.505  -2.481  29.965  1.00  0.00           H  
ATOM   1351 3HG1 VAL A  82       4.869  -3.086  30.323  1.00  0.00           H  
ATOM   1352 1HG2 VAL A  82       5.610  -6.072  30.203  1.00  0.00           H  
ATOM   1353 2HG2 VAL A  82       4.177  -5.373  29.412  1.00  0.00           H  
ATOM   1354 3HG2 VAL A  82       5.354  -6.306  28.457  1.00  0.00           H  
ATOM   1355  N   GLU A  83       7.293  -2.193  27.006  1.00  0.00           N  
ATOM   1356  CA  GLU A  83       7.988  -0.898  26.830  1.00  0.00           C  
ATOM   1357  C   GLU A  83       7.121   0.179  26.155  1.00  0.00           C  
ATOM   1358  O   GLU A  83       7.193   1.352  26.520  1.00  0.00           O  
ATOM   1359  CB  GLU A  83       9.264  -1.101  26.010  1.00  0.00           C  
ATOM   1360  CG  GLU A  83      10.089   0.163  25.809  1.00  0.00           C  
ATOM   1361  CD  GLU A  83      10.677   0.688  27.090  1.00  0.00           C  
ATOM   1362  OE1 GLU A  83      10.802  -0.071  28.020  1.00  0.00           O  
ATOM   1363  OE2 GLU A  83      10.997   1.853  27.136  1.00  0.00           O  
ATOM   1364  H   GLU A  83       7.736  -3.038  26.675  1.00  0.00           H  
ATOM   1365  HA  GLU A  83       8.233  -0.474  27.805  1.00  0.00           H  
ATOM   1366 1HB  GLU A  83       9.898  -1.840  26.501  1.00  0.00           H  
ATOM   1367 2HB  GLU A  83       9.007  -1.492  25.027  1.00  0.00           H  
ATOM   1368 1HG  GLU A  83      10.900  -0.052  25.113  1.00  0.00           H  
ATOM   1369 2HG  GLU A  83       9.458   0.930  25.364  1.00  0.00           H  
ATOM   1370  N   LYS A  84       6.292  -0.225  25.196  1.00  0.00           N  
ATOM   1371  CA  LYS A  84       5.504   0.710  24.397  1.00  0.00           C  
ATOM   1372  C   LYS A  84       4.123   1.012  25.004  1.00  0.00           C  
ATOM   1373  O   LYS A  84       3.428   1.923  24.548  1.00  0.00           O  
ATOM   1374  CB  LYS A  84       5.338   0.164  22.978  1.00  0.00           C  
ATOM   1375  CG  LYS A  84       6.635   0.066  22.186  1.00  0.00           C  
ATOM   1376  CD  LYS A  84       6.389  -0.478  20.787  1.00  0.00           C  
ATOM   1377  CE  LYS A  84       7.682  -0.574  19.992  1.00  0.00           C  
ATOM   1378  NZ  LYS A  84       7.461  -1.134  18.632  1.00  0.00           N  
ATOM   1379  H   LYS A  84       6.209  -1.216  25.018  1.00  0.00           H  
ATOM   1380  HA  LYS A  84       5.998   1.682  24.373  1.00  0.00           H  
ATOM   1381 1HB  LYS A  84       4.896  -0.831  23.021  1.00  0.00           H  
ATOM   1382 2HB  LYS A  84       4.653   0.803  22.420  1.00  0.00           H  
ATOM   1383 1HG  LYS A  84       7.089   1.053  22.108  1.00  0.00           H  
ATOM   1384 2HG  LYS A  84       7.329  -0.594  22.706  1.00  0.00           H  
ATOM   1385 1HD  LYS A  84       5.941  -1.471  20.855  1.00  0.00           H  
ATOM   1386 2HD  LYS A  84       5.696   0.177  20.258  1.00  0.00           H  
ATOM   1387 1HE  LYS A  84       8.122   0.417  19.896  1.00  0.00           H  
ATOM   1388 2HE  LYS A  84       8.390  -1.211  20.522  1.00  0.00           H  
ATOM   1389 1HZ  LYS A  84       8.341  -1.180  18.138  1.00  0.00           H  
ATOM   1390 2HZ  LYS A  84       7.069  -2.062  18.708  1.00  0.00           H  
ATOM   1391 3HZ  LYS A  84       6.821  -0.540  18.123  1.00  0.00           H  
ATOM   1392  N   VAL A  85       3.732   0.261  26.029  1.00  0.00           N  
ATOM   1393  CA  VAL A  85       2.456   0.455  26.705  1.00  0.00           C  
ATOM   1394  C   VAL A  85       2.344   1.852  27.317  1.00  0.00           C  
ATOM   1395  O   VAL A  85       3.137   2.259  28.193  1.00  0.00           O  
ATOM   1396  CB  VAL A  85       2.262  -0.570  27.802  1.00  0.00           C  
ATOM   1397  CG1 VAL A  85       1.022  -0.263  28.597  1.00  0.00           C  
ATOM   1398  CG2 VAL A  85       2.201  -1.954  27.208  1.00  0.00           C  
ATOM   1399  H   VAL A  85       4.350  -0.472  26.346  1.00  0.00           H  
ATOM   1400  HA  VAL A  85       1.622   0.386  26.006  1.00  0.00           H  
ATOM   1401  HB  VAL A  85       3.125  -0.543  28.468  1.00  0.00           H  
ATOM   1402 1HG1 VAL A  85       0.898  -1.010  29.382  1.00  0.00           H  
ATOM   1403 2HG1 VAL A  85       1.114   0.725  29.047  1.00  0.00           H  
ATOM   1404 3HG1 VAL A  85       0.153  -0.283  27.938  1.00  0.00           H  
ATOM   1405 1HG2 VAL A  85       2.062  -2.686  28.003  1.00  0.00           H  
ATOM   1406 2HG2 VAL A  85       1.366  -2.012  26.510  1.00  0.00           H  
ATOM   1407 3HG2 VAL A  85       3.131  -2.166  26.680  1.00  0.00           H  
ATOM   1408  N   SER A  86       1.364   2.594  26.813  1.00  0.00           N  
ATOM   1409  CA  SER A  86       1.046   3.911  27.318  1.00  0.00           C  
ATOM   1410  C   SER A  86      -0.415   4.079  27.673  1.00  0.00           C  
ATOM   1411  O   SER A  86      -0.782   5.078  28.274  1.00  0.00           O  
ATOM   1412  CB  SER A  86       1.437   4.955  26.290  1.00  0.00           C  
ATOM   1413  OG  SER A  86       0.680   4.815  25.119  1.00  0.00           O  
ATOM   1414  H   SER A  86       0.824   2.217  26.047  1.00  0.00           H  
ATOM   1415  HA  SER A  86       1.668   4.213  28.162  1.00  0.00           H  
ATOM   1416 1HB  SER A  86       1.285   5.950  26.707  1.00  0.00           H  
ATOM   1417 2HB  SER A  86       2.496   4.856  26.056  1.00  0.00           H  
ATOM   1418  HG  SER A  86       1.241   4.346  24.496  1.00  0.00           H  
ATOM   1419  N   ALA A  87      -1.252   3.120  27.306  1.00  0.00           N  
ATOM   1420  CA  ALA A  87      -2.660   3.213  27.612  1.00  0.00           C  
ATOM   1421  C   ALA A  87      -3.171   1.854  27.923  1.00  0.00           C  
ATOM   1422  O   ALA A  87      -2.612   0.841  27.525  1.00  0.00           O  
ATOM   1423  CB  ALA A  87      -3.414   3.781  26.479  1.00  0.00           C  
ATOM   1424  H   ALA A  87      -0.909   2.312  26.806  1.00  0.00           H  
ATOM   1425  HA  ALA A  87      -2.788   3.871  28.471  1.00  0.00           H  
ATOM   1426 1HB  ALA A  87      -4.471   3.839  26.739  1.00  0.00           H  
ATOM   1427 2HB  ALA A  87      -3.040   4.781  26.257  1.00  0.00           H  
ATOM   1428 3HB  ALA A  87      -3.291   3.144  25.604  1.00  0.00           H  
ATOM   1429  N   PHE A  88      -4.270   1.845  28.637  1.00  0.00           N  
ATOM   1430  CA  PHE A  88      -4.792   0.623  29.128  1.00  0.00           C  
ATOM   1431  C   PHE A  88      -6.263   0.586  28.727  1.00  0.00           C  
ATOM   1432  O   PHE A  88      -7.130   1.183  29.374  1.00  0.00           O  
ATOM   1433  CB  PHE A  88      -4.508   0.518  30.644  1.00  0.00           C  
ATOM   1434  CG  PHE A  88      -4.917  -0.794  31.260  1.00  0.00           C  
ATOM   1435  CD1 PHE A  88      -4.707  -1.977  30.606  1.00  0.00           C  
ATOM   1436  CD2 PHE A  88      -5.517  -0.822  32.492  1.00  0.00           C  
ATOM   1437  CE1 PHE A  88      -5.115  -3.142  31.148  1.00  0.00           C  
ATOM   1438  CE2 PHE A  88      -5.912  -1.997  33.057  1.00  0.00           C  
ATOM   1439  CZ  PHE A  88      -5.711  -3.160  32.381  1.00  0.00           C  
ATOM   1440  H   PHE A  88      -4.755   2.706  28.844  1.00  0.00           H  
ATOM   1441  HA  PHE A  88      -4.317  -0.215  28.615  1.00  0.00           H  
ATOM   1442 1HB  PHE A  88      -3.442   0.628  30.834  1.00  0.00           H  
ATOM   1443 2HB  PHE A  88      -5.052   1.291  31.181  1.00  0.00           H  
ATOM   1444  HD1 PHE A  88      -4.205  -1.967  29.640  1.00  0.00           H  
ATOM   1445  HD2 PHE A  88      -5.673   0.118  33.022  1.00  0.00           H  
ATOM   1446  HE1 PHE A  88      -4.969  -4.074  30.606  1.00  0.00           H  
ATOM   1447  HE2 PHE A  88      -6.384  -2.011  34.039  1.00  0.00           H  
ATOM   1448  HZ  PHE A  88      -6.029  -4.106  32.819  1.00  0.00           H  
ATOM   1449  N   GLU A  89      -6.512  -0.098  27.615  1.00  0.00           N  
ATOM   1450  CA  GLU A  89      -7.791  -0.020  26.932  1.00  0.00           C  
ATOM   1451  C   GLU A  89      -8.260  -1.353  26.397  1.00  0.00           C  
ATOM   1452  O   GLU A  89      -7.524  -2.341  26.366  1.00  0.00           O  
ATOM   1453  CB  GLU A  89      -7.708   0.985  25.781  1.00  0.00           C  
ATOM   1454  CG  GLU A  89      -6.710   0.615  24.694  1.00  0.00           C  
ATOM   1455  CD  GLU A  89      -6.607   1.655  23.615  1.00  0.00           C  
ATOM   1456  OE1 GLU A  89      -7.302   2.640  23.697  1.00  0.00           O  
ATOM   1457  OE2 GLU A  89      -5.833   1.467  22.706  1.00  0.00           O  
ATOM   1458  H   GLU A  89      -5.787  -0.690  27.235  1.00  0.00           H  
ATOM   1459  HA  GLU A  89      -8.558   0.332  27.623  1.00  0.00           H  
ATOM   1460 1HB  GLU A  89      -8.688   1.087  25.315  1.00  0.00           H  
ATOM   1461 2HB  GLU A  89      -7.428   1.964  26.172  1.00  0.00           H  
ATOM   1462 1HG  GLU A  89      -5.728   0.478  25.145  1.00  0.00           H  
ATOM   1463 2HG  GLU A  89      -7.010  -0.334  24.250  1.00  0.00           H  
ATOM   1464  N   ASN A  90      -9.541  -1.452  26.068  1.00  0.00           N  
ATOM   1465  CA  ASN A  90     -10.043  -2.725  25.559  1.00  0.00           C  
ATOM   1466  C   ASN A  90      -9.351  -2.971  24.221  1.00  0.00           C  
ATOM   1467  O   ASN A  90      -8.937  -1.999  23.573  1.00  0.00           O  
ATOM   1468  CB  ASN A  90     -11.554  -2.720  25.417  1.00  0.00           C  
ATOM   1469  CG  ASN A  90     -12.259  -2.701  26.745  1.00  0.00           C  
ATOM   1470  OD1 ASN A  90     -11.737  -3.207  27.746  1.00  0.00           O  
ATOM   1471  ND2 ASN A  90     -13.435  -2.129  26.773  1.00  0.00           N  
ATOM   1472  H   ASN A  90     -10.178  -0.673  26.159  1.00  0.00           H  
ATOM   1473  HA  ASN A  90      -9.771  -3.530  26.243  1.00  0.00           H  
ATOM   1474 1HB  ASN A  90     -11.863  -1.846  24.843  1.00  0.00           H  
ATOM   1475 2HB  ASN A  90     -11.870  -3.604  24.864  1.00  0.00           H  
ATOM   1476 1HD2 ASN A  90     -13.951  -2.089  27.629  1.00  0.00           H  
ATOM   1477 2HD2 ASN A  90     -13.819  -1.734  25.939  1.00  0.00           H  
ATOM   1478  N   PRO A  91      -9.154  -4.223  23.823  1.00  0.00           N  
ATOM   1479  CA  PRO A  91      -9.678  -5.440  24.462  1.00  0.00           C  
ATOM   1480  C   PRO A  91      -8.856  -5.986  25.627  1.00  0.00           C  
ATOM   1481  O   PRO A  91      -9.137  -7.086  26.108  1.00  0.00           O  
ATOM   1482  CB  PRO A  91      -9.685  -6.432  23.295  1.00  0.00           C  
ATOM   1483  CG  PRO A  91      -8.494  -6.050  22.483  1.00  0.00           C  
ATOM   1484  CD  PRO A  91      -8.473  -4.545  22.536  1.00  0.00           C  
ATOM   1485  HA  PRO A  91     -10.702  -5.313  24.844  1.00  0.00           H  
ATOM   1486 1HB  PRO A  91      -9.628  -7.462  23.676  1.00  0.00           H  
ATOM   1487 2HB  PRO A  91     -10.628  -6.348  22.735  1.00  0.00           H  
ATOM   1488 1HG  PRO A  91      -7.584  -6.501  22.906  1.00  0.00           H  
ATOM   1489 2HG  PRO A  91      -8.594  -6.436  21.458  1.00  0.00           H  
ATOM   1490 1HD  PRO A  91      -7.431  -4.193  22.556  1.00  0.00           H  
ATOM   1491 2HD  PRO A  91      -9.003  -4.140  21.661  1.00  0.00           H  
ATOM   1492  N   TYR A  92      -7.858  -5.229  26.059  1.00  0.00           N  
ATOM   1493  CA  TYR A  92      -6.872  -5.630  27.072  1.00  0.00           C  
ATOM   1494  C   TYR A  92      -7.429  -5.624  28.507  1.00  0.00           C  
ATOM   1495  O   TYR A  92      -7.300  -6.599  29.244  1.00  0.00           O  
ATOM   1496  CB  TYR A  92      -5.646  -4.718  26.989  1.00  0.00           C  
ATOM   1497  CG  TYR A  92      -4.917  -4.794  25.664  1.00  0.00           C  
ATOM   1498  CD1 TYR A  92      -5.022  -3.751  24.757  1.00  0.00           C  
ATOM   1499  CD2 TYR A  92      -4.147  -5.904  25.361  1.00  0.00           C  
ATOM   1500  CE1 TYR A  92      -4.357  -3.818  23.547  1.00  0.00           C  
ATOM   1501  CE2 TYR A  92      -3.481  -5.973  24.151  1.00  0.00           C  
ATOM   1502  CZ  TYR A  92      -3.586  -4.935  23.247  1.00  0.00           C  
ATOM   1503  OH  TYR A  92      -2.923  -5.003  22.042  1.00  0.00           O  
ATOM   1504  H   TYR A  92      -7.792  -4.310  25.645  1.00  0.00           H  
ATOM   1505  HA  TYR A  92      -6.584  -6.670  26.917  1.00  0.00           H  
ATOM   1506 1HB  TYR A  92      -5.949  -3.683  27.151  1.00  0.00           H  
ATOM   1507 2HB  TYR A  92      -4.942  -4.981  27.778  1.00  0.00           H  
ATOM   1508  HD1 TYR A  92      -5.627  -2.876  24.997  1.00  0.00           H  
ATOM   1509  HD2 TYR A  92      -4.067  -6.725  26.073  1.00  0.00           H  
ATOM   1510  HE1 TYR A  92      -4.437  -2.999  22.835  1.00  0.00           H  
ATOM   1511  HE2 TYR A  92      -2.877  -6.847  23.911  1.00  0.00           H  
ATOM   1512  HH  TYR A  92      -2.438  -5.832  21.992  1.00  0.00           H  
ATOM   1513  N   VAL A  93      -8.059  -4.524  28.880  1.00  0.00           N  
ATOM   1514  CA  VAL A  93      -8.669  -4.433  30.161  1.00  0.00           C  
ATOM   1515  C   VAL A  93      -9.528  -5.690  30.317  1.00  0.00           C  
ATOM   1516  O   VAL A  93      -9.411  -6.427  31.305  1.00  0.00           O  
ATOM   1517  CB  VAL A  93      -9.524  -3.157  30.278  1.00  0.00           C  
ATOM   1518  CG1 VAL A  93     -10.371  -3.196  31.543  1.00  0.00           C  
ATOM   1519  CG2 VAL A  93      -8.627  -1.930  30.268  1.00  0.00           C  
ATOM   1520  H   VAL A  93      -8.112  -3.734  28.253  1.00  0.00           H  
ATOM   1521  HA  VAL A  93      -7.926  -4.481  30.958  1.00  0.00           H  
ATOM   1522  HB  VAL A  93     -10.212  -3.113  29.434  1.00  0.00           H  
ATOM   1523 1HG1 VAL A  93     -10.969  -2.287  31.609  1.00  0.00           H  
ATOM   1524 2HG1 VAL A  93     -11.031  -4.063  31.511  1.00  0.00           H  
ATOM   1525 3HG1 VAL A  93      -9.719  -3.267  32.414  1.00  0.00           H  
ATOM   1526 1HG2 VAL A  93      -9.238  -1.032  30.350  1.00  0.00           H  
ATOM   1527 2HG2 VAL A  93      -7.935  -1.977  31.110  1.00  0.00           H  
ATOM   1528 3HG2 VAL A  93      -8.060  -1.900  29.336  1.00  0.00           H  
ATOM   1529  N   ASP A  94     -10.344  -6.011  29.324  1.00  0.00           N  
ATOM   1530  CA  ASP A  94     -11.289  -7.121  29.501  1.00  0.00           C  
ATOM   1531  C   ASP A  94     -10.593  -8.465  29.494  1.00  0.00           C  
ATOM   1532  O   ASP A  94     -11.023  -9.388  30.194  1.00  0.00           O  
ATOM   1533  CB  ASP A  94     -12.355  -7.101  28.403  1.00  0.00           C  
ATOM   1534  CG  ASP A  94     -13.346  -5.954  28.559  1.00  0.00           C  
ATOM   1535  OD1 ASP A  94     -13.410  -5.394  29.627  1.00  0.00           O  
ATOM   1536  OD2 ASP A  94     -14.029  -5.651  27.610  1.00  0.00           O  
ATOM   1537  H   ASP A  94     -10.332  -5.510  28.447  1.00  0.00           H  
ATOM   1538  HA  ASP A  94     -11.736  -7.071  30.494  1.00  0.00           H  
ATOM   1539 1HB  ASP A  94     -11.873  -7.014  27.429  1.00  0.00           H  
ATOM   1540 2HB  ASP A  94     -12.906  -8.042  28.413  1.00  0.00           H  
ATOM   1541  N   ALA A  95      -9.510  -8.549  28.724  1.00  0.00           N  
ATOM   1542  CA  ALA A  95      -8.691  -9.750  28.616  1.00  0.00           C  
ATOM   1543  C   ALA A  95      -8.016 -10.052  29.950  1.00  0.00           C  
ATOM   1544  O   ALA A  95      -8.035 -11.176  30.426  1.00  0.00           O  
ATOM   1545  CB  ALA A  95      -7.636  -9.565  27.488  1.00  0.00           C  
ATOM   1546  H   ALA A  95      -9.254  -7.729  28.192  1.00  0.00           H  
ATOM   1547  HA  ALA A  95      -9.336 -10.591  28.363  1.00  0.00           H  
ATOM   1548 1HB  ALA A  95      -7.026 -10.465  27.411  1.00  0.00           H  
ATOM   1549 2HB  ALA A  95      -8.144  -9.388  26.540  1.00  0.00           H  
ATOM   1550 3HB  ALA A  95      -6.998  -8.714  27.723  1.00  0.00           H  
ATOM   1551  N   ILE A  96      -7.435  -9.029  30.561  1.00  0.00           N  
ATOM   1552  CA  ILE A  96      -6.817  -9.161  31.884  1.00  0.00           C  
ATOM   1553  C   ILE A  96      -7.860  -9.376  33.001  1.00  0.00           C  
ATOM   1554  O   ILE A  96      -7.713 -10.318  33.785  1.00  0.00           O  
ATOM   1555  CB  ILE A  96      -5.939  -7.955  32.171  1.00  0.00           C  
ATOM   1556  CG1 ILE A  96      -4.741  -7.997  31.197  1.00  0.00           C  
ATOM   1557  CG2 ILE A  96      -5.544  -7.929  33.655  1.00  0.00           C  
ATOM   1558  CD1 ILE A  96      -3.880  -6.770  31.168  1.00  0.00           C  
ATOM   1559  H   ILE A  96      -7.419  -8.132  30.098  1.00  0.00           H  
ATOM   1560  HA  ILE A  96      -6.230 -10.077  31.944  1.00  0.00           H  
ATOM   1561  HB  ILE A  96      -6.489  -7.048  31.922  1.00  0.00           H  
ATOM   1562 1HG1 ILE A  96      -4.120  -8.848  31.481  1.00  0.00           H  
ATOM   1563 2HG1 ILE A  96      -5.143  -8.162  30.196  1.00  0.00           H  
ATOM   1564 1HG2 ILE A  96      -4.914  -7.061  33.849  1.00  0.00           H  
ATOM   1565 2HG2 ILE A  96      -6.440  -7.871  34.270  1.00  0.00           H  
ATOM   1566 3HG2 ILE A  96      -4.994  -8.837  33.901  1.00  0.00           H  
ATOM   1567 1HD1 ILE A  96      -3.071  -6.909  30.449  1.00  0.00           H  
ATOM   1568 2HD1 ILE A  96      -4.480  -5.910  30.872  1.00  0.00           H  
ATOM   1569 3HD1 ILE A  96      -3.459  -6.596  32.155  1.00  0.00           H  
ATOM   1570  N   LYS A  97      -8.917  -8.545  33.058  1.00  0.00           N  
ATOM   1571  CA  LYS A  97      -9.991  -8.745  34.048  1.00  0.00           C  
ATOM   1572  C   LYS A  97     -10.383 -10.206  34.000  1.00  0.00           C  
ATOM   1573  O   LYS A  97     -10.555 -10.851  35.029  1.00  0.00           O  
ATOM   1574  CB  LYS A  97     -11.200  -7.851  33.768  1.00  0.00           C  
ATOM   1575  CG  LYS A  97     -10.998  -6.387  34.136  1.00  0.00           C  
ATOM   1576  CD  LYS A  97     -12.275  -5.585  33.934  1.00  0.00           C  
ATOM   1577  CE  LYS A  97     -13.348  -5.992  34.932  1.00  0.00           C  
ATOM   1578  NZ  LYS A  97     -14.567  -5.148  34.816  1.00  0.00           N  
ATOM   1579  H   LYS A  97      -8.980  -7.770  32.414  1.00  0.00           H  
ATOM   1580  HA  LYS A  97      -9.626  -8.493  35.044  1.00  0.00           H  
ATOM   1581 1HB  LYS A  97     -11.452  -7.900  32.708  1.00  0.00           H  
ATOM   1582 2HB  LYS A  97     -12.062  -8.219  34.326  1.00  0.00           H  
ATOM   1583 1HG  LYS A  97     -10.692  -6.313  35.180  1.00  0.00           H  
ATOM   1584 2HG  LYS A  97     -10.211  -5.962  33.514  1.00  0.00           H  
ATOM   1585 1HD  LYS A  97     -12.061  -4.523  34.054  1.00  0.00           H  
ATOM   1586 2HD  LYS A  97     -12.651  -5.749  32.924  1.00  0.00           H  
ATOM   1587 1HE  LYS A  97     -13.625  -7.033  34.765  1.00  0.00           H  
ATOM   1588 2HE  LYS A  97     -12.955  -5.902  35.944  1.00  0.00           H  
ATOM   1589 1HZ  LYS A  97     -15.253  -5.448  35.493  1.00  0.00           H  
ATOM   1590 2HZ  LYS A  97     -14.325  -4.181  34.988  1.00  0.00           H  
ATOM   1591 3HZ  LYS A  97     -14.953  -5.237  33.886  1.00  0.00           H  
ATOM   1592  N   SER A  98     -10.476 -10.746  32.792  1.00  0.00           N  
ATOM   1593  CA  SER A  98     -11.001 -12.087  32.619  1.00  0.00           C  
ATOM   1594  C   SER A  98      -9.980 -13.150  33.001  1.00  0.00           C  
ATOM   1595  O   SER A  98     -10.324 -14.177  33.618  1.00  0.00           O  
ATOM   1596  CB  SER A  98     -11.436 -12.287  31.180  1.00  0.00           C  
ATOM   1597  OG  SER A  98     -11.920 -13.587  30.979  1.00  0.00           O  
ATOM   1598  H   SER A  98     -10.180 -10.225  31.979  1.00  0.00           H  
ATOM   1599  HA  SER A  98     -11.930 -12.262  33.164  1.00  0.00           H  
ATOM   1600 1HB  SER A  98     -12.212 -11.564  30.931  1.00  0.00           H  
ATOM   1601 2HB  SER A  98     -10.593 -12.103  30.516  1.00  0.00           H  
ATOM   1602  HG  SER A  98     -11.147 -14.142  30.856  1.00  0.00           H  
ATOM   1603  N   LEU A  99      -8.730 -12.916  32.616  1.00  0.00           N  
ATOM   1604  CA  LEU A  99      -7.668 -13.867  32.951  1.00  0.00           C  
ATOM   1605  C   LEU A  99      -7.553 -13.988  34.449  1.00  0.00           C  
ATOM   1606  O   LEU A  99      -7.586 -15.097  34.984  1.00  0.00           O  
ATOM   1607  CB  LEU A  99      -6.324 -13.420  32.361  1.00  0.00           C  
ATOM   1608  CG  LEU A  99      -6.157 -13.632  30.851  1.00  0.00           C  
ATOM   1609  CD1 LEU A  99      -4.906 -12.909  30.372  1.00  0.00           C  
ATOM   1610  CD2 LEU A  99      -6.077 -15.123  30.553  1.00  0.00           C  
ATOM   1611  H   LEU A  99      -8.498 -12.085  32.091  1.00  0.00           H  
ATOM   1612  HA  LEU A  99      -7.921 -14.851  32.557  1.00  0.00           H  
ATOM   1613 1HB  LEU A  99      -6.193 -12.358  32.564  1.00  0.00           H  
ATOM   1614 2HB  LEU A  99      -5.525 -13.968  32.862  1.00  0.00           H  
ATOM   1615  HG  LEU A  99      -7.013 -13.203  30.326  1.00  0.00           H  
ATOM   1616 1HD1 LEU A  99      -4.788 -13.058  29.299  1.00  0.00           H  
ATOM   1617 2HD1 LEU A  99      -5.001 -11.842  30.578  1.00  0.00           H  
ATOM   1618 3HD1 LEU A  99      -4.036 -13.306  30.891  1.00  0.00           H  
ATOM   1619 1HD2 LEU A  99      -5.958 -15.272  29.479  1.00  0.00           H  
ATOM   1620 2HD2 LEU A  99      -5.221 -15.552  31.074  1.00  0.00           H  
ATOM   1621 3HD2 LEU A  99      -6.990 -15.610  30.890  1.00  0.00           H  
ATOM   1622  N   TRP A 100      -7.467 -12.836  35.126  1.00  0.00           N  
ATOM   1623  CA  TRP A 100      -7.312 -12.815  36.575  1.00  0.00           C  
ATOM   1624  C   TRP A 100      -8.456 -13.507  37.295  1.00  0.00           C  
ATOM   1625  O   TRP A 100      -8.308 -13.874  38.430  1.00  0.00           O  
ATOM   1626  CB  TRP A 100      -7.206 -11.372  37.070  1.00  0.00           C  
ATOM   1627  CG  TRP A 100      -6.988 -11.261  38.549  1.00  0.00           C  
ATOM   1628  CD1 TRP A 100      -7.734 -10.539  39.431  1.00  0.00           C  
ATOM   1629  CD2 TRP A 100      -5.948 -11.896  39.331  1.00  0.00           C  
ATOM   1630  NE1 TRP A 100      -7.233 -10.678  40.702  1.00  0.00           N  
ATOM   1631  CE2 TRP A 100      -6.139 -11.508  40.658  1.00  0.00           C  
ATOM   1632  CE3 TRP A 100      -4.885 -12.752  39.014  1.00  0.00           C  
ATOM   1633  CZ2 TRP A 100      -5.307 -11.941  41.678  1.00  0.00           C  
ATOM   1634  CZ3 TRP A 100      -4.052 -13.189  40.037  1.00  0.00           C  
ATOM   1635  CH2 TRP A 100      -4.257 -12.793  41.334  1.00  0.00           C  
ATOM   1636  H   TRP A 100      -7.510 -11.961  34.623  1.00  0.00           H  
ATOM   1637  HA  TRP A 100      -6.422 -13.376  36.860  1.00  0.00           H  
ATOM   1638 1HB  TRP A 100      -6.380 -10.873  36.563  1.00  0.00           H  
ATOM   1639 2HB  TRP A 100      -8.118 -10.832  36.817  1.00  0.00           H  
ATOM   1640  HD1 TRP A 100      -8.602  -9.937  39.166  1.00  0.00           H  
ATOM   1641  HE1 TRP A 100      -7.605 -10.243  41.533  1.00  0.00           H  
ATOM   1642  HE3 TRP A 100      -4.718 -13.070  37.986  1.00  0.00           H  
ATOM   1643  HZ2 TRP A 100      -5.455 -11.637  42.715  1.00  0.00           H  
ATOM   1644  HZ3 TRP A 100      -3.225 -13.853  39.782  1.00  0.00           H  
ATOM   1645  HH2 TRP A 100      -3.585 -13.155  42.112  1.00  0.00           H  
ATOM   1646  N   ASN A 101      -9.587 -13.684  36.634  1.00  0.00           N  
ATOM   1647  CA  ASN A 101     -10.695 -14.435  37.213  1.00  0.00           C  
ATOM   1648  C   ASN A 101     -10.650 -15.937  36.981  1.00  0.00           C  
ATOM   1649  O   ASN A 101     -11.548 -16.661  37.432  1.00  0.00           O  
ATOM   1650  CB  ASN A 101     -12.008 -13.880  36.693  1.00  0.00           C  
ATOM   1651  CG  ASN A 101     -12.315 -12.514  37.239  1.00  0.00           C  
ATOM   1652  OD1 ASN A 101     -11.907 -12.171  38.355  1.00  0.00           O  
ATOM   1653  ND2 ASN A 101     -13.027 -11.726  36.474  1.00  0.00           N  
ATOM   1654  H   ASN A 101      -9.689 -13.292  35.709  1.00  0.00           H  
ATOM   1655  HA  ASN A 101     -10.695 -14.317  38.298  1.00  0.00           H  
ATOM   1656 1HB  ASN A 101     -11.975 -13.825  35.604  1.00  0.00           H  
ATOM   1657 2HB  ASN A 101     -12.821 -14.557  36.961  1.00  0.00           H  
ATOM   1658 1HD2 ASN A 101     -13.261 -10.804  36.785  1.00  0.00           H  
ATOM   1659 2HD2 ASN A 101     -13.336 -12.044  35.578  1.00  0.00           H  
ATOM   1660  N   ASP A 102      -9.618 -16.411  36.293  1.00  0.00           N  
ATOM   1661  CA  ASP A 102      -9.568 -17.788  35.915  1.00  0.00           C  
ATOM   1662  C   ASP A 102      -8.890 -18.566  37.017  1.00  0.00           C  
ATOM   1663  O   ASP A 102      -7.682 -18.327  37.340  1.00  0.00           O  
ATOM   1664  CB  ASP A 102      -8.821 -17.967  34.591  1.00  0.00           C  
ATOM   1665  CG  ASP A 102      -8.945 -19.374  34.025  1.00  0.00           C  
ATOM   1666  OD1 ASP A 102      -8.611 -20.306  34.721  1.00  0.00           O  
ATOM   1667  OD2 ASP A 102      -9.377 -19.508  32.904  1.00  0.00           O  
ATOM   1668  H   ASP A 102      -8.857 -15.801  36.030  1.00  0.00           H  
ATOM   1669  HA  ASP A 102     -10.580 -18.171  35.780  1.00  0.00           H  
ATOM   1670 1HB  ASP A 102      -9.207 -17.259  33.857  1.00  0.00           H  
ATOM   1671 2HB  ASP A 102      -7.763 -17.742  34.737  1.00  0.00           H  
ATOM   1672  N   PRO A 103      -9.626 -19.528  37.590  1.00  0.00           N  
ATOM   1673  CA  PRO A 103      -9.056 -20.385  38.646  1.00  0.00           C  
ATOM   1674  C   PRO A 103      -7.732 -21.040  38.237  1.00  0.00           C  
ATOM   1675  O   PRO A 103      -6.868 -21.306  39.093  1.00  0.00           O  
ATOM   1676  CB  PRO A 103     -10.152 -21.435  38.853  1.00  0.00           C  
ATOM   1677  CG  PRO A 103     -11.413 -20.719  38.511  1.00  0.00           C  
ATOM   1678  CD  PRO A 103     -11.046 -19.854  37.335  1.00  0.00           C  
ATOM   1679  HA  PRO A 103      -8.817 -19.828  39.564  1.00  0.00           H  
ATOM   1680 1HB  PRO A 103      -9.967 -22.305  38.207  1.00  0.00           H  
ATOM   1681 2HB  PRO A 103     -10.136 -21.797  39.892  1.00  0.00           H  
ATOM   1682 1HG  PRO A 103     -12.208 -21.441  38.273  1.00  0.00           H  
ATOM   1683 2HG  PRO A 103     -11.764 -20.134  39.374  1.00  0.00           H  
ATOM   1684 1HD  PRO A 103     -11.171 -20.426  36.404  1.00  0.00           H  
ATOM   1685 2HD  PRO A 103     -11.681 -18.955  37.326  1.00  0.00           H  
ATOM   1686  N   GLY A 104      -7.565 -21.282  36.940  1.00  0.00           N  
ATOM   1687  CA  GLY A 104      -6.275 -21.688  36.415  1.00  0.00           C  
ATOM   1688  C   GLY A 104      -5.155 -20.720  36.756  1.00  0.00           C  
ATOM   1689  O   GLY A 104      -4.054 -21.153  37.133  1.00  0.00           O  
ATOM   1690  H   GLY A 104      -8.345 -21.183  36.306  1.00  0.00           H  
ATOM   1691 1HA  GLY A 104      -6.013 -22.663  36.827  1.00  0.00           H  
ATOM   1692 2HA  GLY A 104      -6.338 -21.759  35.330  1.00  0.00           H  
ATOM   1693  N   ILE A 105      -5.442 -19.417  36.623  1.00  0.00           N  
ATOM   1694  CA  ILE A 105      -4.431 -18.371  36.785  1.00  0.00           C  
ATOM   1695  C   ILE A 105      -4.265 -18.063  38.276  1.00  0.00           C  
ATOM   1696  O   ILE A 105      -3.186 -17.719  38.713  1.00  0.00           O  
ATOM   1697  CB  ILE A 105      -4.816 -17.091  36.021  1.00  0.00           C  
ATOM   1698  CG1 ILE A 105      -4.828 -17.354  34.513  1.00  0.00           C  
ATOM   1699  CG2 ILE A 105      -3.859 -15.960  36.360  1.00  0.00           C  
ATOM   1700  CD1 ILE A 105      -3.459 -17.613  33.928  1.00  0.00           C  
ATOM   1701  H   ILE A 105      -6.392 -19.153  36.403  1.00  0.00           H  
ATOM   1702  HA  ILE A 105      -3.452 -18.731  36.471  1.00  0.00           H  
ATOM   1703  HB  ILE A 105      -5.828 -16.794  36.297  1.00  0.00           H  
ATOM   1704 1HG1 ILE A 105      -5.460 -18.214  34.298  1.00  0.00           H  
ATOM   1705 2HG1 ILE A 105      -5.259 -16.495  33.997  1.00  0.00           H  
ATOM   1706 1HG2 ILE A 105      -4.145 -15.063  35.812  1.00  0.00           H  
ATOM   1707 2HG2 ILE A 105      -3.898 -15.758  37.430  1.00  0.00           H  
ATOM   1708 3HG2 ILE A 105      -2.844 -16.247  36.083  1.00  0.00           H  
ATOM   1709 1HD1 ILE A 105      -3.548 -17.789  32.855  1.00  0.00           H  
ATOM   1710 2HD1 ILE A 105      -2.818 -16.748  34.101  1.00  0.00           H  
ATOM   1711 3HD1 ILE A 105      -3.021 -18.490  34.403  1.00  0.00           H  
ATOM   1712  N   GLN A 106      -5.336 -18.205  39.051  1.00  0.00           N  
ATOM   1713  CA  GLN A 106      -5.250 -18.092  40.498  1.00  0.00           C  
ATOM   1714  C   GLN A 106      -4.326 -19.171  41.069  1.00  0.00           C  
ATOM   1715  O   GLN A 106      -3.369 -18.849  41.799  1.00  0.00           O  
ATOM   1716  CB  GLN A 106      -6.642 -18.198  41.127  1.00  0.00           C  
ATOM   1717  CG  GLN A 106      -7.551 -17.019  40.825  1.00  0.00           C  
ATOM   1718  CD  GLN A 106      -8.953 -17.218  41.371  1.00  0.00           C  
ATOM   1719  OE1 GLN A 106      -9.241 -18.218  42.034  1.00  0.00           O  
ATOM   1720  NE2 GLN A 106      -9.837 -16.263  41.093  1.00  0.00           N  
ATOM   1721  H   GLN A 106      -6.232 -18.396  38.625  1.00  0.00           H  
ATOM   1722  HA  GLN A 106      -4.786 -17.142  40.763  1.00  0.00           H  
ATOM   1723 1HB  GLN A 106      -7.134 -19.103  40.773  1.00  0.00           H  
ATOM   1724 2HB  GLN A 106      -6.546 -18.280  42.210  1.00  0.00           H  
ATOM   1725 1HG  GLN A 106      -7.133 -16.123  41.280  1.00  0.00           H  
ATOM   1726 2HG  GLN A 106      -7.621 -16.894  39.744  1.00  0.00           H  
ATOM   1727 1HE2 GLN A 106     -10.777 -16.339  41.427  1.00  0.00           H  
ATOM   1728 2HE2 GLN A 106      -9.560 -15.469  40.552  1.00  0.00           H  
ATOM   1729  N   GLU A 107      -4.566 -20.444  40.721  1.00  0.00           N  
ATOM   1730  CA  GLU A 107      -3.651 -21.525  41.164  1.00  0.00           C  
ATOM   1731  C   GLU A 107      -2.227 -21.102  40.853  1.00  0.00           C  
ATOM   1732  O   GLU A 107      -1.325 -21.118  41.700  1.00  0.00           O  
ATOM   1733  CB  GLU A 107      -3.969 -22.853  40.472  1.00  0.00           C  
ATOM   1734  CG  GLU A 107      -3.087 -24.014  40.907  1.00  0.00           C  
ATOM   1735  CD  GLU A 107      -3.458 -25.311  40.241  1.00  0.00           C  
ATOM   1736  OE1 GLU A 107      -4.398 -25.321  39.484  1.00  0.00           O  
ATOM   1737  OE2 GLU A 107      -2.800 -26.293  40.492  1.00  0.00           O  
ATOM   1738  H   GLU A 107      -5.369 -20.680  40.156  1.00  0.00           H  
ATOM   1739  HA  GLU A 107      -3.750 -21.676  42.239  1.00  0.00           H  
ATOM   1740 1HB  GLU A 107      -5.005 -23.127  40.670  1.00  0.00           H  
ATOM   1741 2HB  GLU A 107      -3.861 -22.735  39.394  1.00  0.00           H  
ATOM   1742 1HG  GLU A 107      -2.051 -23.780  40.665  1.00  0.00           H  
ATOM   1743 2HG  GLU A 107      -3.163 -24.132  41.987  1.00  0.00           H  
ATOM   1744  N   CYS A 108      -2.030 -20.670  39.624  1.00  0.00           N  
ATOM   1745  CA  CYS A 108      -0.712 -20.298  39.220  1.00  0.00           C  
ATOM   1746  C   CYS A 108      -0.193 -19.130  40.080  1.00  0.00           C  
ATOM   1747  O   CYS A 108       1.011 -19.035  40.349  1.00  0.00           O  
ATOM   1748  CB  CYS A 108      -0.695 -19.982  37.734  1.00  0.00           C  
ATOM   1749  SG  CYS A 108       0.860 -19.276  37.239  1.00  0.00           S  
ATOM   1750  H   CYS A 108      -2.788 -20.595  38.960  1.00  0.00           H  
ATOM   1751  HA  CYS A 108       0.021 -21.095  39.346  1.00  0.00           H  
ATOM   1752 1HB  CYS A 108      -0.846 -20.892  37.152  1.00  0.00           H  
ATOM   1753 2HB  CYS A 108      -1.475 -19.262  37.494  1.00  0.00           H  
ATOM   1754  HG  CYS A 108       0.542 -19.122  35.958  1.00  0.00           H  
ATOM   1755  N   TYR A 109      -1.102 -18.254  40.512  1.00  0.00           N  
ATOM   1756  CA  TYR A 109      -0.728 -17.132  41.392  1.00  0.00           C  
ATOM   1757  C   TYR A 109      -0.302 -17.653  42.760  1.00  0.00           C  
ATOM   1758  O   TYR A 109       0.679 -17.194  43.293  1.00  0.00           O  
ATOM   1759  CB  TYR A 109      -1.864 -16.084  41.531  1.00  0.00           C  
ATOM   1760  CG  TYR A 109      -1.565 -15.021  42.564  1.00  0.00           C  
ATOM   1761  CD1 TYR A 109      -0.694 -13.967  42.268  1.00  0.00           C  
ATOM   1762  CD2 TYR A 109      -2.127 -15.084  43.848  1.00  0.00           C  
ATOM   1763  CE1 TYR A 109      -0.403 -13.026  43.206  1.00  0.00           C  
ATOM   1764  CE2 TYR A 109      -1.836 -14.146  44.792  1.00  0.00           C  
ATOM   1765  CZ  TYR A 109      -0.973 -13.132  44.471  1.00  0.00           C  
ATOM   1766  OH  TYR A 109      -0.652 -12.201  45.413  1.00  0.00           O  
ATOM   1767  H   TYR A 109      -2.067 -18.359  40.232  1.00  0.00           H  
ATOM   1768  HA  TYR A 109       0.145 -16.620  40.988  1.00  0.00           H  
ATOM   1769 1HB  TYR A 109      -1.999 -15.623  40.551  1.00  0.00           H  
ATOM   1770 2HB  TYR A 109      -2.769 -16.625  41.807  1.00  0.00           H  
ATOM   1771  HD1 TYR A 109      -0.251 -13.915  41.273  1.00  0.00           H  
ATOM   1772  HD2 TYR A 109      -2.808 -15.900  44.084  1.00  0.00           H  
ATOM   1773  HE1 TYR A 109       0.275 -12.206  42.972  1.00  0.00           H  
ATOM   1774  HE2 TYR A 109      -2.285 -14.215  45.784  1.00  0.00           H  
ATOM   1775  HH  TYR A 109      -1.079 -12.360  46.258  1.00  0.00           H  
ATOM   1776  N   ASP A 110      -1.011 -18.633  43.308  1.00  0.00           N  
ATOM   1777  CA  ASP A 110      -0.616 -19.190  44.603  1.00  0.00           C  
ATOM   1778  C   ASP A 110       0.746 -19.821  44.589  1.00  0.00           C  
ATOM   1779  O   ASP A 110       1.507 -19.769  45.576  1.00  0.00           O  
ATOM   1780  CB  ASP A 110      -1.636 -20.233  45.067  1.00  0.00           C  
ATOM   1781  CG  ASP A 110      -2.958 -19.616  45.502  1.00  0.00           C  
ATOM   1782  OD1 ASP A 110      -2.992 -18.430  45.730  1.00  0.00           O  
ATOM   1783  OD2 ASP A 110      -3.923 -20.336  45.601  1.00  0.00           O  
ATOM   1784  H   ASP A 110      -1.826 -19.004  42.841  1.00  0.00           H  
ATOM   1785  HA  ASP A 110      -0.604 -18.401  45.356  1.00  0.00           H  
ATOM   1786 1HB  ASP A 110      -1.829 -20.938  44.258  1.00  0.00           H  
ATOM   1787 2HB  ASP A 110      -1.223 -20.798  45.903  1.00  0.00           H  
ATOM   1788  N   ARG A 111       1.061 -20.413  43.456  1.00  0.00           N  
ATOM   1789  CA  ARG A 111       2.293 -21.116  43.307  1.00  0.00           C  
ATOM   1790  C   ARG A 111       3.396 -20.171  42.940  1.00  0.00           C  
ATOM   1791  O   ARG A 111       4.430 -20.620  42.474  1.00  0.00           O  
ATOM   1792  CB  ARG A 111       2.170 -22.196  42.242  1.00  0.00           C  
ATOM   1793  CG  ARG A 111       1.171 -23.297  42.562  1.00  0.00           C  
ATOM   1794  CD  ARG A 111       1.153 -24.344  41.508  1.00  0.00           C  
ATOM   1795  NE  ARG A 111       0.116 -25.336  41.746  1.00  0.00           N  
ATOM   1796  CZ  ARG A 111       0.247 -26.401  42.559  1.00  0.00           C  
ATOM   1797  NH1 ARG A 111       1.375 -26.600  43.203  1.00  0.00           N  
ATOM   1798  NH2 ARG A 111      -0.758 -27.246  42.708  1.00  0.00           N  
ATOM   1799  H   ARG A 111       0.421 -20.371  42.676  1.00  0.00           H  
ATOM   1800  HA  ARG A 111       2.558 -21.599  44.248  1.00  0.00           H  
ATOM   1801 1HB  ARG A 111       1.871 -21.744  41.298  1.00  0.00           H  
ATOM   1802 2HB  ARG A 111       3.141 -22.666  42.087  1.00  0.00           H  
ATOM   1803 1HG  ARG A 111       1.438 -23.768  43.508  1.00  0.00           H  
ATOM   1804 2HG  ARG A 111       0.171 -22.871  42.638  1.00  0.00           H  
ATOM   1805 1HD  ARG A 111       0.968 -23.883  40.540  1.00  0.00           H  
ATOM   1806 2HD  ARG A 111       2.115 -24.856  41.490  1.00  0.00           H  
ATOM   1807  HE  ARG A 111      -0.768 -25.216  41.267  1.00  0.00           H  
ATOM   1808 1HH1 ARG A 111       2.144 -25.955  43.089  1.00  0.00           H  
ATOM   1809 2HH1 ARG A 111       1.474 -27.400  43.812  1.00  0.00           H  
ATOM   1810 1HH2 ARG A 111      -1.625 -27.093  42.213  1.00  0.00           H  
ATOM   1811 2HH2 ARG A 111      -0.659 -28.045  43.317  1.00  0.00           H  
ATOM   1812  N   ARG A 112       3.216 -18.874  43.232  1.00  0.00           N  
ATOM   1813  CA  ARG A 112       4.123 -17.824  42.699  1.00  0.00           C  
ATOM   1814  C   ARG A 112       5.543 -17.914  43.191  1.00  0.00           C  
ATOM   1815  O   ARG A 112       6.435 -17.362  42.576  1.00  0.00           O  
ATOM   1816  CB  ARG A 112       3.597 -16.441  43.052  1.00  0.00           C  
ATOM   1817  CG  ARG A 112       3.519 -16.145  44.542  1.00  0.00           C  
ATOM   1818  CD  ARG A 112       2.842 -14.852  44.811  1.00  0.00           C  
ATOM   1819  NE  ARG A 112       2.790 -14.554  46.233  1.00  0.00           N  
ATOM   1820  CZ  ARG A 112       1.856 -15.027  47.080  1.00  0.00           C  
ATOM   1821  NH1 ARG A 112       0.905 -15.816  46.636  1.00  0.00           N  
ATOM   1822  NH2 ARG A 112       1.896 -14.696  48.359  1.00  0.00           N  
ATOM   1823  H   ARG A 112       2.447 -18.603  43.828  1.00  0.00           H  
ATOM   1824  HA  ARG A 112       4.180 -17.902  41.613  1.00  0.00           H  
ATOM   1825 1HB  ARG A 112       4.234 -15.683  42.599  1.00  0.00           H  
ATOM   1826 2HB  ARG A 112       2.596 -16.315  42.639  1.00  0.00           H  
ATOM   1827 1HG  ARG A 112       2.960 -16.937  45.040  1.00  0.00           H  
ATOM   1828 2HG  ARG A 112       4.528 -16.098  44.956  1.00  0.00           H  
ATOM   1829 1HD  ARG A 112       3.384 -14.049  44.313  1.00  0.00           H  
ATOM   1830 2HD  ARG A 112       1.822 -14.890  44.433  1.00  0.00           H  
ATOM   1831  HE  ARG A 112       3.506 -13.947  46.612  1.00  0.00           H  
ATOM   1832 1HH1 ARG A 112       0.875 -16.071  45.659  1.00  0.00           H  
ATOM   1833 2HH1 ARG A 112       0.206 -16.171  47.271  1.00  0.00           H  
ATOM   1834 1HH2 ARG A 112       2.627 -14.088  48.702  1.00  0.00           H  
ATOM   1835 2HH2 ARG A 112       1.196 -15.050  48.994  1.00  0.00           H  
ATOM   1836  N   ARG A 113       5.727 -18.556  44.338  1.00  0.00           N  
ATOM   1837  CA  ARG A 113       7.063 -18.884  44.843  1.00  0.00           C  
ATOM   1838  C   ARG A 113       7.953 -19.634  43.824  1.00  0.00           C  
ATOM   1839  O   ARG A 113       9.181 -19.448  43.833  1.00  0.00           O  
ATOM   1840  CB  ARG A 113       6.939 -19.727  46.104  1.00  0.00           C  
ATOM   1841  CG  ARG A 113       8.259 -20.086  46.765  1.00  0.00           C  
ATOM   1842  CD  ARG A 113       8.103 -21.206  47.729  1.00  0.00           C  
ATOM   1843  NE  ARG A 113       7.742 -22.448  47.067  1.00  0.00           N  
ATOM   1844  CZ  ARG A 113       7.270 -23.541  47.694  1.00  0.00           C  
ATOM   1845  NH1 ARG A 113       7.108 -23.531  49.000  1.00  0.00           N  
ATOM   1846  NH2 ARG A 113       6.970 -24.626  47.001  1.00  0.00           N  
ATOM   1847  H   ARG A 113       4.917 -18.826  44.878  1.00  0.00           H  
ATOM   1848  HA  ARG A 113       7.575 -17.972  45.152  1.00  0.00           H  
ATOM   1849 1HB  ARG A 113       6.336 -19.196  46.838  1.00  0.00           H  
ATOM   1850 2HB  ARG A 113       6.423 -20.659  45.869  1.00  0.00           H  
ATOM   1851 1HG  ARG A 113       8.978 -20.389  46.004  1.00  0.00           H  
ATOM   1852 2HG  ARG A 113       8.646 -19.221  47.304  1.00  0.00           H  
ATOM   1853 1HD  ARG A 113       9.043 -21.364  48.260  1.00  0.00           H  
ATOM   1854 2HD  ARG A 113       7.321 -20.961  48.447  1.00  0.00           H  
ATOM   1855  HE  ARG A 113       7.854 -22.494  46.062  1.00  0.00           H  
ATOM   1856 1HH1 ARG A 113       7.337 -22.702  49.530  1.00  0.00           H  
ATOM   1857 2HH1 ARG A 113       6.753 -24.351  49.470  1.00  0.00           H  
ATOM   1858 1HH2 ARG A 113       7.094 -24.633  45.998  1.00  0.00           H  
ATOM   1859 2HH2 ARG A 113       6.616 -25.444  47.473  1.00  0.00           H  
ATOM   1860  N   GLU A 114       7.301 -20.450  42.969  1.00  0.00           N  
ATOM   1861  CA  GLU A 114       7.946 -21.252  41.925  1.00  0.00           C  
ATOM   1862  C   GLU A 114       8.457 -20.477  40.707  1.00  0.00           C  
ATOM   1863  O   GLU A 114       9.044 -21.078  39.828  1.00  0.00           O  
ATOM   1864  CB  GLU A 114       6.969 -22.328  41.446  1.00  0.00           C  
ATOM   1865  CG  GLU A 114       6.525 -23.299  42.531  1.00  0.00           C  
ATOM   1866  CD  GLU A 114       7.654 -24.131  43.071  1.00  0.00           C  
ATOM   1867  OE1 GLU A 114       8.511 -24.502  42.307  1.00  0.00           O  
ATOM   1868  OE2 GLU A 114       7.659 -24.395  44.251  1.00  0.00           O  
ATOM   1869  H   GLU A 114       6.298 -20.495  43.075  1.00  0.00           H  
ATOM   1870  HA  GLU A 114       8.872 -21.682  42.308  1.00  0.00           H  
ATOM   1871 1HB  GLU A 114       6.077 -21.854  41.035  1.00  0.00           H  
ATOM   1872 2HB  GLU A 114       7.428 -22.907  40.647  1.00  0.00           H  
ATOM   1873 1HG  GLU A 114       6.079 -22.735  43.350  1.00  0.00           H  
ATOM   1874 2HG  GLU A 114       5.759 -23.957  42.122  1.00  0.00           H  
ATOM   1875  N   TYR A 115       8.278 -19.154  40.656  1.00  0.00           N  
ATOM   1876  CA  TYR A 115       8.813 -18.298  39.550  1.00  0.00           C  
ATOM   1877  C   TYR A 115       8.882 -16.866  40.035  1.00  0.00           C  
ATOM   1878  O   TYR A 115       8.611 -16.640  41.193  1.00  0.00           O  
ATOM   1879  CB  TYR A 115       7.949 -18.388  38.290  1.00  0.00           C  
ATOM   1880  CG  TYR A 115       6.491 -18.060  38.525  1.00  0.00           C  
ATOM   1881  CD1 TYR A 115       6.026 -16.771  38.303  1.00  0.00           C  
ATOM   1882  CD2 TYR A 115       5.620 -19.047  38.960  1.00  0.00           C  
ATOM   1883  CE1 TYR A 115       4.695 -16.471  38.516  1.00  0.00           C  
ATOM   1884  CE2 TYR A 115       4.289 -18.746  39.175  1.00  0.00           C  
ATOM   1885  CZ  TYR A 115       3.826 -17.464  38.954  1.00  0.00           C  
ATOM   1886  OH  TYR A 115       2.501 -17.164  39.166  1.00  0.00           O  
ATOM   1887  H   TYR A 115       7.756 -18.721  41.404  1.00  0.00           H  
ATOM   1888  HA  TYR A 115       9.818 -18.626  39.281  1.00  0.00           H  
ATOM   1889 1HB  TYR A 115       8.336 -17.703  37.534  1.00  0.00           H  
ATOM   1890 2HB  TYR A 115       8.009 -19.395  37.879  1.00  0.00           H  
ATOM   1891  HD1 TYR A 115       6.711 -15.995  37.959  1.00  0.00           H  
ATOM   1892  HD2 TYR A 115       5.985 -20.057  39.136  1.00  0.00           H  
ATOM   1893  HE1 TYR A 115       4.330 -15.460  38.342  1.00  0.00           H  
ATOM   1894  HE2 TYR A 115       3.604 -19.520  39.518  1.00  0.00           H  
ATOM   1895  HH  TYR A 115       2.043 -17.948  39.487  1.00  0.00           H  
ATOM   1896  N   GLN A 116       9.204 -15.901  39.179  1.00  0.00           N  
ATOM   1897  CA  GLN A 116       9.260 -14.483  39.600  1.00  0.00           C  
ATOM   1898  C   GLN A 116       8.014 -13.593  39.263  1.00  0.00           C  
ATOM   1899  O   GLN A 116       7.724 -13.300  38.095  1.00  0.00           O  
ATOM   1900  CB  GLN A 116      10.507 -13.843  38.984  1.00  0.00           C  
ATOM   1901  CG  GLN A 116      10.549 -12.328  39.092  1.00  0.00           C  
ATOM   1902  CD  GLN A 116      10.394 -11.846  40.523  1.00  0.00           C  
ATOM   1903  OE1 GLN A 116      10.656 -12.588  41.474  1.00  0.00           O  
ATOM   1904  NE2 GLN A 116       9.968 -10.599  40.684  1.00  0.00           N  
ATOM   1905  H   GLN A 116       9.415 -16.138  38.220  1.00  0.00           H  
ATOM   1906  HA  GLN A 116       9.267 -14.425  40.688  1.00  0.00           H  
ATOM   1907 1HB  GLN A 116      11.398 -14.240  39.470  1.00  0.00           H  
ATOM   1908 2HB  GLN A 116      10.567 -14.105  37.929  1.00  0.00           H  
ATOM   1909 1HG  GLN A 116      11.504 -11.972  38.712  1.00  0.00           H  
ATOM   1910 2HG  GLN A 116       9.732 -11.909  38.502  1.00  0.00           H  
ATOM   1911 1HE2 GLN A 116       9.849 -10.226  41.604  1.00  0.00           H  
ATOM   1912 2HE2 GLN A 116       9.768 -10.031  39.885  1.00  0.00           H  
ATOM   1913  N   LEU A 117       7.308 -13.160  40.315  1.00  0.00           N  
ATOM   1914  CA  LEU A 117       6.114 -12.328  40.226  1.00  0.00           C  
ATOM   1915  C   LEU A 117       6.289 -11.168  41.159  1.00  0.00           C  
ATOM   1916  O   LEU A 117       6.491 -11.363  42.353  1.00  0.00           O  
ATOM   1917  CB  LEU A 117       4.851 -13.117  40.594  1.00  0.00           C  
ATOM   1918  CG  LEU A 117       3.528 -12.353  40.467  1.00  0.00           C  
ATOM   1919  CD1 LEU A 117       3.296 -11.975  39.010  1.00  0.00           C  
ATOM   1920  CD2 LEU A 117       2.390 -13.213  40.997  1.00  0.00           C  
ATOM   1921  H   LEU A 117       7.645 -13.442  41.225  1.00  0.00           H  
ATOM   1922  HA  LEU A 117       5.967 -12.010  39.194  1.00  0.00           H  
ATOM   1923 1HB  LEU A 117       4.791 -13.995  39.950  1.00  0.00           H  
ATOM   1924 2HB  LEU A 117       4.941 -13.457  41.627  1.00  0.00           H  
ATOM   1925  HG  LEU A 117       3.584 -11.430  41.046  1.00  0.00           H  
ATOM   1926 1HD1 LEU A 117       2.356 -11.431  38.921  1.00  0.00           H  
ATOM   1927 2HD1 LEU A 117       4.114 -11.343  38.664  1.00  0.00           H  
ATOM   1928 3HD1 LEU A 117       3.251 -12.880  38.405  1.00  0.00           H  
ATOM   1929 1HD2 LEU A 117       1.450 -12.669  40.907  1.00  0.00           H  
ATOM   1930 2HD2 LEU A 117       2.334 -14.134  40.419  1.00  0.00           H  
ATOM   1931 3HD2 LEU A 117       2.573 -13.453  42.044  1.00  0.00           H  
ATOM   1932  N   SER A 118       6.183  -9.948  40.658  1.00  0.00           N  
ATOM   1933  CA  SER A 118       6.373  -8.799  41.537  1.00  0.00           C  
ATOM   1934  C   SER A 118       5.314  -8.787  42.638  1.00  0.00           C  
ATOM   1935  O   SER A 118       4.208  -9.358  42.497  1.00  0.00           O  
ATOM   1936  CB  SER A 118       6.309  -7.511  40.740  1.00  0.00           C  
ATOM   1937  OG  SER A 118       5.017  -7.291  40.244  1.00  0.00           O  
ATOM   1938  H   SER A 118       5.974  -9.792  39.682  1.00  0.00           H  
ATOM   1939  HA  SER A 118       7.367  -8.756  41.984  1.00  0.00           H  
ATOM   1940 1HB  SER A 118       6.606  -6.675  41.374  1.00  0.00           H  
ATOM   1941 2HB  SER A 118       7.015  -7.560  39.912  1.00  0.00           H  
ATOM   1942  HG  SER A 118       4.967  -6.353  40.042  1.00  0.00           H  
ATOM   1943  N   ASP A 119       5.680  -8.138  43.735  1.00  0.00           N  
ATOM   1944  CA  ASP A 119       4.883  -8.177  44.958  1.00  0.00           C  
ATOM   1945  C   ASP A 119       3.524  -7.432  44.861  1.00  0.00           C  
ATOM   1946  O   ASP A 119       2.524  -7.874  45.439  1.00  0.00           O  
ATOM   1947  CB  ASP A 119       5.701  -7.590  46.111  1.00  0.00           C  
ATOM   1948  CG  ASP A 119       6.868  -8.479  46.522  1.00  0.00           C  
ATOM   1949  OD1 ASP A 119       6.866  -9.634  46.162  1.00  0.00           O  
ATOM   1950  OD2 ASP A 119       7.750  -7.996  47.189  1.00  0.00           O  
ATOM   1951  H   ASP A 119       6.536  -7.601  43.722  1.00  0.00           H  
ATOM   1952  HA  ASP A 119       4.591  -9.205  45.176  1.00  0.00           H  
ATOM   1953 1HB  ASP A 119       6.092  -6.615  45.820  1.00  0.00           H  
ATOM   1954 2HB  ASP A 119       5.055  -7.440  46.976  1.00  0.00           H  
ATOM   1955  N   SER A 120       3.476  -6.325  44.117  1.00  0.00           N  
ATOM   1956  CA  SER A 120       2.230  -5.569  43.979  1.00  0.00           C  
ATOM   1957  C   SER A 120       1.249  -6.127  42.939  1.00  0.00           C  
ATOM   1958  O   SER A 120       0.381  -5.401  42.494  1.00  0.00           O  
ATOM   1959  CB  SER A 120       2.561  -4.132  43.625  1.00  0.00           C  
ATOM   1960  OG  SER A 120       3.209  -4.057  42.386  1.00  0.00           O  
ATOM   1961  H   SER A 120       4.305  -5.999  43.641  1.00  0.00           H  
ATOM   1962  HA  SER A 120       1.682  -5.462  44.916  1.00  0.00           H  
ATOM   1963 1HB  SER A 120       1.643  -3.544  43.595  1.00  0.00           H  
ATOM   1964 2HB  SER A 120       3.198  -3.705  44.398  1.00  0.00           H  
ATOM   1965  HG  SER A 120       3.662  -3.210  42.374  1.00  0.00           H  
ATOM   1966  N   THR A 121       1.352  -7.408  42.586  1.00  0.00           N  
ATOM   1967  CA  THR A 121       0.490  -7.983  41.566  1.00  0.00           C  
ATOM   1968  C   THR A 121      -0.970  -7.982  42.006  1.00  0.00           C  
ATOM   1969  O   THR A 121      -1.793  -7.303  41.393  1.00  0.00           O  
ATOM   1970  CB  THR A 121       0.926  -9.419  41.222  1.00  0.00           C  
ATOM   1971  OG1 THR A 121       2.237  -9.397  40.642  1.00  0.00           O  
ATOM   1972  CG2 THR A 121      -0.047 -10.052  40.238  1.00  0.00           C  
ATOM   1973  H   THR A 121       2.042  -7.994  43.034  1.00  0.00           H  
ATOM   1974  HA  THR A 121       0.527  -7.371  40.664  1.00  0.00           H  
ATOM   1975  HB  THR A 121       0.956 -10.019  42.131  1.00  0.00           H  
ATOM   1976  HG1 THR A 121       2.893  -9.320  41.341  1.00  0.00           H  
ATOM   1977 1HG2 THR A 121       0.277 -11.067  40.007  1.00  0.00           H  
ATOM   1978 2HG2 THR A 121      -1.043 -10.081  40.680  1.00  0.00           H  
ATOM   1979 3HG2 THR A 121      -0.073  -9.462  39.323  1.00  0.00           H  
ATOM   1980  N   LYS A 122      -1.278  -8.712  43.076  1.00  0.00           N  
ATOM   1981  CA  LYS A 122      -2.623  -8.738  43.650  1.00  0.00           C  
ATOM   1982  C   LYS A 122      -3.139  -7.332  43.997  1.00  0.00           C  
ATOM   1983  O   LYS A 122      -4.354  -7.069  43.964  1.00  0.00           O  
ATOM   1984  CB  LYS A 122      -2.643  -9.624  44.897  1.00  0.00           C  
ATOM   1985  CG  LYS A 122      -1.941  -9.023  46.108  1.00  0.00           C  
ATOM   1986  CD  LYS A 122      -2.142  -9.882  47.347  1.00  0.00           C  
ATOM   1987  CE  LYS A 122      -1.498  -9.248  48.571  1.00  0.00           C  
ATOM   1988  NZ  LYS A 122      -1.688 -10.078  49.791  1.00  0.00           N  
ATOM   1989  H   LYS A 122      -0.550  -9.267  43.503  1.00  0.00           H  
ATOM   1990  HA  LYS A 122      -3.326  -9.149  42.925  1.00  0.00           H  
ATOM   1991 1HB  LYS A 122      -3.676  -9.833  45.179  1.00  0.00           H  
ATOM   1992 2HB  LYS A 122      -2.165 -10.578  44.674  1.00  0.00           H  
ATOM   1993 1HG  LYS A 122      -0.874  -8.937  45.904  1.00  0.00           H  
ATOM   1994 2HG  LYS A 122      -2.337  -8.025  46.299  1.00  0.00           H  
ATOM   1995 1HD  LYS A 122      -3.210 -10.010  47.531  1.00  0.00           H  
ATOM   1996 2HD  LYS A 122      -1.699 -10.864  47.183  1.00  0.00           H  
ATOM   1997 1HE  LYS A 122      -0.431  -9.120  48.396  1.00  0.00           H  
ATOM   1998 2HE  LYS A 122      -1.936  -8.265  48.743  1.00  0.00           H  
ATOM   1999 1HZ  LYS A 122      -1.248  -9.623  50.579  1.00  0.00           H  
ATOM   2000 2HZ  LYS A 122      -2.676 -10.187  49.974  1.00  0.00           H  
ATOM   2001 3HZ  LYS A 122      -1.269 -10.985  49.650  1.00  0.00           H  
ATOM   2002  N   TYR A 123      -2.228  -6.432  44.336  1.00  0.00           N  
ATOM   2003  CA  TYR A 123      -2.640  -5.079  44.652  1.00  0.00           C  
ATOM   2004  C   TYR A 123      -3.352  -4.435  43.433  1.00  0.00           C  
ATOM   2005  O   TYR A 123      -4.504  -3.989  43.517  1.00  0.00           O  
ATOM   2006  CB  TYR A 123      -1.431  -4.246  45.086  1.00  0.00           C  
ATOM   2007  CG  TYR A 123      -1.752  -2.789  45.334  1.00  0.00           C  
ATOM   2008  CD1 TYR A 123      -2.101  -2.364  46.608  1.00  0.00           C  
ATOM   2009  CD2 TYR A 123      -1.696  -1.878  44.290  1.00  0.00           C  
ATOM   2010  CE1 TYR A 123      -2.394  -1.033  46.836  1.00  0.00           C  
ATOM   2011  CE2 TYR A 123      -1.988  -0.547  44.518  1.00  0.00           C  
ATOM   2012  CZ  TYR A 123      -2.336  -0.124  45.785  1.00  0.00           C  
ATOM   2013  OH  TYR A 123      -2.627   1.201  46.010  1.00  0.00           O  
ATOM   2014  H   TYR A 123      -1.247  -6.670  44.379  1.00  0.00           H  
ATOM   2015  HA  TYR A 123      -3.382  -5.095  45.450  1.00  0.00           H  
ATOM   2016 1HB  TYR A 123      -1.011  -4.664  46.001  1.00  0.00           H  
ATOM   2017 2HB  TYR A 123      -0.659  -4.298  44.318  1.00  0.00           H  
ATOM   2018  HD1 TYR A 123      -2.146  -3.080  47.429  1.00  0.00           H  
ATOM   2019  HD2 TYR A 123      -1.422  -2.214  43.290  1.00  0.00           H  
ATOM   2020  HE1 TYR A 123      -2.668  -0.698  47.835  1.00  0.00           H  
ATOM   2021  HE2 TYR A 123      -1.944   0.168  43.695  1.00  0.00           H  
ATOM   2022  HH  TYR A 123      -2.553   1.690  45.187  1.00  0.00           H  
ATOM   2023  N   TYR A 124      -2.659  -4.443  42.298  1.00  0.00           N  
ATOM   2024  CA  TYR A 124      -3.160  -3.826  41.109  1.00  0.00           C  
ATOM   2025  C   TYR A 124      -4.303  -4.609  40.473  1.00  0.00           C  
ATOM   2026  O   TYR A 124      -5.361  -4.058  40.177  1.00  0.00           O  
ATOM   2027  CB  TYR A 124      -2.018  -3.644  40.107  1.00  0.00           C  
ATOM   2028  CG  TYR A 124      -1.066  -2.524  40.463  1.00  0.00           C  
ATOM   2029  CD1 TYR A 124       0.288  -2.784  40.612  1.00  0.00           C  
ATOM   2030  CD2 TYR A 124      -1.548  -1.234  40.642  1.00  0.00           C  
ATOM   2031  CE1 TYR A 124       1.157  -1.761  40.938  1.00  0.00           C  
ATOM   2032  CE2 TYR A 124      -0.679  -0.212  40.967  1.00  0.00           C  
ATOM   2033  CZ  TYR A 124       0.668  -0.472  41.114  1.00  0.00           C  
ATOM   2034  OH  TYR A 124       1.534   0.548  41.438  1.00  0.00           O  
ATOM   2035  H   TYR A 124      -1.757  -4.896  42.274  1.00  0.00           H  
ATOM   2036  HA  TYR A 124      -3.595  -2.856  41.350  1.00  0.00           H  
ATOM   2037 1HB  TYR A 124      -1.444  -4.570  40.037  1.00  0.00           H  
ATOM   2038 2HB  TYR A 124      -2.429  -3.438  39.120  1.00  0.00           H  
ATOM   2039  HD1 TYR A 124       0.666  -3.797  40.473  1.00  0.00           H  
ATOM   2040  HD2 TYR A 124      -2.611  -1.030  40.525  1.00  0.00           H  
ATOM   2041  HE1 TYR A 124       2.221  -1.966  41.054  1.00  0.00           H  
ATOM   2042  HE2 TYR A 124      -1.058   0.802  41.108  1.00  0.00           H  
ATOM   2043  HH  TYR A 124       1.041   1.367  41.532  1.00  0.00           H  
ATOM   2044  N   LEU A 125      -4.116  -5.905  40.283  1.00  0.00           N  
ATOM   2045  CA  LEU A 125      -5.123  -6.708  39.598  1.00  0.00           C  
ATOM   2046  C   LEU A 125      -6.469  -6.723  40.314  1.00  0.00           C  
ATOM   2047  O   LEU A 125      -7.528  -6.803  39.677  1.00  0.00           O  
ATOM   2048  CB  LEU A 125      -4.617  -8.148  39.444  1.00  0.00           C  
ATOM   2049  CG  LEU A 125      -3.435  -8.339  38.484  1.00  0.00           C  
ATOM   2050  CD1 LEU A 125      -3.018  -9.803  38.478  1.00  0.00           C  
ATOM   2051  CD2 LEU A 125      -3.836  -7.879  37.091  1.00  0.00           C  
ATOM   2052  H   LEU A 125      -3.271  -6.351  40.612  1.00  0.00           H  
ATOM   2053  HA  LEU A 125      -5.337  -6.271  38.623  1.00  0.00           H  
ATOM   2054 1HB  LEU A 125      -4.311  -8.514  40.422  1.00  0.00           H  
ATOM   2055 2HB  LEU A 125      -5.438  -8.769  39.087  1.00  0.00           H  
ATOM   2056  HG  LEU A 125      -2.585  -7.750  38.831  1.00  0.00           H  
ATOM   2057 1HD1 LEU A 125      -2.177  -9.938  37.796  1.00  0.00           H  
ATOM   2058 2HD1 LEU A 125      -2.718 -10.099  39.483  1.00  0.00           H  
ATOM   2059 3HD1 LEU A 125      -3.853 -10.419  38.150  1.00  0.00           H  
ATOM   2060 1HD2 LEU A 125      -2.994  -8.013  36.408  1.00  0.00           H  
ATOM   2061 2HD2 LEU A 125      -4.684  -8.467  36.741  1.00  0.00           H  
ATOM   2062 3HD2 LEU A 125      -4.112  -6.824  37.119  1.00  0.00           H  
ATOM   2063  N   ASN A 126      -6.457  -6.656  41.635  1.00  0.00           N  
ATOM   2064  CA  ASN A 126      -7.715  -6.597  42.366  1.00  0.00           C  
ATOM   2065  C   ASN A 126      -8.385  -5.243  42.187  1.00  0.00           C  
ATOM   2066  O   ASN A 126      -9.564  -5.115  42.461  1.00  0.00           O  
ATOM   2067  CB  ASN A 126      -7.494  -6.895  43.838  1.00  0.00           C  
ATOM   2068  CG  ASN A 126      -7.199  -8.347  44.095  1.00  0.00           C  
ATOM   2069  OD1 ASN A 126      -7.500  -9.211  43.264  1.00  0.00           O  
ATOM   2070  ND2 ASN A 126      -6.616  -8.631  45.232  1.00  0.00           N  
ATOM   2071  H   ASN A 126      -5.588  -6.645  42.150  1.00  0.00           H  
ATOM   2072  HA  ASN A 126      -8.415  -7.328  41.958  1.00  0.00           H  
ATOM   2073 1HB  ASN A 126      -6.663  -6.295  44.209  1.00  0.00           H  
ATOM   2074 2HB  ASN A 126      -8.382  -6.611  44.404  1.00  0.00           H  
ATOM   2075 1HD2 ASN A 126      -6.394  -9.580  45.457  1.00  0.00           H  
ATOM   2076 2HD2 ASN A 126      -6.391  -7.900  45.875  1.00  0.00           H  
ATOM   2077  N   ASP A 127      -7.646  -4.240  41.721  1.00  0.00           N  
ATOM   2078  CA  ASP A 127      -8.203  -2.897  41.477  1.00  0.00           C  
ATOM   2079  C   ASP A 127      -8.186  -2.520  39.976  1.00  0.00           C  
ATOM   2080  O   ASP A 127      -7.998  -1.354  39.613  1.00  0.00           O  
ATOM   2081  CB  ASP A 127      -7.424  -1.850  42.277  1.00  0.00           C  
ATOM   2082  CG  ASP A 127      -7.757  -1.872  43.762  1.00  0.00           C  
ATOM   2083  OD1 ASP A 127      -8.705  -2.524  44.131  1.00  0.00           O  
ATOM   2084  OD2 ASP A 127      -7.060  -1.236  44.516  1.00  0.00           O  
ATOM   2085  H   ASP A 127      -6.669  -4.410  41.529  1.00  0.00           H  
ATOM   2086  HA  ASP A 127      -9.256  -2.877  41.760  1.00  0.00           H  
ATOM   2087 1HB  ASP A 127      -6.354  -2.022  42.156  1.00  0.00           H  
ATOM   2088 2HB  ASP A 127      -7.641  -0.856  41.886  1.00  0.00           H  
ATOM   2089  N   LEU A 128      -8.380  -3.498  39.098  1.00  0.00           N  
ATOM   2090  CA  LEU A 128      -8.399  -3.206  37.676  1.00  0.00           C  
ATOM   2091  C   LEU A 128      -9.498  -2.193  37.265  1.00  0.00           C  
ATOM   2092  O   LEU A 128      -9.243  -1.309  36.442  1.00  0.00           O  
ATOM   2093  CB  LEU A 128      -8.588  -4.515  36.899  1.00  0.00           C  
ATOM   2094  CG  LEU A 128      -7.374  -5.451  36.868  1.00  0.00           C  
ATOM   2095  CD1 LEU A 128      -7.801  -6.819  36.353  1.00  0.00           C  
ATOM   2096  CD2 LEU A 128      -6.290  -4.848  35.987  1.00  0.00           C  
ATOM   2097  H   LEU A 128      -8.516  -4.450  39.407  1.00  0.00           H  
ATOM   2098  HA  LEU A 128      -7.449  -2.760  37.382  1.00  0.00           H  
ATOM   2099 1HB  LEU A 128      -9.419  -5.063  37.341  1.00  0.00           H  
ATOM   2100 2HB  LEU A 128      -8.846  -4.274  35.869  1.00  0.00           H  
ATOM   2101  HG  LEU A 128      -6.989  -5.581  37.880  1.00  0.00           H  
ATOM   2102 1HD1 LEU A 128      -6.937  -7.485  36.331  1.00  0.00           H  
ATOM   2103 2HD1 LEU A 128      -8.563  -7.236  37.011  1.00  0.00           H  
ATOM   2104 3HD1 LEU A 128      -8.207  -6.719  35.346  1.00  0.00           H  
ATOM   2105 1HD2 LEU A 128      -5.428  -5.514  35.966  1.00  0.00           H  
ATOM   2106 2HD2 LEU A 128      -6.674  -4.719  34.976  1.00  0.00           H  
ATOM   2107 3HD2 LEU A 128      -5.991  -3.881  36.389  1.00  0.00           H  
ATOM   2108  N   ASP A 129     -10.713  -2.326  37.797  1.00  0.00           N  
ATOM   2109  CA  ASP A 129     -11.755  -1.358  37.459  1.00  0.00           C  
ATOM   2110  C   ASP A 129     -11.225   0.056  37.593  1.00  0.00           C  
ATOM   2111  O   ASP A 129     -11.238   0.831  36.619  1.00  0.00           O  
ATOM   2112  CB  ASP A 129     -12.981  -1.538  38.358  1.00  0.00           C  
ATOM   2113  CG  ASP A 129     -13.780  -2.791  38.025  1.00  0.00           C  
ATOM   2114  OD1 ASP A 129     -13.593  -3.326  36.957  1.00  0.00           O  
ATOM   2115  OD2 ASP A 129     -14.574  -3.199  38.839  1.00  0.00           O  
ATOM   2116  H   ASP A 129     -10.931  -3.082  38.430  1.00  0.00           H  
ATOM   2117  HA  ASP A 129     -12.076  -1.506  36.428  1.00  0.00           H  
ATOM   2118 1HB  ASP A 129     -12.664  -1.593  39.399  1.00  0.00           H  
ATOM   2119 2HB  ASP A 129     -13.635  -0.671  38.260  1.00  0.00           H  
ATOM   2120  N   ARG A 130     -10.768   0.394  38.796  1.00  0.00           N  
ATOM   2121  CA  ARG A 130     -10.292   1.738  39.073  1.00  0.00           C  
ATOM   2122  C   ARG A 130      -9.135   2.118  38.200  1.00  0.00           C  
ATOM   2123  O   ARG A 130      -9.045   3.250  37.806  1.00  0.00           O  
ATOM   2124  CB  ARG A 130      -9.872   1.868  40.530  1.00  0.00           C  
ATOM   2125  CG  ARG A 130      -9.318   3.231  40.917  1.00  0.00           C  
ATOM   2126  CD  ARG A 130      -9.191   3.374  42.390  1.00  0.00           C  
ATOM   2127  NE  ARG A 130      -8.269   2.401  42.952  1.00  0.00           N  
ATOM   2128  CZ  ARG A 130      -6.931   2.555  43.003  1.00  0.00           C  
ATOM   2129  NH1 ARG A 130      -6.377   3.646  42.523  1.00  0.00           N  
ATOM   2130  NH2 ARG A 130      -6.177   1.611  43.535  1.00  0.00           N  
ATOM   2131  H   ARG A 130     -10.751  -0.296  39.533  1.00  0.00           H  
ATOM   2132  HA  ARG A 130     -11.101   2.454  38.926  1.00  0.00           H  
ATOM   2133 1HB  ARG A 130     -10.726   1.664  41.174  1.00  0.00           H  
ATOM   2134 2HB  ARG A 130      -9.106   1.125  40.754  1.00  0.00           H  
ATOM   2135 1HG  ARG A 130      -8.332   3.362  40.473  1.00  0.00           H  
ATOM   2136 2HG  ARG A 130      -9.987   4.012  40.553  1.00  0.00           H  
ATOM   2137 1HD  ARG A 130      -8.822   4.371  42.627  1.00  0.00           H  
ATOM   2138 2HD  ARG A 130     -10.165   3.226  42.854  1.00  0.00           H  
ATOM   2139  HE  ARG A 130      -8.659   1.547  43.329  1.00  0.00           H  
ATOM   2140 1HH1 ARG A 130      -6.954   4.369  42.116  1.00  0.00           H  
ATOM   2141 2HH1 ARG A 130      -5.374   3.762  42.562  1.00  0.00           H  
ATOM   2142 1HH2 ARG A 130      -6.602   0.769  43.903  1.00  0.00           H  
ATOM   2143 2HH2 ARG A 130      -5.175   1.726  43.573  1.00  0.00           H  
ATOM   2144  N   VAL A 131      -8.242   1.185  37.900  1.00  0.00           N  
ATOM   2145  CA  VAL A 131      -7.093   1.514  37.061  1.00  0.00           C  
ATOM   2146  C   VAL A 131      -7.515   1.678  35.601  1.00  0.00           C  
ATOM   2147  O   VAL A 131      -7.145   2.647  34.963  1.00  0.00           O  
ATOM   2148  CB  VAL A 131      -5.933   0.505  37.219  1.00  0.00           C  
ATOM   2149  CG1 VAL A 131      -4.848   0.783  36.219  1.00  0.00           C  
ATOM   2150  CG2 VAL A 131      -5.360   0.584  38.606  1.00  0.00           C  
ATOM   2151  H   VAL A 131      -8.345   0.242  38.246  1.00  0.00           H  
ATOM   2152  HA  VAL A 131      -6.708   2.509  37.288  1.00  0.00           H  
ATOM   2153  HB  VAL A 131      -6.322  -0.505  37.092  1.00  0.00           H  
ATOM   2154 1HG1 VAL A 131      -4.041   0.062  36.347  1.00  0.00           H  
ATOM   2155 2HG1 VAL A 131      -5.252   0.700  35.211  1.00  0.00           H  
ATOM   2156 3HG1 VAL A 131      -4.461   1.790  36.374  1.00  0.00           H  
ATOM   2157 1HG2 VAL A 131      -4.544  -0.132  38.705  1.00  0.00           H  
ATOM   2158 2HG2 VAL A 131      -4.983   1.590  38.787  1.00  0.00           H  
ATOM   2159 3HG2 VAL A 131      -6.137   0.352  39.335  1.00  0.00           H  
ATOM   2160  N   ALA A 132      -8.302   0.734  35.088  1.00  0.00           N  
ATOM   2161  CA  ALA A 132      -8.804   0.762  33.680  1.00  0.00           C  
ATOM   2162  C   ALA A 132      -9.598   2.015  33.376  1.00  0.00           C  
ATOM   2163  O   ALA A 132      -9.632   2.474  32.246  1.00  0.00           O  
ATOM   2164  CB  ALA A 132      -9.665  -0.477  33.372  1.00  0.00           C  
ATOM   2165  H   ALA A 132      -8.566  -0.033  35.689  1.00  0.00           H  
ATOM   2166  HA  ALA A 132      -7.949   0.759  33.004  1.00  0.00           H  
ATOM   2167 1HB  ALA A 132     -10.015  -0.428  32.341  1.00  0.00           H  
ATOM   2168 2HB  ALA A 132      -9.068  -1.379  33.510  1.00  0.00           H  
ATOM   2169 3HB  ALA A 132     -10.521  -0.501  34.045  1.00  0.00           H  
ATOM   2170  N   ASP A 133     -10.229   2.577  34.389  1.00  0.00           N  
ATOM   2171  CA  ASP A 133     -10.992   3.767  34.181  1.00  0.00           C  
ATOM   2172  C   ASP A 133     -10.266   4.835  33.375  1.00  0.00           C  
ATOM   2173  O   ASP A 133      -9.130   5.193  33.694  1.00  0.00           O  
ATOM   2174  CB  ASP A 133     -11.406   4.344  35.537  1.00  0.00           C  
ATOM   2175  CG  ASP A 133     -12.478   5.419  35.421  1.00  0.00           C  
ATOM   2176  OD1 ASP A 133     -12.155   6.514  35.022  1.00  0.00           O  
ATOM   2177  OD2 ASP A 133     -13.611   5.136  35.731  1.00  0.00           O  
ATOM   2178  H   ASP A 133     -10.182   2.178  35.316  1.00  0.00           H  
ATOM   2179  HA  ASP A 133     -11.905   3.530  33.633  1.00  0.00           H  
ATOM   2180 1HB  ASP A 133     -11.783   3.543  36.174  1.00  0.00           H  
ATOM   2181 2HB  ASP A 133     -10.534   4.774  36.030  1.00  0.00           H  
ATOM   2182  N   PRO A 134     -10.956   5.383  32.353  1.00  0.00           N  
ATOM   2183  CA  PRO A 134     -10.415   6.428  31.505  1.00  0.00           C  
ATOM   2184  C   PRO A 134      -9.979   7.684  32.213  1.00  0.00           C  
ATOM   2185  O   PRO A 134      -9.121   8.395  31.700  1.00  0.00           O  
ATOM   2186  CB  PRO A 134     -11.564   6.720  30.547  1.00  0.00           C  
ATOM   2187  CG  PRO A 134     -12.758   6.154  31.177  1.00  0.00           C  
ATOM   2188  CD  PRO A 134     -12.309   4.975  31.878  1.00  0.00           C  
ATOM   2189  HA  PRO A 134      -9.498   6.119  30.981  1.00  0.00           H  
ATOM   2190 1HB  PRO A 134     -11.688   7.801  30.384  1.00  0.00           H  
ATOM   2191 2HB  PRO A 134     -11.393   6.263  29.561  1.00  0.00           H  
ATOM   2192 1HG  PRO A 134     -13.219   6.872  31.874  1.00  0.00           H  
ATOM   2193 2HG  PRO A 134     -13.519   5.899  30.427  1.00  0.00           H  
ATOM   2194 1HD  PRO A 134     -12.967   4.719  32.722  1.00  0.00           H  
ATOM   2195 2HD  PRO A 134     -12.269   4.093  31.223  1.00  0.00           H  
ATOM   2196  N   SER A 135     -10.534   7.966  33.376  1.00  0.00           N  
ATOM   2197  CA  SER A 135     -10.103   9.144  34.150  1.00  0.00           C  
ATOM   2198  C   SER A 135      -9.107   8.849  35.301  1.00  0.00           C  
ATOM   2199  O   SER A 135      -8.866   9.698  36.132  1.00  0.00           O  
ATOM   2200  CB  SER A 135     -11.329   9.829  34.721  1.00  0.00           C  
ATOM   2201  OG  SER A 135     -11.991   8.996  35.635  1.00  0.00           O  
ATOM   2202  H   SER A 135     -11.263   7.373  33.747  1.00  0.00           H  
ATOM   2203  HA  SER A 135      -9.705   9.948  33.529  1.00  0.00           H  
ATOM   2204 1HB  SER A 135     -11.031  10.752  35.216  1.00  0.00           H  
ATOM   2205 2HB  SER A 135     -12.006  10.096  33.910  1.00  0.00           H  
ATOM   2206  HG  SER A 135     -11.965   8.114  35.255  1.00  0.00           H  
ATOM   2207  N   TYR A 136      -8.529   7.651  35.329  1.00  0.00           N  
ATOM   2208  CA  TYR A 136      -7.702   7.193  36.436  1.00  0.00           C  
ATOM   2209  C   TYR A 136      -6.538   8.101  36.708  1.00  0.00           C  
ATOM   2210  O   TYR A 136      -5.840   8.528  35.821  1.00  0.00           O  
ATOM   2211  CB  TYR A 136      -7.194   5.775  36.168  1.00  0.00           C  
ATOM   2212  CG  TYR A 136      -6.136   5.310  37.145  1.00  0.00           C  
ATOM   2213  CD1 TYR A 136      -6.440   5.196  38.493  1.00  0.00           C  
ATOM   2214  CD2 TYR A 136      -4.863   5.000  36.693  1.00  0.00           C  
ATOM   2215  CE1 TYR A 136      -5.476   4.770  39.386  1.00  0.00           C  
ATOM   2216  CE2 TYR A 136      -3.898   4.575  37.585  1.00  0.00           C  
ATOM   2217  CZ  TYR A 136      -4.201   4.461  38.927  1.00  0.00           C  
ATOM   2218  OH  TYR A 136      -3.240   4.039  39.815  1.00  0.00           O  
ATOM   2219  H   TYR A 136      -8.678   7.039  34.540  1.00  0.00           H  
ATOM   2220  HA  TYR A 136      -8.284   7.193  37.358  1.00  0.00           H  
ATOM   2221 1HB  TYR A 136      -8.028   5.073  36.212  1.00  0.00           H  
ATOM   2222 2HB  TYR A 136      -6.775   5.722  35.164  1.00  0.00           H  
ATOM   2223  HD1 TYR A 136      -7.442   5.440  38.849  1.00  0.00           H  
ATOM   2224  HD2 TYR A 136      -4.623   5.091  35.634  1.00  0.00           H  
ATOM   2225  HE1 TYR A 136      -5.716   4.681  40.445  1.00  0.00           H  
ATOM   2226  HE2 TYR A 136      -2.896   4.332  37.231  1.00  0.00           H  
ATOM   2227  HH  TYR A 136      -3.607   4.029  40.703  1.00  0.00           H  
ATOM   2228  N   LEU A 137      -6.361   8.440  37.963  1.00  0.00           N  
ATOM   2229  CA  LEU A 137      -5.156   9.114  38.402  1.00  0.00           C  
ATOM   2230  C   LEU A 137      -4.650   8.281  39.590  1.00  0.00           C  
ATOM   2231  O   LEU A 137      -5.412   7.972  40.526  1.00  0.00           O  
ATOM   2232  CB  LEU A 137      -5.435  10.566  38.810  1.00  0.00           C  
ATOM   2233  CG  LEU A 137      -4.221  11.363  39.303  1.00  0.00           C  
ATOM   2234  CD1 LEU A 137      -3.272  11.618  38.140  1.00  0.00           C  
ATOM   2235  CD2 LEU A 137      -4.690  12.671  39.921  1.00  0.00           C  
ATOM   2236  H   LEU A 137      -7.080   8.227  38.640  1.00  0.00           H  
ATOM   2237  HA  LEU A 137      -4.439   9.150  37.583  1.00  0.00           H  
ATOM   2238 1HB  LEU A 137      -5.852  11.094  37.953  1.00  0.00           H  
ATOM   2239 2HB  LEU A 137      -6.178  10.566  39.607  1.00  0.00           H  
ATOM   2240  HG  LEU A 137      -3.682  10.781  40.051  1.00  0.00           H  
ATOM   2241 1HD1 LEU A 137      -2.410  12.184  38.490  1.00  0.00           H  
ATOM   2242 2HD1 LEU A 137      -2.938  10.664  37.728  1.00  0.00           H  
ATOM   2243 3HD1 LEU A 137      -3.790  12.185  37.367  1.00  0.00           H  
ATOM   2244 1HD2 LEU A 137      -3.827  13.238  40.273  1.00  0.00           H  
ATOM   2245 2HD2 LEU A 137      -5.229  13.255  39.175  1.00  0.00           H  
ATOM   2246 3HD2 LEU A 137      -5.353  12.461  40.763  1.00  0.00           H  
ATOM   2247  N   PRO A 138      -3.389   7.846  39.518  1.00  0.00           N  
ATOM   2248  CA  PRO A 138      -2.818   6.996  40.564  1.00  0.00           C  
ATOM   2249  C   PRO A 138      -2.890   7.632  41.921  1.00  0.00           C  
ATOM   2250  O   PRO A 138      -2.562   8.781  42.026  1.00  0.00           O  
ATOM   2251  CB  PRO A 138      -1.364   6.822  40.114  1.00  0.00           C  
ATOM   2252  CG  PRO A 138      -1.411   7.023  38.638  1.00  0.00           C  
ATOM   2253  CD  PRO A 138      -2.447   8.097  38.438  1.00  0.00           C  
ATOM   2254  HA  PRO A 138      -3.324   6.023  40.645  1.00  0.00           H  
ATOM   2255 1HB  PRO A 138      -0.721   7.556  40.624  1.00  0.00           H  
ATOM   2256 2HB  PRO A 138      -0.999   5.824  40.398  1.00  0.00           H  
ATOM   2257 1HG  PRO A 138      -0.420   7.316  38.262  1.00  0.00           H  
ATOM   2258 2HG  PRO A 138      -1.676   6.080  38.135  1.00  0.00           H  
ATOM   2259 1HD  PRO A 138      -1.971   9.085  38.518  1.00  0.00           H  
ATOM   2260 2HD  PRO A 138      -2.921   7.972  37.454  1.00  0.00           H  
ATOM   2261  N   THR A 139      -3.310   6.897  42.948  1.00  0.00           N  
ATOM   2262  CA  THR A 139      -3.221   7.413  44.322  1.00  0.00           C  
ATOM   2263  C   THR A 139      -1.795   7.344  44.745  1.00  0.00           C  
ATOM   2264  O   THR A 139      -0.961   6.743  44.076  1.00  0.00           O  
ATOM   2265  CB  THR A 139      -4.097   6.622  45.311  1.00  0.00           C  
ATOM   2266  OG1 THR A 139      -3.575   5.298  45.463  1.00  0.00           O  
ATOM   2267  CG2 THR A 139      -5.530   6.543  44.810  1.00  0.00           C  
ATOM   2268  H   THR A 139      -3.694   5.976  42.792  1.00  0.00           H  
ATOM   2269  HA  THR A 139      -3.603   8.433  44.358  1.00  0.00           H  
ATOM   2270  HB  THR A 139      -4.085   7.116  46.282  1.00  0.00           H  
ATOM   2271  HG1 THR A 139      -4.260   4.721  45.809  1.00  0.00           H  
ATOM   2272 1HG2 THR A 139      -6.135   5.982  45.521  1.00  0.00           H  
ATOM   2273 2HG2 THR A 139      -5.935   7.550  44.702  1.00  0.00           H  
ATOM   2274 3HG2 THR A 139      -5.550   6.043  43.841  1.00  0.00           H  
ATOM   2275  N   GLN A 140      -1.499   7.977  45.859  1.00  0.00           N  
ATOM   2276  CA  GLN A 140      -0.108   8.018  46.325  1.00  0.00           C  
ATOM   2277  C   GLN A 140       0.380   6.610  46.663  1.00  0.00           C  
ATOM   2278  O   GLN A 140       1.456   6.220  46.250  1.00  0.00           O  
ATOM   2279  CB  GLN A 140       0.030   8.930  47.547  1.00  0.00           C  
ATOM   2280  CG  GLN A 140      -0.153  10.407  47.245  1.00  0.00           C  
ATOM   2281  CD  GLN A 140      -0.071  11.268  48.491  1.00  0.00           C  
ATOM   2282  OE1 GLN A 140      -0.339  10.801  49.602  1.00  0.00           O  
ATOM   2283  NE2 GLN A 140       0.298  12.532  48.315  1.00  0.00           N  
ATOM   2284  H   GLN A 140      -2.214   8.438  46.403  1.00  0.00           H  
ATOM   2285  HA  GLN A 140       0.532   8.401  45.530  1.00  0.00           H  
ATOM   2286 1HB  GLN A 140      -0.708   8.646  48.298  1.00  0.00           H  
ATOM   2287 2HB  GLN A 140       1.017   8.797  47.990  1.00  0.00           H  
ATOM   2288 1HG  GLN A 140       0.630  10.728  46.557  1.00  0.00           H  
ATOM   2289 2HG  GLN A 140      -1.132  10.556  46.790  1.00  0.00           H  
ATOM   2290 1HE2 GLN A 140       0.368  13.147  49.101  1.00  0.00           H  
ATOM   2291 2HE2 GLN A 140       0.504  12.868  47.397  1.00  0.00           H  
ATOM   2292  N   GLN A 141      -0.447   5.854  47.379  1.00  0.00           N  
ATOM   2293  CA  GLN A 141      -0.202   4.443  47.653  1.00  0.00           C  
ATOM   2294  C   GLN A 141      -0.011   3.597  46.412  1.00  0.00           C  
ATOM   2295  O   GLN A 141       0.634   2.580  46.493  1.00  0.00           O  
ATOM   2296  CB  GLN A 141      -1.355   3.867  48.479  1.00  0.00           C  
ATOM   2297  CG  GLN A 141      -1.419   4.386  49.906  1.00  0.00           C  
ATOM   2298  CD  GLN A 141      -2.609   3.836  50.669  1.00  0.00           C  
ATOM   2299  OE1 GLN A 141      -3.625   3.461  50.076  1.00  0.00           O  
ATOM   2300  NE2 GLN A 141      -2.490   3.783  51.991  1.00  0.00           N  
ATOM   2301  H   GLN A 141      -1.282   6.289  47.746  1.00  0.00           H  
ATOM   2302  HA  GLN A 141       0.729   4.336  48.210  1.00  0.00           H  
ATOM   2303 1HB  GLN A 141      -2.303   4.100  47.994  1.00  0.00           H  
ATOM   2304 2HB  GLN A 141      -1.267   2.781  48.519  1.00  0.00           H  
ATOM   2305 1HG  GLN A 141      -0.511   4.089  50.430  1.00  0.00           H  
ATOM   2306 2HG  GLN A 141      -1.500   5.473  49.883  1.00  0.00           H  
ATOM   2307 1HE2 GLN A 141      -3.244   3.429  52.547  1.00  0.00           H  
ATOM   2308 2HE2 GLN A 141      -1.649   4.097  52.430  1.00  0.00           H  
ATOM   2309  N   ASP A 142      -0.609   3.989  45.286  1.00  0.00           N  
ATOM   2310  CA  ASP A 142      -0.296   3.390  43.969  1.00  0.00           C  
ATOM   2311  C   ASP A 142       1.152   3.634  43.545  1.00  0.00           C  
ATOM   2312  O   ASP A 142       1.762   2.736  42.982  1.00  0.00           O  
ATOM   2313  CB  ASP A 142      -1.227   3.920  42.863  1.00  0.00           C  
ATOM   2314  CG  ASP A 142      -2.676   3.457  43.019  1.00  0.00           C  
ATOM   2315  OD1 ASP A 142      -2.973   2.473  43.744  1.00  0.00           O  
ATOM   2316  OD2 ASP A 142      -3.539   4.085  42.386  1.00  0.00           O  
ATOM   2317  H   ASP A 142      -1.301   4.723  45.341  1.00  0.00           H  
ATOM   2318  HA  ASP A 142      -0.415   2.307  44.018  1.00  0.00           H  
ATOM   2319 1HB  ASP A 142      -1.189   5.004  42.745  1.00  0.00           H  
ATOM   2320 2HB  ASP A 142      -0.780   3.444  41.990  1.00  0.00           H  
ATOM   2321  N   VAL A 143       1.687   4.834  43.791  1.00  0.00           N  
ATOM   2322  CA  VAL A 143       3.047   5.177  43.342  1.00  0.00           C  
ATOM   2323  C   VAL A 143       4.066   4.426  44.181  1.00  0.00           C  
ATOM   2324  O   VAL A 143       5.122   4.034  43.706  1.00  0.00           O  
ATOM   2325  CB  VAL A 143       3.302   6.691  43.459  1.00  0.00           C  
ATOM   2326  CG1 VAL A 143       4.769   7.005  43.216  1.00  0.00           C  
ATOM   2327  CG2 VAL A 143       2.418   7.443  42.475  1.00  0.00           C  
ATOM   2328  H   VAL A 143       1.147   5.522  44.296  1.00  0.00           H  
ATOM   2329  HA  VAL A 143       3.218   4.855  42.314  1.00  0.00           H  
ATOM   2330  HB  VAL A 143       3.069   7.012  44.476  1.00  0.00           H  
ATOM   2331 1HG1 VAL A 143       4.932   8.080  43.304  1.00  0.00           H  
ATOM   2332 2HG1 VAL A 143       5.381   6.486  43.953  1.00  0.00           H  
ATOM   2333 3HG1 VAL A 143       5.050   6.677  42.215  1.00  0.00           H  
ATOM   2334 1HG2 VAL A 143       2.603   8.514  42.564  1.00  0.00           H  
ATOM   2335 2HG2 VAL A 143       2.648   7.119  41.459  1.00  0.00           H  
ATOM   2336 3HG2 VAL A 143       1.372   7.237  42.695  1.00  0.00           H  
ATOM   2337  N   LEU A 144       3.722   4.224  45.443  1.00  0.00           N  
ATOM   2338  CA  LEU A 144       4.566   3.536  46.378  1.00  0.00           C  
ATOM   2339  C   LEU A 144       4.620   2.065  46.036  1.00  0.00           C  
ATOM   2340  O   LEU A 144       5.535   1.347  46.447  1.00  0.00           O  
ATOM   2341  CB  LEU A 144       4.048   3.729  47.809  1.00  0.00           C  
ATOM   2342  CG  LEU A 144       4.129   5.158  48.359  1.00  0.00           C  
ATOM   2343  CD1 LEU A 144       3.351   5.246  49.665  1.00  0.00           C  
ATOM   2344  CD2 LEU A 144       5.586   5.543  48.562  1.00  0.00           C  
ATOM   2345  H   LEU A 144       2.826   4.572  45.753  1.00  0.00           H  
ATOM   2346  HA  LEU A 144       5.570   3.958  46.343  1.00  0.00           H  
ATOM   2347 1HB  LEU A 144       3.004   3.418  47.845  1.00  0.00           H  
ATOM   2348 2HB  LEU A 144       4.620   3.085  48.476  1.00  0.00           H  
ATOM   2349  HG  LEU A 144       3.666   5.848  47.649  1.00  0.00           H  
ATOM   2350 1HD1 LEU A 144       3.408   6.263  50.056  1.00  0.00           H  
ATOM   2351 2HD1 LEU A 144       2.308   4.984  49.487  1.00  0.00           H  
ATOM   2352 3HD1 LEU A 144       3.781   4.555  50.389  1.00  0.00           H  
ATOM   2353 1HD2 LEU A 144       5.644   6.560  48.952  1.00  0.00           H  
ATOM   2354 2HD2 LEU A 144       6.047   4.856  49.272  1.00  0.00           H  
ATOM   2355 3HD2 LEU A 144       6.113   5.489  47.609  1.00  0.00           H  
ATOM   2356  N   ARG A 145       3.597   1.597  45.337  1.00  0.00           N  
ATOM   2357  CA  ARG A 145       3.564   0.222  44.862  1.00  0.00           C  
ATOM   2358  C   ARG A 145       4.289  -0.027  43.535  1.00  0.00           C  
ATOM   2359  O   ARG A 145       4.695  -1.123  43.287  1.00  0.00           O  
ATOM   2360  CB  ARG A 145       2.117  -0.224  44.714  1.00  0.00           C  
ATOM   2361  CG  ARG A 145       1.379  -0.443  46.024  1.00  0.00           C  
ATOM   2362  CD  ARG A 145       1.914  -1.607  46.771  1.00  0.00           C  
ATOM   2363  NE  ARG A 145       1.151  -1.880  47.977  1.00  0.00           N  
ATOM   2364  CZ  ARG A 145       1.481  -2.803  48.902  1.00  0.00           C  
ATOM   2365  NH1 ARG A 145       2.564  -3.531  48.745  1.00  0.00           N  
ATOM   2366  NH2 ARG A 145       0.718  -2.975  49.967  1.00  0.00           N  
ATOM   2367  H   ARG A 145       2.821   2.208  45.128  1.00  0.00           H  
ATOM   2368  HA  ARG A 145       4.069  -0.428  45.578  1.00  0.00           H  
ATOM   2369 1HB  ARG A 145       1.564   0.522  44.143  1.00  0.00           H  
ATOM   2370 2HB  ARG A 145       2.080  -1.157  44.155  1.00  0.00           H  
ATOM   2371 1HG  ARG A 145       1.481   0.444  46.651  1.00  0.00           H  
ATOM   2372 2HG  ARG A 145       0.322  -0.623  45.821  1.00  0.00           H  
ATOM   2373 1HD  ARG A 145       1.879  -2.493  46.137  1.00  0.00           H  
ATOM   2374 2HD  ARG A 145       2.947  -1.410  47.060  1.00  0.00           H  
ATOM   2375  HE  ARG A 145       0.310  -1.339  48.132  1.00  0.00           H  
ATOM   2376 1HH1 ARG A 145       3.148  -3.400  47.931  1.00  0.00           H  
ATOM   2377 2HH1 ARG A 145       2.812  -4.223  49.436  1.00  0.00           H  
ATOM   2378 1HH2 ARG A 145      -0.115  -2.415  50.087  1.00  0.00           H  
ATOM   2379 2HH2 ARG A 145       0.967  -3.665  50.659  1.00  0.00           H  
ATOM   2380  N   VAL A 146       4.483   0.963  42.684  1.00  0.00           N  
ATOM   2381  CA  VAL A 146       5.000   0.639  41.371  1.00  0.00           C  
ATOM   2382  C   VAL A 146       6.379   0.100  41.535  1.00  0.00           C  
ATOM   2383  O   VAL A 146       7.035   0.383  42.522  1.00  0.00           O  
ATOM   2384  CB  VAL A 146       5.120   1.822  40.426  1.00  0.00           C  
ATOM   2385  CG1 VAL A 146       3.752   2.482  40.251  1.00  0.00           C  
ATOM   2386  CG2 VAL A 146       6.221   2.755  40.928  1.00  0.00           C  
ATOM   2387  H   VAL A 146       4.287   1.927  42.911  1.00  0.00           H  
ATOM   2388  HA  VAL A 146       4.376  -0.103  40.871  1.00  0.00           H  
ATOM   2389  HB  VAL A 146       5.420   1.460  39.441  1.00  0.00           H  
ATOM   2390 1HG1 VAL A 146       3.841   3.330  39.572  1.00  0.00           H  
ATOM   2391 2HG1 VAL A 146       3.048   1.760  39.839  1.00  0.00           H  
ATOM   2392 3HG1 VAL A 146       3.390   2.829  41.220  1.00  0.00           H  
ATOM   2393 1HG2 VAL A 146       6.313   3.606  40.254  1.00  0.00           H  
ATOM   2394 2HG2 VAL A 146       5.969   3.109  41.927  1.00  0.00           H  
ATOM   2395 3HG2 VAL A 146       7.167   2.214  40.961  1.00  0.00           H  
ATOM   2396  N   ARG A 147       6.807  -0.670  40.540  1.00  0.00           N  
ATOM   2397  CA  ARG A 147       8.083  -1.342  40.517  1.00  0.00           C  
ATOM   2398  C   ARG A 147       8.866  -0.742  39.359  1.00  0.00           C  
ATOM   2399  O   ARG A 147       8.336  -0.721  38.275  1.00  0.00           O  
ATOM   2400  CB  ARG A 147       7.925  -2.845  40.338  1.00  0.00           C  
ATOM   2401  CG  ARG A 147       9.228  -3.628  40.324  1.00  0.00           C  
ATOM   2402  CD  ARG A 147       8.993  -5.083  40.141  1.00  0.00           C  
ATOM   2403  NE  ARG A 147      10.234  -5.839  40.155  1.00  0.00           N  
ATOM   2404  CZ  ARG A 147      11.023  -6.035  39.080  1.00  0.00           C  
ATOM   2405  NH1 ARG A 147      10.688  -5.524  37.917  1.00  0.00           N  
ATOM   2406  NH2 ARG A 147      12.136  -6.740  39.196  1.00  0.00           N  
ATOM   2407  H   ARG A 147       6.180  -0.778  39.756  1.00  0.00           H  
ATOM   2408  HA  ARG A 147       8.576  -1.232  41.484  1.00  0.00           H  
ATOM   2409 1HB  ARG A 147       7.311  -3.244  41.144  1.00  0.00           H  
ATOM   2410 2HB  ARG A 147       7.406  -3.047  39.401  1.00  0.00           H  
ATOM   2411 1HG  ARG A 147       9.855  -3.276  39.503  1.00  0.00           H  
ATOM   2412 2HG  ARG A 147       9.752  -3.481  41.267  1.00  0.00           H  
ATOM   2413 1HD  ARG A 147       8.359  -5.453  40.945  1.00  0.00           H  
ATOM   2414 2HD  ARG A 147       8.499  -5.254  39.184  1.00  0.00           H  
ATOM   2415  HE  ARG A 147      10.526  -6.247  41.032  1.00  0.00           H  
ATOM   2416 1HH1 ARG A 147       9.838  -4.986  37.827  1.00  0.00           H  
ATOM   2417 2HH1 ARG A 147      11.280  -5.670  37.112  1.00  0.00           H  
ATOM   2418 1HH2 ARG A 147      12.394  -7.132  40.092  1.00  0.00           H  
ATOM   2419 2HH2 ARG A 147      12.728  -6.885  38.393  1.00  0.00           H  
ATOM   2420  N   VAL A 148      10.092  -0.240  39.580  1.00  0.00           N  
ATOM   2421  CA  VAL A 148      10.886   0.426  38.526  1.00  0.00           C  
ATOM   2422  C   VAL A 148      12.357   0.197  38.804  1.00  0.00           C  
ATOM   2423  O   VAL A 148      13.014   0.943  39.540  1.00  0.00           O  
ATOM   2424  CB  VAL A 148      10.600   1.939  38.480  1.00  0.00           C  
ATOM   2425  CG1 VAL A 148      11.434   2.606  37.396  1.00  0.00           C  
ATOM   2426  CG2 VAL A 148       9.118   2.178  38.243  1.00  0.00           C  
ATOM   2427  H   VAL A 148      10.480  -0.325  40.508  1.00  0.00           H  
ATOM   2428  HA  VAL A 148      10.709  -0.027  37.550  1.00  0.00           H  
ATOM   2429  HB  VAL A 148      10.894   2.383  39.430  1.00  0.00           H  
ATOM   2430 1HG1 VAL A 148      11.220   3.675  37.378  1.00  0.00           H  
ATOM   2431 2HG1 VAL A 148      12.492   2.453  37.605  1.00  0.00           H  
ATOM   2432 3HG1 VAL A 148      11.188   2.170  36.428  1.00  0.00           H  
ATOM   2433 1HG2 VAL A 148       8.923   3.250  38.213  1.00  0.00           H  
ATOM   2434 2HG2 VAL A 148       8.823   1.729  37.296  1.00  0.00           H  
ATOM   2435 3HG2 VAL A 148       8.542   1.728  39.052  1.00  0.00           H  
ATOM   2436  N   PRO A 149      12.908  -0.830  38.203  1.00  0.00           N  
ATOM   2437  CA  PRO A 149      14.155  -1.310  38.807  1.00  0.00           C  
ATOM   2438  C   PRO A 149      15.253  -0.291  38.790  1.00  0.00           C  
ATOM   2439  O   PRO A 149      15.290   0.488  37.899  1.00  0.00           O  
ATOM   2440  CB  PRO A 149      14.517  -2.515  37.933  1.00  0.00           C  
ATOM   2441  CG  PRO A 149      13.200  -3.075  37.519  1.00  0.00           C  
ATOM   2442  CD  PRO A 149      12.331  -1.867  37.299  1.00  0.00           C  
ATOM   2443  HA  PRO A 149      14.043  -1.560  39.872  1.00  0.00           H  
ATOM   2444 1HB  PRO A 149      15.130  -2.190  37.079  1.00  0.00           H  
ATOM   2445 2HB  PRO A 149      15.122  -3.229  38.510  1.00  0.00           H  
ATOM   2446 1HG  PRO A 149      13.313  -3.686  36.611  1.00  0.00           H  
ATOM   2447 2HG  PRO A 149      12.807  -3.743  38.303  1.00  0.00           H  
ATOM   2448 1HD  PRO A 149      12.476  -1.492  36.276  1.00  0.00           H  
ATOM   2449 2HD  PRO A 149      11.277  -2.137  37.468  1.00  0.00           H  
ATOM   2450  N   THR A 150      16.132  -0.278  39.782  1.00  0.00           N  
ATOM   2451  CA  THR A 150      17.076   0.818  39.888  1.00  0.00           C  
ATOM   2452  C   THR A 150      18.397   0.435  39.241  1.00  0.00           C  
ATOM   2453  O   THR A 150      18.836  -0.707  39.340  1.00  0.00           O  
ATOM   2454  CB  THR A 150      17.307   1.219  41.357  1.00  0.00           C  
ATOM   2455  OG1 THR A 150      16.072   1.663  41.933  1.00  0.00           O  
ATOM   2456  CG2 THR A 150      18.335   2.336  41.450  1.00  0.00           C  
ATOM   2457  H   THR A 150      16.158  -1.018  40.469  1.00  0.00           H  
ATOM   2458  HA  THR A 150      16.702   1.681  39.337  1.00  0.00           H  
ATOM   2459  HB  THR A 150      17.664   0.355  41.917  1.00  0.00           H  
ATOM   2460  HG1 THR A 150      16.217   1.910  42.850  1.00  0.00           H  
ATOM   2461 1HG2 THR A 150      18.485   2.605  42.495  1.00  0.00           H  
ATOM   2462 2HG2 THR A 150      19.279   1.997  41.023  1.00  0.00           H  
ATOM   2463 3HG2 THR A 150      17.978   3.205  40.899  1.00  0.00           H  
ATOM   2464  N   THR A 151      19.048   1.371  38.574  1.00  0.00           N  
ATOM   2465  CA  THR A 151      20.373   1.082  38.083  1.00  0.00           C  
ATOM   2466  C   THR A 151      21.297   2.268  38.279  1.00  0.00           C  
ATOM   2467  O   THR A 151      20.895   3.442  38.149  1.00  0.00           O  
ATOM   2468  CB  THR A 151      20.337   0.689  36.594  1.00  0.00           C  
ATOM   2469  OG1 THR A 151      21.648   0.293  36.170  1.00  0.00           O  
ATOM   2470  CG2 THR A 151      19.865   1.860  35.745  1.00  0.00           C  
ATOM   2471  H   THR A 151      18.646   2.281  38.398  1.00  0.00           H  
ATOM   2472  HA  THR A 151      20.817   0.277  38.670  1.00  0.00           H  
ATOM   2473  HB  THR A 151      19.655  -0.151  36.456  1.00  0.00           H  
ATOM   2474  HG1 THR A 151      21.937  -0.460  36.690  1.00  0.00           H  
ATOM   2475 1HG2 THR A 151      19.845   1.563  34.696  1.00  0.00           H  
ATOM   2476 2HG2 THR A 151      18.863   2.156  36.059  1.00  0.00           H  
ATOM   2477 3HG2 THR A 151      20.546   2.700  35.872  1.00  0.00           H  
ATOM   2478  N   GLY A 152      22.547   1.951  38.601  1.00  0.00           N  
ATOM   2479  CA  GLY A 152      23.529   2.975  38.906  1.00  0.00           C  
ATOM   2480  C   GLY A 152      23.340   3.507  40.312  1.00  0.00           C  
ATOM   2481  O   GLY A 152      22.800   2.815  41.208  1.00  0.00           O  
ATOM   2482  H   GLY A 152      22.822   0.980  38.635  1.00  0.00           H  
ATOM   2483 1HA  GLY A 152      24.528   2.548  38.817  1.00  0.00           H  
ATOM   2484 2HA  GLY A 152      23.421   3.795  38.197  1.00  0.00           H  
ATOM   2485  N   ILE A 153      23.771   4.748  40.491  1.00  0.00           N  
ATOM   2486  CA  ILE A 153      23.859   5.377  41.786  1.00  0.00           C  
ATOM   2487  C   ILE A 153      23.153   6.739  41.743  1.00  0.00           C  
ATOM   2488  O   ILE A 153      23.614   7.656  41.082  1.00  0.00           O  
ATOM   2489  CB  ILE A 153      25.327   5.549  42.217  1.00  0.00           C  
ATOM   2490  CG1 ILE A 153      26.027   4.188  42.283  1.00  0.00           C  
ATOM   2491  CG2 ILE A 153      25.407   6.258  43.560  1.00  0.00           C  
ATOM   2492  CD1 ILE A 153      27.513   4.279  42.549  1.00  0.00           C  
ATOM   2493  H   ILE A 153      24.049   5.269  39.671  1.00  0.00           H  
ATOM   2494  HA  ILE A 153      23.363   4.770  42.542  1.00  0.00           H  
ATOM   2495  HB  ILE A 153      25.858   6.140  41.472  1.00  0.00           H  
ATOM   2496 1HG1 ILE A 153      25.575   3.586  43.070  1.00  0.00           H  
ATOM   2497 2HG1 ILE A 153      25.880   3.659  41.341  1.00  0.00           H  
ATOM   2498 1HG2 ILE A 153      26.452   6.370  43.850  1.00  0.00           H  
ATOM   2499 2HG2 ILE A 153      24.945   7.240  43.481  1.00  0.00           H  
ATOM   2500 3HG2 ILE A 153      24.883   5.670  44.314  1.00  0.00           H  
ATOM   2501 1HD1 ILE A 153      27.938   3.275  42.580  1.00  0.00           H  
ATOM   2502 2HD1 ILE A 153      27.990   4.850  41.751  1.00  0.00           H  
ATOM   2503 3HD1 ILE A 153      27.681   4.775  43.503  1.00  0.00           H  
ATOM   2504  N   ILE A 154      22.055   6.885  42.472  1.00  0.00           N  
ATOM   2505  CA  ILE A 154      21.340   8.164  42.511  1.00  0.00           C  
ATOM   2506  C   ILE A 154      21.377   8.784  43.911  1.00  0.00           C  
ATOM   2507  O   ILE A 154      20.984   8.151  44.893  1.00  0.00           O  
ATOM   2508  CB  ILE A 154      19.876   7.987  42.068  1.00  0.00           C  
ATOM   2509  CG1 ILE A 154      19.812   7.320  40.691  1.00  0.00           C  
ATOM   2510  CG2 ILE A 154      19.161   9.328  42.046  1.00  0.00           C  
ATOM   2511  CD1 ILE A 154      18.420   6.899  40.280  1.00  0.00           C  
ATOM   2512  H   ILE A 154      21.701   6.107  43.010  1.00  0.00           H  
ATOM   2513  HA  ILE A 154      21.835   8.900  41.878  1.00  0.00           H  
ATOM   2514  HB  ILE A 154      19.363   7.323  42.763  1.00  0.00           H  
ATOM   2515 1HG1 ILE A 154      20.199   8.004  39.937  1.00  0.00           H  
ATOM   2516 2HG1 ILE A 154      20.450   6.435  40.685  1.00  0.00           H  
ATOM   2517 1HG2 ILE A 154      18.128   9.185  41.730  1.00  0.00           H  
ATOM   2518 2HG2 ILE A 154      19.177   9.765  43.044  1.00  0.00           H  
ATOM   2519 3HG2 ILE A 154      19.664   9.998  41.349  1.00  0.00           H  
ATOM   2520 1HD1 ILE A 154      18.456   6.435  39.295  1.00  0.00           H  
ATOM   2521 2HD1 ILE A 154      18.027   6.185  41.004  1.00  0.00           H  
ATOM   2522 3HD1 ILE A 154      17.772   7.774  40.244  1.00  0.00           H  
ATOM   2523  N   GLU A 155      21.837  10.028  43.963  1.00  0.00           N  
ATOM   2524  CA  GLU A 155      21.909  10.816  45.191  1.00  0.00           C  
ATOM   2525  C   GLU A 155      20.659  11.669  45.431  1.00  0.00           C  
ATOM   2526  O   GLU A 155      20.344  12.536  44.616  1.00  0.00           O  
ATOM   2527  CB  GLU A 155      23.144  11.719  45.155  1.00  0.00           C  
ATOM   2528  CG  GLU A 155      23.356  12.544  46.416  1.00  0.00           C  
ATOM   2529  CD  GLU A 155      24.593  13.396  46.355  1.00  0.00           C  
ATOM   2530  OE1 GLU A 155      25.284  13.338  45.367  1.00  0.00           O  
ATOM   2531  OE2 GLU A 155      24.847  14.108  47.301  1.00  0.00           O  
ATOM   2532  H   GLU A 155      22.151  10.439  43.096  1.00  0.00           H  
ATOM   2533  HA  GLU A 155      22.062  10.156  46.045  1.00  0.00           H  
ATOM   2534 1HB  GLU A 155      24.035  11.111  44.999  1.00  0.00           H  
ATOM   2535 2HB  GLU A 155      23.067  12.407  44.314  1.00  0.00           H  
ATOM   2536 1HG  GLU A 155      22.490  13.189  46.566  1.00  0.00           H  
ATOM   2537 2HG  GLU A 155      23.426  11.872  47.270  1.00  0.00           H  
ATOM   2538  N   TYR A 156      20.006  11.490  46.574  1.00  0.00           N  
ATOM   2539  CA  TYR A 156      18.875  12.319  46.934  1.00  0.00           C  
ATOM   2540  C   TYR A 156      19.072  13.124  48.235  1.00  0.00           C  
ATOM   2541  O   TYR A 156      19.096  12.555  49.320  1.00  0.00           O  
ATOM   2542  CB  TYR A 156      17.662  11.432  47.118  1.00  0.00           C  
ATOM   2543  CG  TYR A 156      17.159  10.778  45.867  1.00  0.00           C  
ATOM   2544  CD1 TYR A 156      16.406  11.485  44.945  1.00  0.00           C  
ATOM   2545  CD2 TYR A 156      17.403   9.428  45.626  1.00  0.00           C  
ATOM   2546  CE1 TYR A 156      15.932  10.878  43.804  1.00  0.00           C  
ATOM   2547  CE2 TYR A 156      16.938   8.814  44.490  1.00  0.00           C  
ATOM   2548  CZ  TYR A 156      16.199   9.541  43.582  1.00  0.00           C  
ATOM   2549  OH  TYR A 156      15.746   8.916  42.444  1.00  0.00           O  
ATOM   2550  H   TYR A 156      20.303  10.761  47.207  1.00  0.00           H  
ATOM   2551  HA  TYR A 156      18.680  13.043  46.142  1.00  0.00           H  
ATOM   2552 1HB  TYR A 156      17.934  10.657  47.837  1.00  0.00           H  
ATOM   2553 2HB  TYR A 156      16.870  12.053  47.535  1.00  0.00           H  
ATOM   2554  HD1 TYR A 156      16.192  12.535  45.139  1.00  0.00           H  
ATOM   2555  HD2 TYR A 156      17.975   8.860  46.360  1.00  0.00           H  
ATOM   2556  HE1 TYR A 156      15.340  11.445  43.084  1.00  0.00           H  
ATOM   2557  HE2 TYR A 156      17.154   7.760  44.314  1.00  0.00           H  
ATOM   2558  HH  TYR A 156      16.001   7.992  42.395  1.00  0.00           H  
ATOM   2559  N   PRO A 157      19.177  14.454  48.140  1.00  0.00           N  
ATOM   2560  CA  PRO A 157      19.214  15.274  49.334  1.00  0.00           C  
ATOM   2561  C   PRO A 157      17.843  15.540  49.930  1.00  0.00           C  
ATOM   2562  O   PRO A 157      16.913  15.905  49.223  1.00  0.00           O  
ATOM   2563  CB  PRO A 157      19.762  16.583  48.816  1.00  0.00           C  
ATOM   2564  CG  PRO A 157      19.246  16.679  47.421  1.00  0.00           C  
ATOM   2565  CD  PRO A 157      19.257  15.287  46.912  1.00  0.00           C  
ATOM   2566  HA  PRO A 157      19.835  14.838  50.130  1.00  0.00           H  
ATOM   2567 1HB  PRO A 157      19.420  17.432  49.425  1.00  0.00           H  
ATOM   2568 2HB  PRO A 157      20.862  16.595  48.834  1.00  0.00           H  
ATOM   2569 1HG  PRO A 157      18.232  17.102  47.400  1.00  0.00           H  
ATOM   2570 2HG  PRO A 157      19.880  17.334  46.806  1.00  0.00           H  
ATOM   2571 1HD  PRO A 157      18.404  15.080  46.250  1.00  0.00           H  
ATOM   2572 2HD  PRO A 157      20.170  15.061  46.339  1.00  0.00           H  
ATOM   2573  N   PHE A 158      17.719  15.355  51.230  1.00  0.00           N  
ATOM   2574  CA  PHE A 158      16.521  15.772  51.943  1.00  0.00           C  
ATOM   2575  C   PHE A 158      16.880  16.698  53.112  1.00  0.00           C  
ATOM   2576  O   PHE A 158      17.815  16.408  53.859  1.00  0.00           O  
ATOM   2577  CB  PHE A 158      15.756  14.552  52.458  1.00  0.00           C  
ATOM   2578  CG  PHE A 158      15.341  13.596  51.377  1.00  0.00           C  
ATOM   2579  CD1 PHE A 158      16.127  12.498  51.061  1.00  0.00           C  
ATOM   2580  CD2 PHE A 158      14.161  13.790  50.674  1.00  0.00           C  
ATOM   2581  CE1 PHE A 158      15.747  11.620  50.066  1.00  0.00           C  
ATOM   2582  CE2 PHE A 158      13.777  12.913  49.678  1.00  0.00           C  
ATOM   2583  CZ  PHE A 158      14.572  11.825  49.374  1.00  0.00           C  
ATOM   2584  H   PHE A 158      18.469  14.915  51.744  1.00  0.00           H  
ATOM   2585  HA  PHE A 158      15.878  16.352  51.279  1.00  0.00           H  
ATOM   2586 1HB  PHE A 158      16.375  14.009  53.172  1.00  0.00           H  
ATOM   2587 2HB  PHE A 158      14.861  14.879  52.985  1.00  0.00           H  
ATOM   2588  HD1 PHE A 158      17.058  12.335  51.606  1.00  0.00           H  
ATOM   2589  HD2 PHE A 158      13.534  14.651  50.913  1.00  0.00           H  
ATOM   2590  HE1 PHE A 158      16.375  10.763  49.826  1.00  0.00           H  
ATOM   2591  HE2 PHE A 158      12.848  13.077  49.134  1.00  0.00           H  
ATOM   2592  HZ  PHE A 158      14.272  11.133  48.589  1.00  0.00           H  
ATOM   2593  N   ASP A 159      16.173  17.830  53.229  1.00  0.00           N  
ATOM   2594  CA  ASP A 159      16.361  18.766  54.335  1.00  0.00           C  
ATOM   2595  C   ASP A 159      15.452  18.362  55.480  1.00  0.00           C  
ATOM   2596  O   ASP A 159      14.334  18.819  55.546  1.00  0.00           O  
ATOM   2597  CB  ASP A 159      16.059  20.204  53.904  1.00  0.00           C  
ATOM   2598  CG  ASP A 159      16.456  21.233  54.955  1.00  0.00           C  
ATOM   2599  OD1 ASP A 159      17.143  20.873  55.881  1.00  0.00           O  
ATOM   2600  OD2 ASP A 159      16.067  22.369  54.821  1.00  0.00           O  
ATOM   2601  H   ASP A 159      15.484  18.038  52.520  1.00  0.00           H  
ATOM   2602  HA  ASP A 159      17.392  18.718  54.688  1.00  0.00           H  
ATOM   2603 1HB  ASP A 159      16.593  20.426  52.981  1.00  0.00           H  
ATOM   2604 2HB  ASP A 159      14.993  20.307  53.700  1.00  0.00           H  
ATOM   2605  N   LEU A 160      15.917  17.490  56.366  1.00  0.00           N  
ATOM   2606  CA  LEU A 160      15.328  17.367  57.702  1.00  0.00           C  
ATOM   2607  C   LEU A 160      15.859  18.618  58.402  1.00  0.00           C  
ATOM   2608  O   LEU A 160      16.766  19.225  57.881  1.00  0.00           O  
ATOM   2609  CB  LEU A 160      15.756  16.082  58.423  1.00  0.00           C  
ATOM   2610  CG  LEU A 160      14.967  14.819  58.055  1.00  0.00           C  
ATOM   2611  CD1 LEU A 160      15.417  14.320  56.688  1.00  0.00           C  
ATOM   2612  CD2 LEU A 160      15.181  13.757  59.122  1.00  0.00           C  
ATOM   2613  H   LEU A 160      16.695  16.897  56.115  1.00  0.00           H  
ATOM   2614  HA  LEU A 160      14.241  17.373  57.624  1.00  0.00           H  
ATOM   2615 1HB  LEU A 160      16.805  15.893  58.202  1.00  0.00           H  
ATOM   2616 2HB  LEU A 160      15.654  16.236  59.497  1.00  0.00           H  
ATOM   2617  HG  LEU A 160      13.905  15.059  57.989  1.00  0.00           H  
ATOM   2618 1HD1 LEU A 160      14.856  13.422  56.427  1.00  0.00           H  
ATOM   2619 2HD1 LEU A 160      15.234  15.091  55.940  1.00  0.00           H  
ATOM   2620 3HD1 LEU A 160      16.480  14.086  56.718  1.00  0.00           H  
ATOM   2621 1HD2 LEU A 160      14.619  12.859  58.862  1.00  0.00           H  
ATOM   2622 2HD2 LEU A 160      16.242  13.516  59.188  1.00  0.00           H  
ATOM   2623 3HD2 LEU A 160      14.835  14.134  60.085  1.00  0.00           H  
ATOM   2624  N   GLN A 161      15.304  19.054  59.526  1.00  0.00           N  
ATOM   2625  CA  GLN A 161      15.512  20.463  59.908  1.00  0.00           C  
ATOM   2626  C   GLN A 161      16.886  20.736  60.472  1.00  0.00           C  
ATOM   2627  O   GLN A 161      17.593  21.633  60.001  1.00  0.00           O  
ATOM   2628  CB  GLN A 161      14.460  20.897  60.932  1.00  0.00           C  
ATOM   2629  CG  GLN A 161      13.050  20.990  60.374  1.00  0.00           C  
ATOM   2630  CD  GLN A 161      12.029  21.342  61.439  1.00  0.00           C  
ATOM   2631  OE1 GLN A 161      12.233  21.078  62.627  1.00  0.00           O  
ATOM   2632  NE2 GLN A 161      10.921  21.942  61.020  1.00  0.00           N  
ATOM   2633  H   GLN A 161      14.749  18.459  60.124  1.00  0.00           H  
ATOM   2634  HA  GLN A 161      15.503  21.088  59.015  1.00  0.00           H  
ATOM   2635 1HB  GLN A 161      14.447  20.191  61.762  1.00  0.00           H  
ATOM   2636 2HB  GLN A 161      14.727  21.873  61.336  1.00  0.00           H  
ATOM   2637 1HG  GLN A 161      13.024  21.762  59.606  1.00  0.00           H  
ATOM   2638 2HG  GLN A 161      12.776  20.026  59.944  1.00  0.00           H  
ATOM   2639 1HE2 GLN A 161      10.211  22.200  61.677  1.00  0.00           H  
ATOM   2640 2HE2 GLN A 161      10.796  22.138  60.047  1.00  0.00           H  
ATOM   2641  N   SER A 162      17.274  19.922  61.446  1.00  0.00           N  
ATOM   2642  CA  SER A 162      18.583  20.041  62.081  1.00  0.00           C  
ATOM   2643  C   SER A 162      19.771  19.599  61.196  1.00  0.00           C  
ATOM   2644  O   SER A 162      20.918  19.674  61.641  1.00  0.00           O  
ATOM   2645  CB  SER A 162      18.582  19.228  63.361  1.00  0.00           C  
ATOM   2646  OG  SER A 162      18.421  17.863  63.089  1.00  0.00           O  
ATOM   2647  H   SER A 162      16.641  19.198  61.755  1.00  0.00           H  
ATOM   2648  HA  SER A 162      18.813  21.054  62.413  1.00  0.00           H  
ATOM   2649 1HB  SER A 162      19.519  19.388  63.894  1.00  0.00           H  
ATOM   2650 2HB  SER A 162      17.775  19.570  64.008  1.00  0.00           H  
ATOM   2651  HG  SER A 162      18.950  17.686  62.307  1.00  0.00           H  
ATOM   2652  N   VAL A 163      19.498  19.162  59.956  1.00  0.00           N  
ATOM   2653  CA  VAL A 163      20.486  18.461  59.098  1.00  0.00           C  
ATOM   2654  C   VAL A 163      19.959  18.184  57.685  1.00  0.00           C  
ATOM   2655  O   VAL A 163      18.776  17.965  57.496  1.00  0.00           O  
ATOM   2656  CB  VAL A 163      20.892  17.123  59.744  1.00  0.00           C  
ATOM   2657  CG1 VAL A 163      19.705  16.173  59.790  1.00  0.00           C  
ATOM   2658  CG2 VAL A 163      22.049  16.506  58.973  1.00  0.00           C  
ATOM   2659  H   VAL A 163      18.567  19.326  59.601  1.00  0.00           H  
ATOM   2660  HA  VAL A 163      21.381  19.066  58.949  1.00  0.00           H  
ATOM   2661  HB  VAL A 163      21.198  17.306  60.774  1.00  0.00           H  
ATOM   2662 1HG1 VAL A 163      20.010  15.232  60.249  1.00  0.00           H  
ATOM   2663 2HG1 VAL A 163      18.904  16.618  60.378  1.00  0.00           H  
ATOM   2664 3HG1 VAL A 163      19.352  15.982  58.778  1.00  0.00           H  
ATOM   2665 1HG2 VAL A 163      22.332  15.561  59.436  1.00  0.00           H  
ATOM   2666 2HG2 VAL A 163      21.744  16.330  57.940  1.00  0.00           H  
ATOM   2667 3HG2 VAL A 163      22.902  17.186  58.987  1.00  0.00           H  
ATOM   2668  N   ILE A 164      20.835  18.189  56.689  1.00  0.00           N  
ATOM   2669  CA  ILE A 164      20.467  17.697  55.363  1.00  0.00           C  
ATOM   2670  C   ILE A 164      21.036  16.305  55.187  1.00  0.00           C  
ATOM   2671  O   ILE A 164      22.246  16.127  55.179  1.00  0.00           O  
ATOM   2672  CB  ILE A 164      20.985  18.622  54.246  1.00  0.00           C  
ATOM   2673  CG1 ILE A 164      20.395  20.026  54.399  1.00  0.00           C  
ATOM   2674  CG2 ILE A 164      20.648  18.046  52.880  1.00  0.00           C  
ATOM   2675  CD1 ILE A 164      21.025  21.055  53.488  1.00  0.00           C  
ATOM   2676  H   ILE A 164      21.771  18.536  56.843  1.00  0.00           H  
ATOM   2677  HA  ILE A 164      19.384  17.649  55.258  1.00  0.00           H  
ATOM   2678  HB  ILE A 164      22.066  18.724  54.331  1.00  0.00           H  
ATOM   2679 1HG1 ILE A 164      19.327  19.996  54.194  1.00  0.00           H  
ATOM   2680 2HG1 ILE A 164      20.520  20.362  55.429  1.00  0.00           H  
ATOM   2681 1HG2 ILE A 164      21.021  18.712  52.102  1.00  0.00           H  
ATOM   2682 2HG2 ILE A 164      21.115  17.067  52.773  1.00  0.00           H  
ATOM   2683 3HG2 ILE A 164      19.567  17.945  52.783  1.00  0.00           H  
ATOM   2684 1HD1 ILE A 164      20.555  22.025  53.655  1.00  0.00           H  
ATOM   2685 2HD1 ILE A 164      22.091  21.127  53.702  1.00  0.00           H  
ATOM   2686 3HD1 ILE A 164      20.882  20.758  52.450  1.00  0.00           H  
ATOM   2687  N   PHE A 165      20.162  15.321  55.051  1.00  0.00           N  
ATOM   2688  CA  PHE A 165      20.590  13.988  54.703  1.00  0.00           C  
ATOM   2689  C   PHE A 165      20.752  13.845  53.209  1.00  0.00           C  
ATOM   2690  O   PHE A 165      19.875  14.248  52.439  1.00  0.00           O  
ATOM   2691  CB  PHE A 165      19.587  12.953  55.216  1.00  0.00           C  
ATOM   2692  CG  PHE A 165      19.632  12.750  56.703  1.00  0.00           C  
ATOM   2693  CD1 PHE A 165      20.788  13.025  57.421  1.00  0.00           C  
ATOM   2694  CD2 PHE A 165      18.522  12.284  57.388  1.00  0.00           C  
ATOM   2695  CE1 PHE A 165      20.831  12.839  58.789  1.00  0.00           C  
ATOM   2696  CE2 PHE A 165      18.561  12.097  58.758  1.00  0.00           C  
ATOM   2697  CZ  PHE A 165      19.719  12.375  59.458  1.00  0.00           C  
ATOM   2698  H   PHE A 165      19.178  15.501  55.192  1.00  0.00           H  
ATOM   2699  HA  PHE A 165      21.559  13.780  55.158  1.00  0.00           H  
ATOM   2700 1HB  PHE A 165      18.577  13.259  54.945  1.00  0.00           H  
ATOM   2701 2HB  PHE A 165      19.776  11.993  54.735  1.00  0.00           H  
ATOM   2702  HD1 PHE A 165      21.667  13.392  56.891  1.00  0.00           H  
ATOM   2703  HD2 PHE A 165      17.609  12.064  56.835  1.00  0.00           H  
ATOM   2704  HE1 PHE A 165      21.746  13.058  59.340  1.00  0.00           H  
ATOM   2705  HE2 PHE A 165      17.682  11.731  59.285  1.00  0.00           H  
ATOM   2706  HZ  PHE A 165      19.751  12.227  60.537  1.00  0.00           H  
ATOM   2707  N   ARG A 166      21.894  13.283  52.815  1.00  0.00           N  
ATOM   2708  CA  ARG A 166      22.212  12.987  51.419  1.00  0.00           C  
ATOM   2709  C   ARG A 166      22.156  11.462  51.214  1.00  0.00           C  
ATOM   2710  O   ARG A 166      23.141  10.740  51.440  1.00  0.00           O  
ATOM   2711  CB  ARG A 166      23.589  13.516  51.046  1.00  0.00           C  
ATOM   2712  CG  ARG A 166      23.725  15.029  51.084  1.00  0.00           C  
ATOM   2713  CD  ARG A 166      25.138  15.458  50.932  1.00  0.00           C  
ATOM   2714  NE  ARG A 166      25.662  15.141  49.613  1.00  0.00           N  
ATOM   2715  CZ  ARG A 166      26.955  15.261  49.254  1.00  0.00           C  
ATOM   2716  NH1 ARG A 166      27.841  15.691  50.124  1.00  0.00           N  
ATOM   2717  NH2 ARG A 166      27.333  14.946  48.028  1.00  0.00           N  
ATOM   2718  H   ARG A 166      22.568  13.055  53.532  1.00  0.00           H  
ATOM   2719  HA  ARG A 166      21.489  13.475  50.764  1.00  0.00           H  
ATOM   2720 1HB  ARG A 166      24.334  13.100  51.723  1.00  0.00           H  
ATOM   2721 2HB  ARG A 166      23.843  13.189  50.037  1.00  0.00           H  
ATOM   2722 1HG  ARG A 166      23.144  15.469  50.273  1.00  0.00           H  
ATOM   2723 2HG  ARG A 166      23.355  15.404  52.040  1.00  0.00           H  
ATOM   2724 1HD  ARG A 166      25.211  16.536  51.078  1.00  0.00           H  
ATOM   2725 2HD  ARG A 166      25.754  14.953  51.674  1.00  0.00           H  
ATOM   2726  HE  ARG A 166      25.010  14.807  48.915  1.00  0.00           H  
ATOM   2727 1HH1 ARG A 166      27.553  15.932  51.062  1.00  0.00           H  
ATOM   2728 2HH1 ARG A 166      28.811  15.781  49.856  1.00  0.00           H  
ATOM   2729 1HH2 ARG A 166      26.651  14.616  47.358  1.00  0.00           H  
ATOM   2730 2HH2 ARG A 166      28.302  15.036  47.760  1.00  0.00           H  
ATOM   2731  N   MET A 167      20.989  10.991  50.793  1.00  0.00           N  
ATOM   2732  CA  MET A 167      20.732   9.562  50.677  1.00  0.00           C  
ATOM   2733  C   MET A 167      21.084   9.085  49.260  1.00  0.00           C  
ATOM   2734  O   MET A 167      20.867   9.797  48.266  1.00  0.00           O  
ATOM   2735  CB  MET A 167      19.274   9.254  51.012  1.00  0.00           C  
ATOM   2736  CG  MET A 167      18.895   9.502  52.465  1.00  0.00           C  
ATOM   2737  SD  MET A 167      17.180   9.075  52.818  1.00  0.00           S  
ATOM   2738  CE  MET A 167      17.077   9.502  54.556  1.00  0.00           C  
ATOM   2739  H   MET A 167      20.259  11.644  50.546  1.00  0.00           H  
ATOM   2740  HA  MET A 167      21.390   9.010  51.348  1.00  0.00           H  
ATOM   2741 1HB  MET A 167      18.621   9.864  50.387  1.00  0.00           H  
ATOM   2742 2HB  MET A 167      19.062   8.207  50.784  1.00  0.00           H  
ATOM   2743 1HG  MET A 167      19.539   8.910  53.115  1.00  0.00           H  
ATOM   2744 2HG  MET A 167      19.045  10.555  52.706  1.00  0.00           H  
ATOM   2745 1HE  MET A 167      16.070   9.292  54.922  1.00  0.00           H  
ATOM   2746 2HE  MET A 167      17.797   8.909  55.119  1.00  0.00           H  
ATOM   2747 3HE  MET A 167      17.295  10.561  54.683  1.00  0.00           H  
ATOM   2748  N   VAL A 168      21.673   7.897  49.179  1.00  0.00           N  
ATOM   2749  CA  VAL A 168      22.090   7.357  47.917  1.00  0.00           C  
ATOM   2750  C   VAL A 168      21.359   6.065  47.706  1.00  0.00           C  
ATOM   2751  O   VAL A 168      21.595   5.121  48.427  1.00  0.00           O  
ATOM   2752  CB  VAL A 168      23.611   7.118  47.888  1.00  0.00           C  
ATOM   2753  CG1 VAL A 168      24.032   6.527  46.551  1.00  0.00           C  
ATOM   2754  CG2 VAL A 168      24.346   8.422  48.157  1.00  0.00           C  
ATOM   2755  H   VAL A 168      21.832   7.361  50.020  1.00  0.00           H  
ATOM   2756  HA  VAL A 168      21.806   8.012  47.092  1.00  0.00           H  
ATOM   2757  HB  VAL A 168      23.870   6.389  48.657  1.00  0.00           H  
ATOM   2758 1HG1 VAL A 168      25.111   6.365  46.548  1.00  0.00           H  
ATOM   2759 2HG1 VAL A 168      23.522   5.577  46.396  1.00  0.00           H  
ATOM   2760 3HG1 VAL A 168      23.769   7.217  45.749  1.00  0.00           H  
ATOM   2761 1HG2 VAL A 168      25.421   8.246  48.136  1.00  0.00           H  
ATOM   2762 2HG2 VAL A 168      24.082   9.153  47.392  1.00  0.00           H  
ATOM   2763 3HG2 VAL A 168      24.060   8.805  49.137  1.00  0.00           H  
ATOM   2764  N   ASP A 169      20.433   6.052  46.745  1.00  0.00           N  
ATOM   2765  CA  ASP A 169      19.802   4.830  46.261  1.00  0.00           C  
ATOM   2766  C   ASP A 169      20.785   4.230  45.255  1.00  0.00           C  
ATOM   2767  O   ASP A 169      21.460   4.954  44.475  1.00  0.00           O  
ATOM   2768  CB  ASP A 169      18.465   5.177  45.579  1.00  0.00           C  
ATOM   2769  CG  ASP A 169      17.532   3.950  45.351  1.00  0.00           C  
ATOM   2770  OD1 ASP A 169      17.918   2.805  45.692  1.00  0.00           O  
ATOM   2771  OD2 ASP A 169      16.397   4.143  44.816  1.00  0.00           O  
ATOM   2772  H   ASP A 169      20.164   6.938  46.341  1.00  0.00           H  
ATOM   2773  HA  ASP A 169      19.612   4.156  47.097  1.00  0.00           H  
ATOM   2774 1HB  ASP A 169      17.913   5.971  46.083  1.00  0.00           H  
ATOM   2775 2HB  ASP A 169      18.829   5.541  44.619  1.00  0.00           H  
ATOM   2776  N   VAL A 170      20.895   2.912  45.319  1.00  0.00           N  
ATOM   2777  CA  VAL A 170      21.662   2.104  44.382  1.00  0.00           C  
ATOM   2778  C   VAL A 170      20.814   0.890  43.953  1.00  0.00           C  
ATOM   2779  O   VAL A 170      19.703   0.641  44.472  1.00  0.00           O  
ATOM   2780  CB  VAL A 170      22.979   1.631  45.025  1.00  0.00           C  
ATOM   2781  CG1 VAL A 170      23.831   2.824  45.433  1.00  0.00           C  
ATOM   2782  CG2 VAL A 170      22.680   0.746  46.226  1.00  0.00           C  
ATOM   2783  H   VAL A 170      20.406   2.456  46.076  1.00  0.00           H  
ATOM   2784  HA  VAL A 170      21.903   2.666  43.479  1.00  0.00           H  
ATOM   2785  HB  VAL A 170      23.550   1.065  44.289  1.00  0.00           H  
ATOM   2786 1HG1 VAL A 170      24.759   2.471  45.886  1.00  0.00           H  
ATOM   2787 2HG1 VAL A 170      24.063   3.423  44.553  1.00  0.00           H  
ATOM   2788 3HG1 VAL A 170      23.285   3.432  46.154  1.00  0.00           H  
ATOM   2789 1HG2 VAL A 170      23.616   0.414  46.675  1.00  0.00           H  
ATOM   2790 2HG2 VAL A 170      22.104   1.310  46.960  1.00  0.00           H  
ATOM   2791 3HG2 VAL A 170      22.106  -0.122  45.904  1.00  0.00           H  
ATOM   2792  N   GLY A 171      21.342   0.121  43.009  1.00  0.00           N  
ATOM   2793  CA  GLY A 171      20.648  -1.085  42.560  1.00  0.00           C  
ATOM   2794  C   GLY A 171      21.131  -2.304  43.304  1.00  0.00           C  
ATOM   2795  O   GLY A 171      22.301  -2.425  43.581  1.00  0.00           O  
ATOM   2796  H   GLY A 171      22.229   0.362  42.591  1.00  0.00           H  
ATOM   2797 1HA  GLY A 171      19.578  -0.965  42.733  1.00  0.00           H  
ATOM   2798 2HA  GLY A 171      20.830  -1.225  41.495  1.00  0.00           H  
ATOM   2799  N   GLY A 172      20.228  -3.225  43.591  1.00  0.00           N  
ATOM   2800  CA  GLY A 172      20.537  -4.408  44.393  1.00  0.00           C  
ATOM   2801  C   GLY A 172      20.961  -5.685  43.680  1.00  0.00           C  
ATOM   2802  O   GLY A 172      21.341  -6.671  44.329  1.00  0.00           O  
ATOM   2803  H   GLY A 172      19.289  -3.100  43.239  1.00  0.00           H  
ATOM   2804 1HA  GLY A 172      21.359  -4.175  45.070  1.00  0.00           H  
ATOM   2805 2HA  GLY A 172      19.657  -4.685  44.973  1.00  0.00           H  
ATOM   2806  N   GLN A 173      20.910  -5.685  42.351  1.00  0.00           N  
ATOM   2807  CA  GLN A 173      21.260  -6.876  41.613  1.00  0.00           C  
ATOM   2808  C   GLN A 173      22.776  -7.034  41.597  1.00  0.00           C  
ATOM   2809  O   GLN A 173      23.496  -6.052  41.644  1.00  0.00           O  
ATOM   2810  CB  GLN A 173      20.709  -6.813  40.186  1.00  0.00           C  
ATOM   2811  CG  GLN A 173      19.192  -6.840  40.103  1.00  0.00           C  
ATOM   2812  CD  GLN A 173      18.690  -6.797  38.671  1.00  0.00           C  
ATOM   2813  OE1 GLN A 173      19.042  -5.898  37.903  1.00  0.00           O  
ATOM   2814  NE2 GLN A 173      17.865  -7.770  38.306  1.00  0.00           N  
ATOM   2815  H   GLN A 173      20.628  -4.858  41.845  1.00  0.00           H  
ATOM   2816  HA  GLN A 173      20.847  -7.751  42.115  1.00  0.00           H  
ATOM   2817 1HB  GLN A 173      21.056  -5.900  39.702  1.00  0.00           H  
ATOM   2818 2HB  GLN A 173      21.093  -7.655  39.610  1.00  0.00           H  
ATOM   2819 1HG  GLN A 173      18.830  -7.758  40.565  1.00  0.00           H  
ATOM   2820 2HG  GLN A 173      18.794  -5.973  40.630  1.00  0.00           H  
ATOM   2821 1HE2 GLN A 173      17.501  -7.796  37.374  1.00  0.00           H  
ATOM   2822 2HE2 GLN A 173      17.605  -8.480  38.962  1.00  0.00           H  
ATOM   2823  N   ARG A 174      23.238  -8.278  41.500  1.00  0.00           N  
ATOM   2824  CA  ARG A 174      24.658  -8.593  41.581  1.00  0.00           C  
ATOM   2825  C   ARG A 174      25.510  -7.722  40.686  1.00  0.00           C  
ATOM   2826  O   ARG A 174      26.514  -7.135  41.128  1.00  0.00           O  
ATOM   2827  CB  ARG A 174      24.894 -10.037  41.212  1.00  0.00           C  
ATOM   2828  CG  ARG A 174      24.607 -10.991  42.340  1.00  0.00           C  
ATOM   2829  CD  ARG A 174      24.957 -12.414  41.986  1.00  0.00           C  
ATOM   2830  NE  ARG A 174      24.906 -13.242  43.176  1.00  0.00           N  
ATOM   2831  CZ  ARG A 174      25.150 -14.545  43.195  1.00  0.00           C  
ATOM   2832  NH1 ARG A 174      25.475 -15.170  42.069  1.00  0.00           N  
ATOM   2833  NH2 ARG A 174      25.085 -15.228  44.344  1.00  0.00           N  
ATOM   2834  H   ARG A 174      22.575  -9.028  41.365  1.00  0.00           H  
ATOM   2835  HA  ARG A 174      25.003  -8.479  42.609  1.00  0.00           H  
ATOM   2836 1HB  ARG A 174      24.251 -10.257  40.361  1.00  0.00           H  
ATOM   2837 2HB  ARG A 174      25.937 -10.122  40.908  1.00  0.00           H  
ATOM   2838 1HG  ARG A 174      25.191 -10.685  43.209  1.00  0.00           H  
ATOM   2839 2HG  ARG A 174      23.543 -10.933  42.578  1.00  0.00           H  
ATOM   2840 1HD  ARG A 174      24.244 -12.782  41.248  1.00  0.00           H  
ATOM   2841 2HD  ARG A 174      25.961 -12.437  41.562  1.00  0.00           H  
ATOM   2842  HE  ARG A 174      24.688 -12.987  44.131  1.00  0.00           H  
ATOM   2843 1HH1 ARG A 174      25.536 -14.650  41.205  1.00  0.00           H  
ATOM   2844 2HH1 ARG A 174      25.662 -16.162  42.081  1.00  0.00           H  
ATOM   2845 1HH2 ARG A 174      24.848 -14.747  45.201  1.00  0.00           H  
ATOM   2846 2HH2 ARG A 174      25.272 -16.219  44.351  1.00  0.00           H  
ATOM   2847  N   SER A 175      25.121  -7.609  39.424  1.00  0.00           N  
ATOM   2848  CA  SER A 175      25.870  -6.746  38.516  1.00  0.00           C  
ATOM   2849  C   SER A 175      25.991  -5.385  39.101  1.00  0.00           C  
ATOM   2850  O   SER A 175      27.015  -4.754  38.973  1.00  0.00           O  
ATOM   2851  CB  SER A 175      25.193  -6.660  37.162  1.00  0.00           C  
ATOM   2852  OG  SER A 175      23.937  -6.048  37.267  1.00  0.00           O  
ATOM   2853  H   SER A 175      24.315  -8.108  39.075  1.00  0.00           H  
ATOM   2854  HA  SER A 175      26.815  -7.180  38.187  1.00  0.00           H  
ATOM   2855 1HB  SER A 175      25.821  -6.092  36.477  1.00  0.00           H  
ATOM   2856 2HB  SER A 175      25.079  -7.661  36.748  1.00  0.00           H  
ATOM   2857  HG  SER A 175      24.105  -5.104  37.301  1.00  0.00           H  
ATOM   2858  N   GLU A 176      24.919  -4.923  39.731  1.00  0.00           N  
ATOM   2859  CA  GLU A 176      24.896  -3.574  40.278  1.00  0.00           C  
ATOM   2860  C   GLU A 176      25.938  -3.381  41.353  1.00  0.00           C  
ATOM   2861  O   GLU A 176      26.606  -2.363  41.366  1.00  0.00           O  
ATOM   2862  CB  GLU A 176      23.512  -3.254  40.846  1.00  0.00           C  
ATOM   2863  CG  GLU A 176      22.420  -3.102  39.796  1.00  0.00           C  
ATOM   2864  CD  GLU A 176      22.597  -1.876  38.942  1.00  0.00           C  
ATOM   2865  OE1 GLU A 176      23.000  -0.865  39.466  1.00  0.00           O  
ATOM   2866  OE2 GLU A 176      22.328  -1.951  37.767  1.00  0.00           O  
ATOM   2867  H   GLU A 176      24.104  -5.510  39.836  1.00  0.00           H  
ATOM   2868  HA  GLU A 176      25.137  -2.854  39.496  1.00  0.00           H  
ATOM   2869 1HB  GLU A 176      23.208  -4.046  41.531  1.00  0.00           H  
ATOM   2870 2HB  GLU A 176      23.559  -2.327  41.418  1.00  0.00           H  
ATOM   2871 1HG  GLU A 176      22.424  -3.980  39.153  1.00  0.00           H  
ATOM   2872 2HG  GLU A 176      21.454  -3.055  40.295  1.00  0.00           H  
ATOM   2873  N   ARG A 177      26.117  -4.360  42.224  1.00  0.00           N  
ATOM   2874  CA  ARG A 177      27.048  -4.208  43.346  1.00  0.00           C  
ATOM   2875  C   ARG A 177      28.510  -3.869  42.966  1.00  0.00           C  
ATOM   2876  O   ARG A 177      29.199  -3.214  43.720  1.00  0.00           O  
ATOM   2877  CB  ARG A 177      26.982  -5.429  44.227  1.00  0.00           C  
ATOM   2878  CG  ARG A 177      25.566  -5.662  44.816  1.00  0.00           C  
ATOM   2879  CD  ARG A 177      25.465  -7.039  45.399  1.00  0.00           C  
ATOM   2880  NE  ARG A 177      24.133  -7.588  45.361  1.00  0.00           N  
ATOM   2881  CZ  ARG A 177      23.858  -8.884  45.537  1.00  0.00           C  
ATOM   2882  NH1 ARG A 177      22.602  -9.313  45.482  1.00  0.00           N  
ATOM   2883  NH2 ARG A 177      24.823  -9.781  45.741  1.00  0.00           N  
ATOM   2884  H   ARG A 177      25.609  -5.227  42.121  1.00  0.00           H  
ATOM   2885  HA  ARG A 177      26.746  -3.361  43.964  1.00  0.00           H  
ATOM   2886 1HB  ARG A 177      27.284  -6.279  43.617  1.00  0.00           H  
ATOM   2887 2HB  ARG A 177      27.707  -5.283  45.030  1.00  0.00           H  
ATOM   2888 1HG  ARG A 177      25.385  -4.917  45.591  1.00  0.00           H  
ATOM   2889 2HG  ARG A 177      24.834  -5.540  44.017  1.00  0.00           H  
ATOM   2890 1HD  ARG A 177      26.118  -7.709  44.840  1.00  0.00           H  
ATOM   2891 2HD  ARG A 177      25.787  -7.008  46.439  1.00  0.00           H  
ATOM   2892  HE  ARG A 177      23.249  -7.121  45.207  1.00  0.00           H  
ATOM   2893 1HH1 ARG A 177      21.855  -8.656  45.304  1.00  0.00           H  
ATOM   2894 2HH1 ARG A 177      22.400 -10.293  45.616  1.00  0.00           H  
ATOM   2895 1HH2 ARG A 177      25.789  -9.484  45.762  1.00  0.00           H  
ATOM   2896 2HH2 ARG A 177      24.584 -10.753  45.872  1.00  0.00           H  
ATOM   2897  N   ARG A 178      28.963  -4.250  41.779  1.00  0.00           N  
ATOM   2898  CA  ARG A 178      30.264  -3.799  41.290  1.00  0.00           C  
ATOM   2899  C   ARG A 178      30.313  -2.286  41.112  1.00  0.00           C  
ATOM   2900  O   ARG A 178      31.365  -1.728  40.812  1.00  0.00           O  
ATOM   2901  CB  ARG A 178      30.594  -4.468  39.964  1.00  0.00           C  
ATOM   2902  CG  ARG A 178      31.974  -4.148  39.412  1.00  0.00           C  
ATOM   2903  CD  ARG A 178      32.265  -4.924  38.179  1.00  0.00           C  
ATOM   2904  NE  ARG A 178      33.564  -4.586  37.620  1.00  0.00           N  
ATOM   2905  CZ  ARG A 178      34.074  -5.117  36.492  1.00  0.00           C  
ATOM   2906  NH1 ARG A 178      33.384  -6.009  35.816  1.00  0.00           N  
ATOM   2907  NH2 ARG A 178      35.268  -4.742  36.064  1.00  0.00           N  
ATOM   2908  H   ARG A 178      28.405  -4.861  41.200  1.00  0.00           H  
ATOM   2909  HA  ARG A 178      31.044  -4.092  41.993  1.00  0.00           H  
ATOM   2910 1HB  ARG A 178      30.525  -5.549  40.075  1.00  0.00           H  
ATOM   2911 2HB  ARG A 178      29.861  -4.169  39.214  1.00  0.00           H  
ATOM   2912 1HG  ARG A 178      32.033  -3.087  39.171  1.00  0.00           H  
ATOM   2913 2HG  ARG A 178      32.730  -4.393  40.158  1.00  0.00           H  
ATOM   2914 1HD  ARG A 178      32.261  -5.989  38.410  1.00  0.00           H  
ATOM   2915 2HD  ARG A 178      31.505  -4.713  37.428  1.00  0.00           H  
ATOM   2916  HE  ARG A 178      34.125  -3.901  38.112  1.00  0.00           H  
ATOM   2917 1HH1 ARG A 178      32.472  -6.297  36.142  1.00  0.00           H  
ATOM   2918 2HH1 ARG A 178      33.767  -6.408  34.971  1.00  0.00           H  
ATOM   2919 1HH2 ARG A 178      35.798  -4.056  36.583  1.00  0.00           H  
ATOM   2920 2HH2 ARG A 178      35.649  -5.141  35.219  1.00  0.00           H  
ATOM   2921  N   LYS A 179      29.178  -1.608  41.241  1.00  0.00           N  
ATOM   2922  CA  LYS A 179      29.170  -0.151  41.078  1.00  0.00           C  
ATOM   2923  C   LYS A 179      29.231   0.584  42.422  1.00  0.00           C  
ATOM   2924  O   LYS A 179      29.585   1.754  42.473  1.00  0.00           O  
ATOM   2925  CB  LYS A 179      27.926   0.286  40.303  1.00  0.00           C  
ATOM   2926  CG  LYS A 179      27.810  -0.317  38.908  1.00  0.00           C  
ATOM   2927  CD  LYS A 179      28.969   0.113  38.022  1.00  0.00           C  
ATOM   2928  CE  LYS A 179      28.811  -0.421  36.606  1.00  0.00           C  
ATOM   2929  NZ  LYS A 179      29.955  -0.038  35.736  1.00  0.00           N  
ATOM   2930  H   LYS A 179      28.313  -2.084  41.451  1.00  0.00           H  
ATOM   2931  HA  LYS A 179      30.056   0.163  40.526  1.00  0.00           H  
ATOM   2932 1HB  LYS A 179      27.032   0.010  40.862  1.00  0.00           H  
ATOM   2933 2HB  LYS A 179      27.924   1.372  40.198  1.00  0.00           H  
ATOM   2934 1HG  LYS A 179      27.803  -1.405  38.982  1.00  0.00           H  
ATOM   2935 2HG  LYS A 179      26.875   0.005  38.451  1.00  0.00           H  
ATOM   2936 1HD  LYS A 179      29.016   1.202  37.986  1.00  0.00           H  
ATOM   2937 2HD  LYS A 179      29.905  -0.261  38.440  1.00  0.00           H  
ATOM   2938 1HE  LYS A 179      28.740  -1.508  36.634  1.00  0.00           H  
ATOM   2939 2HE  LYS A 179      27.892  -0.030  36.169  1.00  0.00           H  
ATOM   2940 1HZ  LYS A 179      29.814  -0.412  34.808  1.00  0.00           H  
ATOM   2941 2HZ  LYS A 179      30.022   0.969  35.687  1.00  0.00           H  
ATOM   2942 3HZ  LYS A 179      30.812  -0.413  36.121  1.00  0.00           H  
ATOM   2943  N   TRP A 180      28.887  -0.128  43.487  1.00  0.00           N  
ATOM   2944  CA  TRP A 180      28.827   0.407  44.844  1.00  0.00           C  
ATOM   2945  C   TRP A 180      30.098   1.128  45.286  1.00  0.00           C  
ATOM   2946  O   TRP A 180      30.056   2.283  45.665  1.00  0.00           O  
ATOM   2947  CB  TRP A 180      28.495  -0.748  45.782  1.00  0.00           C  
ATOM   2948  CG  TRP A 180      27.071  -1.157  45.622  1.00  0.00           C  
ATOM   2949  CD1 TRP A 180      26.222  -0.796  44.602  1.00  0.00           C  
ATOM   2950  CD2 TRP A 180      26.301  -1.985  46.501  1.00  0.00           C  
ATOM   2951  NE1 TRP A 180      24.987  -1.348  44.799  1.00  0.00           N  
ATOM   2952  CE2 TRP A 180      25.008  -2.091  45.949  1.00  0.00           C  
ATOM   2953  CE3 TRP A 180      26.576  -2.658  47.687  1.00  0.00           C  
ATOM   2954  CZ2 TRP A 180      24.001  -2.828  46.553  1.00  0.00           C  
ATOM   2955  CZ3 TRP A 180      25.577  -3.396  48.277  1.00  0.00           C  
ATOM   2956  CH2 TRP A 180      24.310  -3.474  47.711  1.00  0.00           C  
ATOM   2957  H   TRP A 180      28.656  -1.099  43.330  1.00  0.00           H  
ATOM   2958  HA  TRP A 180      28.053   1.172  44.906  1.00  0.00           H  
ATOM   2959 1HB  TRP A 180      29.123  -1.609  45.557  1.00  0.00           H  
ATOM   2960 2HB  TRP A 180      28.648  -0.446  46.818  1.00  0.00           H  
ATOM   2961  HD1 TRP A 180      26.632  -0.155  43.823  1.00  0.00           H  
ATOM   2962  HE1 TRP A 180      24.185  -1.230  44.196  1.00  0.00           H  
ATOM   2963  HE3 TRP A 180      27.553  -2.630  48.171  1.00  0.00           H  
ATOM   2964  HZ2 TRP A 180      23.017  -2.860  46.082  1.00  0.00           H  
ATOM   2965  HZ3 TRP A 180      25.808  -3.920  49.205  1.00  0.00           H  
ATOM   2966  HH2 TRP A 180      23.546  -4.069  48.213  1.00  0.00           H  
ATOM   2967  N   ILE A 181      31.236   0.461  45.185  1.00  0.00           N  
ATOM   2968  CA  ILE A 181      32.525   1.084  45.456  1.00  0.00           C  
ATOM   2969  C   ILE A 181      32.641   2.556  45.045  1.00  0.00           C  
ATOM   2970  O   ILE A 181      33.555   3.240  45.491  1.00  0.00           O  
ATOM   2971  CB  ILE A 181      33.640   0.288  44.753  1.00  0.00           C  
ATOM   2972  CG1 ILE A 181      35.014   0.728  45.264  1.00  0.00           C  
ATOM   2973  CG2 ILE A 181      33.548   0.463  43.245  1.00  0.00           C  
ATOM   2974  CD1 ILE A 181      35.244   0.436  46.729  1.00  0.00           C  
ATOM   2975  H   ILE A 181      31.207  -0.511  44.911  1.00  0.00           H  
ATOM   2976  HA  ILE A 181      32.715   1.123  46.528  1.00  0.00           H  
ATOM   2977  HB  ILE A 181      33.538  -0.770  44.993  1.00  0.00           H  
ATOM   2978 1HG1 ILE A 181      35.793   0.229  44.690  1.00  0.00           H  
ATOM   2979 2HG1 ILE A 181      35.133   1.801  45.109  1.00  0.00           H  
ATOM   2980 1HG2 ILE A 181      34.344  -0.106  42.764  1.00  0.00           H  
ATOM   2981 2HG2 ILE A 181      32.582   0.100  42.895  1.00  0.00           H  
ATOM   2982 3HG2 ILE A 181      33.652   1.519  42.995  1.00  0.00           H  
ATOM   2983 1HD1 ILE A 181      36.238   0.777  47.016  1.00  0.00           H  
ATOM   2984 2HD1 ILE A 181      34.493   0.957  47.327  1.00  0.00           H  
ATOM   2985 3HD1 ILE A 181      35.164  -0.636  46.901  1.00  0.00           H  
ATOM   2986  N   HIS A 182      31.764   3.037  44.174  1.00  0.00           N  
ATOM   2987  CA  HIS A 182      31.833   4.434  43.754  1.00  0.00           C  
ATOM   2988  C   HIS A 182      30.958   5.403  44.536  1.00  0.00           C  
ATOM   2989  O   HIS A 182      30.805   6.559  44.148  1.00  0.00           O  
ATOM   2990  CB  HIS A 182      31.468   4.539  42.270  1.00  0.00           C  
ATOM   2991  CG  HIS A 182      32.429   3.834  41.362  1.00  0.00           C  
ATOM   2992  ND1 HIS A 182      33.737   4.239  41.208  1.00  0.00           N  
ATOM   2993  CD2 HIS A 182      32.270   2.753  40.562  1.00  0.00           C  
ATOM   2994  CE1 HIS A 182      34.343   3.437  40.350  1.00  0.00           C  
ATOM   2995  NE2 HIS A 182      33.475   2.528  39.945  1.00  0.00           N  
ATOM   2996  H   HIS A 182      31.041   2.444  43.793  1.00  0.00           H  
ATOM   2997  HA  HIS A 182      32.837   4.819  43.927  1.00  0.00           H  
ATOM   2998 1HB  HIS A 182      30.475   4.117  42.108  1.00  0.00           H  
ATOM   2999 2HB  HIS A 182      31.429   5.589  41.979  1.00  0.00           H  
ATOM   3000  HD2 HIS A 182      31.357   2.172  40.433  1.00  0.00           H  
ATOM   3001  HE1 HIS A 182      35.383   3.510  40.034  1.00  0.00           H  
ATOM   3002  HE2 HIS A 182      33.662   1.782  39.288  1.00  0.00           H  
ATOM   3003  N   CYS A 183      30.407   4.960  45.649  1.00  0.00           N  
ATOM   3004  CA  CYS A 183      29.761   5.909  46.577  1.00  0.00           C  
ATOM   3005  C   CYS A 183      30.162   5.635  48.047  1.00  0.00           C  
ATOM   3006  O   CYS A 183      29.397   5.900  48.989  1.00  0.00           O  
ATOM   3007  CB  CYS A 183      28.240   5.829  46.447  1.00  0.00           C  
ATOM   3008  SG  CYS A 183      27.551   4.200  46.823  1.00  0.00           S  
ATOM   3009  H   CYS A 183      30.419   3.977  45.880  1.00  0.00           H  
ATOM   3010  HA  CYS A 183      30.003   6.951  46.369  1.00  0.00           H  
ATOM   3011 1HB  CYS A 183      27.778   6.553  47.118  1.00  0.00           H  
ATOM   3012 2HB  CYS A 183      27.947   6.093  45.431  1.00  0.00           H  
ATOM   3013  HG  CYS A 183      27.836   3.654  45.644  1.00  0.00           H  
ATOM   3014  N   PHE A 184      31.364   5.108  48.228  1.00  0.00           N  
ATOM   3015  CA  PHE A 184      31.809   4.643  49.534  1.00  0.00           C  
ATOM   3016  C   PHE A 184      32.549   5.717  50.333  1.00  0.00           C  
ATOM   3017  O   PHE A 184      32.829   5.537  51.499  1.00  0.00           O  
ATOM   3018  CB  PHE A 184      32.671   3.403  49.352  1.00  0.00           C  
ATOM   3019  CG  PHE A 184      31.897   2.147  49.215  1.00  0.00           C  
ATOM   3020  CD1 PHE A 184      30.535   2.158  48.997  1.00  0.00           C  
ATOM   3021  CD2 PHE A 184      32.544   0.928  49.288  1.00  0.00           C  
ATOM   3022  CE1 PHE A 184      29.840   0.969  48.868  1.00  0.00           C  
ATOM   3023  CE2 PHE A 184      31.857  -0.256  49.170  1.00  0.00           C  
ATOM   3024  CZ  PHE A 184      30.502  -0.242  48.963  1.00  0.00           C  
ATOM   3025  H   PHE A 184      31.988   5.027  47.438  1.00  0.00           H  
ATOM   3026  HA  PHE A 184      30.945   4.395  50.153  1.00  0.00           H  
ATOM   3027 1HB  PHE A 184      33.273   3.495  48.450  1.00  0.00           H  
ATOM   3028 2HB  PHE A 184      33.326   3.273  50.213  1.00  0.00           H  
ATOM   3029  HD1 PHE A 184      30.014   3.114  48.925  1.00  0.00           H  
ATOM   3030  HD2 PHE A 184      33.622   0.920  49.452  1.00  0.00           H  
ATOM   3031  HE1 PHE A 184      28.765   0.981  48.690  1.00  0.00           H  
ATOM   3032  HE2 PHE A 184      32.386  -1.206  49.242  1.00  0.00           H  
ATOM   3033  HZ  PHE A 184      29.948  -1.175  48.877  1.00  0.00           H  
ATOM   3034  N   GLU A 185      32.815   6.842  49.702  1.00  0.00           N  
ATOM   3035  CA  GLU A 185      33.556   7.914  50.337  1.00  0.00           C  
ATOM   3036  C   GLU A 185      32.683   8.736  51.309  1.00  0.00           C  
ATOM   3037  O   GLU A 185      31.596   9.186  50.920  1.00  0.00           O  
ATOM   3038  CB  GLU A 185      34.153   8.831  49.267  1.00  0.00           C  
ATOM   3039  CG  GLU A 185      35.036   9.944  49.814  1.00  0.00           C  
ATOM   3040  CD  GLU A 185      35.634  10.801  48.732  1.00  0.00           C  
ATOM   3041  OE1 GLU A 185      35.392  10.526  47.582  1.00  0.00           O  
ATOM   3042  OE2 GLU A 185      36.333  11.730  49.058  1.00  0.00           O  
ATOM   3043  H   GLU A 185      32.495   6.961  48.752  1.00  0.00           H  
ATOM   3044  HA  GLU A 185      34.370   7.499  50.932  1.00  0.00           H  
ATOM   3045 1HB  GLU A 185      34.752   8.239  48.574  1.00  0.00           H  
ATOM   3046 2HB  GLU A 185      33.349   9.292  48.694  1.00  0.00           H  
ATOM   3047 1HG  GLU A 185      34.440  10.575  50.472  1.00  0.00           H  
ATOM   3048 2HG  GLU A 185      35.835   9.501  50.405  1.00  0.00           H  
ATOM   3049  N   ASN A 186      33.168   8.938  52.551  1.00  0.00           N  
ATOM   3050  CA  ASN A 186      32.547   9.853  53.558  1.00  0.00           C  
ATOM   3051  C   ASN A 186      31.095   9.490  53.864  1.00  0.00           C  
ATOM   3052  O   ASN A 186      30.192  10.280  53.642  1.00  0.00           O  
ATOM   3053  CB  ASN A 186      32.627  11.296  53.094  1.00  0.00           C  
ATOM   3054  CG  ASN A 186      34.042  11.792  52.995  1.00  0.00           C  
ATOM   3055  OD1 ASN A 186      34.922  11.354  53.746  1.00  0.00           O  
ATOM   3056  ND2 ASN A 186      34.279  12.700  52.083  1.00  0.00           N  
ATOM   3057  H   ASN A 186      34.005   8.430  52.798  1.00  0.00           H  
ATOM   3058  HA  ASN A 186      33.066   9.759  54.513  1.00  0.00           H  
ATOM   3059 1HB  ASN A 186      32.150  11.391  52.117  1.00  0.00           H  
ATOM   3060 2HB  ASN A 186      32.079  11.932  53.789  1.00  0.00           H  
ATOM   3061 1HD2 ASN A 186      35.203  13.067  51.970  1.00  0.00           H  
ATOM   3062 2HD2 ASN A 186      33.540  13.026  51.495  1.00  0.00           H  
ATOM   3063  N   VAL A 187      30.925   8.286  54.392  1.00  0.00           N  
ATOM   3064  CA  VAL A 187      29.635   7.680  54.642  1.00  0.00           C  
ATOM   3065  C   VAL A 187      29.371   7.568  56.147  1.00  0.00           C  
ATOM   3066  O   VAL A 187      29.976   6.724  56.834  1.00  0.00           O  
ATOM   3067  CB  VAL A 187      29.572   6.242  54.081  1.00  0.00           C  
ATOM   3068  CG1 VAL A 187      28.225   5.629  54.409  1.00  0.00           C  
ATOM   3069  CG2 VAL A 187      29.846   6.242  52.606  1.00  0.00           C  
ATOM   3070  H   VAL A 187      31.763   7.774  54.628  1.00  0.00           H  
ATOM   3071  HA  VAL A 187      28.829   8.265  54.197  1.00  0.00           H  
ATOM   3072  HB  VAL A 187      30.356   5.645  54.549  1.00  0.00           H  
ATOM   3073 1HG1 VAL A 187      28.181   4.614  54.013  1.00  0.00           H  
ATOM   3074 2HG1 VAL A 187      28.091   5.602  55.490  1.00  0.00           H  
ATOM   3075 3HG1 VAL A 187      27.433   6.228  53.959  1.00  0.00           H  
ATOM   3076 1HG2 VAL A 187      29.799   5.222  52.226  1.00  0.00           H  
ATOM   3077 2HG2 VAL A 187      29.100   6.854  52.098  1.00  0.00           H  
ATOM   3078 3HG2 VAL A 187      30.839   6.653  52.420  1.00  0.00           H  
ATOM   3079  N   THR A 188      28.441   8.383  56.636  1.00  0.00           N  
ATOM   3080  CA  THR A 188      28.106   8.410  58.040  1.00  0.00           C  
ATOM   3081  C   THR A 188      27.371   7.173  58.459  1.00  0.00           C  
ATOM   3082  O   THR A 188      27.700   6.533  59.465  1.00  0.00           O  
ATOM   3083  CB  THR A 188      27.258   9.648  58.384  1.00  0.00           C  
ATOM   3084  OG1 THR A 188      28.004  10.838  58.093  1.00  0.00           O  
ATOM   3085  CG2 THR A 188      26.874   9.641  59.856  1.00  0.00           C  
ATOM   3086  H   THR A 188      27.955   9.002  56.002  1.00  0.00           H  
ATOM   3087  HA  THR A 188      29.016   8.488  58.635  1.00  0.00           H  
ATOM   3088  HB  THR A 188      26.351   9.648  57.778  1.00  0.00           H  
ATOM   3089  HG1 THR A 188      28.919  10.712  58.356  1.00  0.00           H  
ATOM   3090 1HG2 THR A 188      26.276  10.523  60.080  1.00  0.00           H  
ATOM   3091 2HG2 THR A 188      26.297   8.743  60.077  1.00  0.00           H  
ATOM   3092 3HG2 THR A 188      27.776   9.651  60.466  1.00  0.00           H  
ATOM   3093  N   SER A 189      26.377   6.811  57.673  1.00  0.00           N  
ATOM   3094  CA  SER A 189      25.635   5.620  57.990  1.00  0.00           C  
ATOM   3095  C   SER A 189      25.307   4.763  56.774  1.00  0.00           C  
ATOM   3096  O   SER A 189      25.214   5.248  55.643  1.00  0.00           O  
ATOM   3097  CB  SER A 189      24.352   6.008  58.698  1.00  0.00           C  
ATOM   3098  OG  SER A 189      23.582   4.876  58.998  1.00  0.00           O  
ATOM   3099  H   SER A 189      26.122   7.346  56.855  1.00  0.00           H  
ATOM   3100  HA  SER A 189      26.132   4.982  58.722  1.00  0.00           H  
ATOM   3101 1HB  SER A 189      24.591   6.542  59.618  1.00  0.00           H  
ATOM   3102 2HB  SER A 189      23.778   6.684  58.067  1.00  0.00           H  
ATOM   3103  HG  SER A 189      24.202   4.201  59.281  1.00  0.00           H  
ATOM   3104  N   ILE A 190      25.144   3.474  57.049  1.00  0.00           N  
ATOM   3105  CA  ILE A 190      24.614   2.523  56.111  1.00  0.00           C  
ATOM   3106  C   ILE A 190      23.238   2.115  56.575  1.00  0.00           C  
ATOM   3107  O   ILE A 190      23.041   1.712  57.706  1.00  0.00           O  
ATOM   3108  CB  ILE A 190      25.523   1.287  55.982  1.00  0.00           C  
ATOM   3109  CG1 ILE A 190      26.964   1.713  55.688  1.00  0.00           C  
ATOM   3110  CG2 ILE A 190      25.007   0.358  54.893  1.00  0.00           C  
ATOM   3111  CD1 ILE A 190      27.781   1.998  56.927  1.00  0.00           C  
ATOM   3112  H   ILE A 190      25.411   3.159  57.971  1.00  0.00           H  
ATOM   3113  HA  ILE A 190      24.579   2.950  55.109  1.00  0.00           H  
ATOM   3114  HB  ILE A 190      25.541   0.748  56.928  1.00  0.00           H  
ATOM   3115 1HG1 ILE A 190      27.466   0.930  55.121  1.00  0.00           H  
ATOM   3116 2HG1 ILE A 190      26.960   2.610  55.070  1.00  0.00           H  
ATOM   3117 1HG2 ILE A 190      25.661  -0.509  54.816  1.00  0.00           H  
ATOM   3118 2HG2 ILE A 190      23.998   0.031  55.144  1.00  0.00           H  
ATOM   3119 3HG2 ILE A 190      24.990   0.888  53.941  1.00  0.00           H  
ATOM   3120 1HD1 ILE A 190      28.790   2.294  56.638  1.00  0.00           H  
ATOM   3121 2HD1 ILE A 190      27.315   2.805  57.493  1.00  0.00           H  
ATOM   3122 3HD1 ILE A 190      27.830   1.102  57.545  1.00  0.00           H  
ATOM   3123  N   MET A 191      22.268   2.193  55.691  1.00  0.00           N  
ATOM   3124  CA  MET A 191      20.956   1.635  55.989  1.00  0.00           C  
ATOM   3125  C   MET A 191      20.769   0.444  55.066  1.00  0.00           C  
ATOM   3126  O   MET A 191      20.874   0.570  53.855  1.00  0.00           O  
ATOM   3127  CB  MET A 191      19.850   2.671  55.798  1.00  0.00           C  
ATOM   3128  CG  MET A 191      19.960   3.885  56.710  1.00  0.00           C  
ATOM   3129  SD  MET A 191      18.520   4.967  56.604  1.00  0.00           S  
ATOM   3130  CE  MET A 191      18.796   5.740  55.011  1.00  0.00           C  
ATOM   3131  H   MET A 191      22.421   2.639  54.798  1.00  0.00           H  
ATOM   3132  HA  MET A 191      20.921   1.301  57.026  1.00  0.00           H  
ATOM   3133 1HB  MET A 191      19.856   3.025  54.769  1.00  0.00           H  
ATOM   3134 2HB  MET A 191      18.880   2.204  55.977  1.00  0.00           H  
ATOM   3135 1HG  MET A 191      20.066   3.554  57.744  1.00  0.00           H  
ATOM   3136 2HG  MET A 191      20.843   4.462  56.444  1.00  0.00           H  
ATOM   3137 1HE  MET A 191      17.986   6.440  54.802  1.00  0.00           H  
ATOM   3138 2HE  MET A 191      19.745   6.276  55.028  1.00  0.00           H  
ATOM   3139 3HE  MET A 191      18.824   4.974  54.236  1.00  0.00           H  
ATOM   3140  N   PHE A 192      20.518  -0.708  55.632  1.00  0.00           N  
ATOM   3141  CA  PHE A 192      20.489  -1.889  54.855  1.00  0.00           C  
ATOM   3142  C   PHE A 192      19.088  -2.421  54.951  1.00  0.00           C  
ATOM   3143  O   PHE A 192      18.630  -2.778  56.048  1.00  0.00           O  
ATOM   3144  CB  PHE A 192      21.507  -2.915  55.356  1.00  0.00           C  
ATOM   3145  CG  PHE A 192      21.766  -4.034  54.390  1.00  0.00           C  
ATOM   3146  CD1 PHE A 192      22.735  -3.911  53.406  1.00  0.00           C  
ATOM   3147  CD2 PHE A 192      21.039  -5.213  54.460  1.00  0.00           C  
ATOM   3148  CE1 PHE A 192      22.974  -4.941  52.514  1.00  0.00           C  
ATOM   3149  CE2 PHE A 192      21.277  -6.246  53.571  1.00  0.00           C  
ATOM   3150  CZ  PHE A 192      22.244  -6.107  52.599  1.00  0.00           C  
ATOM   3151  H   PHE A 192      20.343  -0.768  56.625  1.00  0.00           H  
ATOM   3152  HA  PHE A 192      20.754  -1.659  53.822  1.00  0.00           H  
ATOM   3153 1HB  PHE A 192      22.454  -2.418  55.562  1.00  0.00           H  
ATOM   3154 2HB  PHE A 192      21.156  -3.350  56.293  1.00  0.00           H  
ATOM   3155  HD1 PHE A 192      23.313  -2.987  53.340  1.00  0.00           H  
ATOM   3156  HD2 PHE A 192      20.274  -5.322  55.230  1.00  0.00           H  
ATOM   3157  HE1 PHE A 192      23.739  -4.829  51.746  1.00  0.00           H  
ATOM   3158  HE2 PHE A 192      20.699  -7.168  53.638  1.00  0.00           H  
ATOM   3159  HZ  PHE A 192      22.432  -6.919  51.895  1.00  0.00           H  
ATOM   3160  N   LEU A 193      18.404  -2.506  53.809  1.00  0.00           N  
ATOM   3161  CA  LEU A 193      17.122  -3.188  53.780  1.00  0.00           C  
ATOM   3162  C   LEU A 193      17.235  -4.671  53.459  1.00  0.00           C  
ATOM   3163  O   LEU A 193      18.092  -5.079  52.697  1.00  0.00           O  
ATOM   3164  CB  LEU A 193      16.207  -2.516  52.749  1.00  0.00           C  
ATOM   3165  CG  LEU A 193      15.572  -1.189  53.186  1.00  0.00           C  
ATOM   3166  CD1 LEU A 193      16.588  -0.065  53.031  1.00  0.00           C  
ATOM   3167  CD2 LEU A 193      14.329  -0.922  52.353  1.00  0.00           C  
ATOM   3168  H   LEU A 193      18.765  -2.101  52.957  1.00  0.00           H  
ATOM   3169  HA  LEU A 193      16.644  -3.108  54.756  1.00  0.00           H  
ATOM   3170 1HB  LEU A 193      16.783  -2.325  51.844  1.00  0.00           H  
ATOM   3171 2HB  LEU A 193      15.398  -3.204  52.501  1.00  0.00           H  
ATOM   3172  HG  LEU A 193      15.298  -1.248  54.242  1.00  0.00           H  
ATOM   3173 1HD1 LEU A 193      16.137   0.878  53.344  1.00  0.00           H  
ATOM   3174 2HD1 LEU A 193      17.459  -0.273  53.653  1.00  0.00           H  
ATOM   3175 3HD1 LEU A 193      16.893   0.007  51.989  1.00  0.00           H  
ATOM   3176 1HD2 LEU A 193      13.878   0.021  52.665  1.00  0.00           H  
ATOM   3177 2HD2 LEU A 193      14.602  -0.861  51.300  1.00  0.00           H  
ATOM   3178 3HD2 LEU A 193      13.612  -1.730  52.498  1.00  0.00           H  
ATOM   3179  N   VAL A 194      16.282  -5.425  54.002  1.00  0.00           N  
ATOM   3180  CA  VAL A 194      16.166  -6.828  53.848  1.00  0.00           C  
ATOM   3181  C   VAL A 194      14.683  -7.143  53.757  1.00  0.00           C  
ATOM   3182  O   VAL A 194      13.887  -6.539  54.451  1.00  0.00           O  
ATOM   3183  CB  VAL A 194      16.726  -7.507  55.060  1.00  0.00           C  
ATOM   3184  CG1 VAL A 194      16.531  -9.025  54.983  1.00  0.00           C  
ATOM   3185  CG2 VAL A 194      18.176  -7.152  55.163  1.00  0.00           C  
ATOM   3186  H   VAL A 194      15.601  -4.934  54.563  1.00  0.00           H  
ATOM   3187  HA  VAL A 194      16.690  -7.174  52.956  1.00  0.00           H  
ATOM   3188  HB  VAL A 194      16.221  -7.123  55.947  1.00  0.00           H  
ATOM   3189 1HG1 VAL A 194      16.947  -9.491  55.876  1.00  0.00           H  
ATOM   3190 2HG1 VAL A 194      15.467  -9.253  54.918  1.00  0.00           H  
ATOM   3191 3HG1 VAL A 194      17.041  -9.413  54.102  1.00  0.00           H  
ATOM   3192 1HG2 VAL A 194      18.609  -7.635  56.040  1.00  0.00           H  
ATOM   3193 2HG2 VAL A 194      18.695  -7.491  54.267  1.00  0.00           H  
ATOM   3194 3HG2 VAL A 194      18.279  -6.071  55.254  1.00  0.00           H  
ATOM   3195  N   ALA A 195      14.332  -8.119  52.923  1.00  0.00           N  
ATOM   3196  CA  ALA A 195      12.966  -8.437  52.627  1.00  0.00           C  
ATOM   3197  C   ALA A 195      12.593  -9.675  53.385  1.00  0.00           C  
ATOM   3198  O   ALA A 195      12.946 -10.788  52.991  1.00  0.00           O  
ATOM   3199  CB  ALA A 195      12.813  -8.676  51.168  1.00  0.00           C  
ATOM   3200  H   ALA A 195      15.068  -8.654  52.484  1.00  0.00           H  
ATOM   3201  HA  ALA A 195      12.340  -7.592  52.915  1.00  0.00           H  
ATOM   3202 1HB  ALA A 195      11.773  -8.917  50.947  1.00  0.00           H  
ATOM   3203 2HB  ALA A 195      13.101  -7.779  50.620  1.00  0.00           H  
ATOM   3204 3HB  ALA A 195      13.449  -9.507  50.867  1.00  0.00           H  
ATOM   3205  N   LEU A 196      11.856  -9.480  54.475  1.00  0.00           N  
ATOM   3206  CA  LEU A 196      11.459 -10.573  55.340  1.00  0.00           C  
ATOM   3207  C   LEU A 196      10.782 -11.689  54.591  1.00  0.00           C  
ATOM   3208  O   LEU A 196      10.828 -12.843  55.009  1.00  0.00           O  
ATOM   3209  CB  LEU A 196      10.518 -10.057  56.436  1.00  0.00           C  
ATOM   3210  CG  LEU A 196      11.185  -9.257  57.563  1.00  0.00           C  
ATOM   3211  CD1 LEU A 196      10.113  -8.643  58.452  1.00  0.00           C  
ATOM   3212  CD2 LEU A 196      12.100 -10.171  58.362  1.00  0.00           C  
ATOM   3213  H   LEU A 196      11.565  -8.540  54.705  1.00  0.00           H  
ATOM   3214  HA  LEU A 196      12.340 -10.995  55.823  1.00  0.00           H  
ATOM   3215 1HB  LEU A 196       9.767  -9.418  55.976  1.00  0.00           H  
ATOM   3216 2HB  LEU A 196      10.012 -10.909  56.890  1.00  0.00           H  
ATOM   3217  HG  LEU A 196      11.769  -8.442  57.135  1.00  0.00           H  
ATOM   3218 1HD1 LEU A 196      10.586  -8.075  59.253  1.00  0.00           H  
ATOM   3219 2HD1 LEU A 196       9.483  -7.979  57.860  1.00  0.00           H  
ATOM   3220 3HD1 LEU A 196       9.500  -9.434  58.882  1.00  0.00           H  
ATOM   3221 1HD2 LEU A 196      12.574  -9.603  59.162  1.00  0.00           H  
ATOM   3222 2HD2 LEU A 196      11.518 -10.984  58.793  1.00  0.00           H  
ATOM   3223 3HD2 LEU A 196      12.867 -10.583  57.704  1.00  0.00           H  
ATOM   3224  N   SER A 197      10.124 -11.336  53.500  1.00  0.00           N  
ATOM   3225  CA  SER A 197       9.223 -12.227  52.829  1.00  0.00           C  
ATOM   3226  C   SER A 197       9.948 -13.180  51.904  1.00  0.00           C  
ATOM   3227  O   SER A 197       9.359 -14.160  51.450  1.00  0.00           O  
ATOM   3228  CB  SER A 197       8.203 -11.425  52.045  1.00  0.00           C  
ATOM   3229  OG  SER A 197       8.805 -10.761  50.968  1.00  0.00           O  
ATOM   3230  H   SER A 197      10.263 -10.407  53.130  1.00  0.00           H  
ATOM   3231  HA  SER A 197       8.571 -12.777  53.509  1.00  0.00           H  
ATOM   3232 1HB  SER A 197       7.424 -12.091  51.675  1.00  0.00           H  
ATOM   3233 2HB  SER A 197       7.728 -10.699  52.703  1.00  0.00           H  
ATOM   3234  HG  SER A 197       8.101 -10.282  50.525  1.00  0.00           H  
ATOM   3235  N   GLU A 198      11.215 -12.914  51.627  1.00  0.00           N  
ATOM   3236  CA  GLU A 198      11.894 -13.568  50.528  1.00  0.00           C  
ATOM   3237  C   GLU A 198      12.542 -14.901  50.941  1.00  0.00           C  
ATOM   3238  O   GLU A 198      13.291 -15.528  50.157  1.00  0.00           O  
ATOM   3239  CB  GLU A 198      12.956 -12.630  49.950  1.00  0.00           C  
ATOM   3240  CG  GLU A 198      12.395 -11.454  49.165  1.00  0.00           C  
ATOM   3241  CD  GLU A 198      13.460 -10.654  48.466  1.00  0.00           C  
ATOM   3242  OE1 GLU A 198      14.616 -10.932  48.674  1.00  0.00           O  
ATOM   3243  OE2 GLU A 198      13.117  -9.765  47.725  1.00  0.00           O  
ATOM   3244  H   GLU A 198      11.721 -12.244  52.189  1.00  0.00           H  
ATOM   3245  HA  GLU A 198      11.175 -13.822  49.748  1.00  0.00           H  
ATOM   3246 1HB  GLU A 198      13.568 -12.230  50.759  1.00  0.00           H  
ATOM   3247 2HB  GLU A 198      13.615 -13.191  49.288  1.00  0.00           H  
ATOM   3248 1HG  GLU A 198      11.693 -11.828  48.419  1.00  0.00           H  
ATOM   3249 2HG  GLU A 198      11.848 -10.804  49.846  1.00  0.00           H  
ATOM   3250  N   TYR A 199      12.283 -15.344  52.168  1.00  0.00           N  
ATOM   3251  CA  TYR A 199      12.956 -16.551  52.671  1.00  0.00           C  
ATOM   3252  C   TYR A 199      12.689 -17.829  51.853  1.00  0.00           C  
ATOM   3253  O   TYR A 199      13.532 -18.732  51.849  1.00  0.00           O  
ATOM   3254  CB  TYR A 199      12.553 -16.786  54.129  1.00  0.00           C  
ATOM   3255  CG  TYR A 199      11.079 -17.069  54.316  1.00  0.00           C  
ATOM   3256  CD1 TYR A 199      10.624 -18.379  54.359  1.00  0.00           C  
ATOM   3257  CD2 TYR A 199      10.182 -16.018  54.444  1.00  0.00           C  
ATOM   3258  CE1 TYR A 199       9.277 -18.637  54.531  1.00  0.00           C  
ATOM   3259  CE2 TYR A 199       8.836 -16.277  54.616  1.00  0.00           C  
ATOM   3260  CZ  TYR A 199       8.384 -17.580  54.659  1.00  0.00           C  
ATOM   3261  OH  TYR A 199       7.042 -17.838  54.830  1.00  0.00           O  
ATOM   3262  H   TYR A 199      11.627 -14.862  52.765  1.00  0.00           H  
ATOM   3263  HA  TYR A 199      14.037 -16.436  52.583  1.00  0.00           H  
ATOM   3264 1HB  TYR A 199      13.115 -17.630  54.530  1.00  0.00           H  
ATOM   3265 2HB  TYR A 199      12.810 -15.909  54.724  1.00  0.00           H  
ATOM   3266  HD1 TYR A 199      11.330 -19.204  54.259  1.00  0.00           H  
ATOM   3267  HD2 TYR A 199      10.540 -14.989  54.409  1.00  0.00           H  
ATOM   3268  HE1 TYR A 199       8.920 -19.666  54.565  1.00  0.00           H  
ATOM   3269  HE2 TYR A 199       8.131 -15.451  54.716  1.00  0.00           H  
ATOM   3270  HH  TYR A 199       6.899 -18.787  54.848  1.00  0.00           H  
ATOM   3271  N   ASP A 200      11.550 -17.907  51.158  1.00  0.00           N  
ATOM   3272  CA  ASP A 200      11.275 -19.095  50.331  1.00  0.00           C  
ATOM   3273  C   ASP A 200      11.375 -18.797  48.830  1.00  0.00           C  
ATOM   3274  O   ASP A 200      10.677 -19.386  48.008  1.00  0.00           O  
ATOM   3275  CB  ASP A 200       9.884 -19.650  50.646  1.00  0.00           C  
ATOM   3276  CG  ASP A 200       8.768 -18.656  50.349  1.00  0.00           C  
ATOM   3277  OD1 ASP A 200       9.071 -17.529  50.039  1.00  0.00           O  
ATOM   3278  OD2 ASP A 200       7.625 -19.036  50.434  1.00  0.00           O  
ATOM   3279  H   ASP A 200      10.870 -17.161  51.190  1.00  0.00           H  
ATOM   3280  HA  ASP A 200      12.048 -19.846  50.495  1.00  0.00           H  
ATOM   3281 1HB  ASP A 200       9.711 -20.553  50.061  1.00  0.00           H  
ATOM   3282 2HB  ASP A 200       9.832 -19.927  51.699  1.00  0.00           H  
ATOM   3283  N   GLN A 201      12.305 -17.929  48.470  1.00  0.00           N  
ATOM   3284  CA  GLN A 201      12.380 -17.451  47.129  1.00  0.00           C  
ATOM   3285  C   GLN A 201      13.798 -17.474  46.669  1.00  0.00           C  
ATOM   3286  O   GLN A 201      14.725 -17.414  47.484  1.00  0.00           O  
ATOM   3287  CB  GLN A 201      11.807 -16.035  47.020  1.00  0.00           C  
ATOM   3288  CG  GLN A 201      10.325 -15.938  47.335  1.00  0.00           C  
ATOM   3289  CD  GLN A 201       9.746 -14.579  46.991  1.00  0.00           C  
ATOM   3290  OE1 GLN A 201      10.243 -13.544  47.449  1.00  0.00           O  
ATOM   3291  NE2 GLN A 201       8.693 -14.572  46.185  1.00  0.00           N  
ATOM   3292  H   GLN A 201      12.974 -17.596  49.149  1.00  0.00           H  
ATOM   3293  HA  GLN A 201      11.770 -18.081  46.482  1.00  0.00           H  
ATOM   3294 1HB  GLN A 201      12.341 -15.373  47.702  1.00  0.00           H  
ATOM   3295 2HB  GLN A 201      11.960 -15.657  46.009  1.00  0.00           H  
ATOM   3296 1HG  GLN A 201       9.790 -16.692  46.758  1.00  0.00           H  
ATOM   3297 2HG  GLN A 201      10.178 -16.112  48.402  1.00  0.00           H  
ATOM   3298 1HE2 GLN A 201       8.269 -13.703  45.924  1.00  0.00           H  
ATOM   3299 2HE2 GLN A 201       8.323 -15.433  45.838  1.00  0.00           H  
ATOM   3300  N   VAL A 202      13.976 -17.497  45.354  1.00  0.00           N  
ATOM   3301  CA  VAL A 202      15.299 -17.608  44.779  1.00  0.00           C  
ATOM   3302  C   VAL A 202      15.554 -16.329  44.038  1.00  0.00           C  
ATOM   3303  O   VAL A 202      14.636 -15.691  43.614  1.00  0.00           O  
ATOM   3304  CB  VAL A 202      15.405 -18.811  43.823  1.00  0.00           C  
ATOM   3305  CG1 VAL A 202      15.160 -20.111  44.573  1.00  0.00           C  
ATOM   3306  CG2 VAL A 202      14.414 -18.652  42.679  1.00  0.00           C  
ATOM   3307  H   VAL A 202      13.176 -17.436  44.740  1.00  0.00           H  
ATOM   3308  HA  VAL A 202      16.060 -17.717  45.553  1.00  0.00           H  
ATOM   3309  HB  VAL A 202      16.418 -18.856  43.422  1.00  0.00           H  
ATOM   3310 1HG1 VAL A 202      15.240 -20.950  43.882  1.00  0.00           H  
ATOM   3311 2HG1 VAL A 202      15.904 -20.221  45.363  1.00  0.00           H  
ATOM   3312 3HG1 VAL A 202      14.164 -20.096  45.011  1.00  0.00           H  
ATOM   3313 1HG2 VAL A 202      14.495 -19.506  42.007  1.00  0.00           H  
ATOM   3314 2HG2 VAL A 202      13.402 -18.601  43.081  1.00  0.00           H  
ATOM   3315 3HG2 VAL A 202      14.634 -17.737  42.132  1.00  0.00           H  
ATOM   3316  N   LEU A 203      16.807 -15.949  43.906  1.00  0.00           N  
ATOM   3317  CA  LEU A 203      17.177 -14.771  43.130  1.00  0.00           C  
ATOM   3318  C   LEU A 203      16.705 -14.755  41.678  1.00  0.00           C  
ATOM   3319  O   LEU A 203      16.515 -15.792  41.073  1.00  0.00           O  
ATOM   3320  CB  LEU A 203      18.704 -14.624  43.150  1.00  0.00           C  
ATOM   3321  CG  LEU A 203      19.328 -14.348  44.524  1.00  0.00           C  
ATOM   3322  CD1 LEU A 203      20.840 -14.494  44.433  1.00  0.00           C  
ATOM   3323  CD2 LEU A 203      18.938 -12.952  44.986  1.00  0.00           C  
ATOM   3324  H   LEU A 203      17.532 -16.490  44.356  1.00  0.00           H  
ATOM   3325  HA  LEU A 203      16.757 -13.880  43.596  1.00  0.00           H  
ATOM   3326 1HB  LEU A 203      19.146 -15.542  42.763  1.00  0.00           H  
ATOM   3327 2HB  LEU A 203      18.983 -13.806  42.489  1.00  0.00           H  
ATOM   3328  HG  LEU A 203      18.963 -15.081  45.243  1.00  0.00           H  
ATOM   3329 1HD1 LEU A 203      21.283 -14.296  45.409  1.00  0.00           H  
ATOM   3330 2HD1 LEU A 203      21.091 -15.507  44.120  1.00  0.00           H  
ATOM   3331 3HD1 LEU A 203      21.231 -13.780  43.708  1.00  0.00           H  
ATOM   3332 1HD2 LEU A 203      19.381 -12.755  45.963  1.00  0.00           H  
ATOM   3333 2HD2 LEU A 203      19.302 -12.215  44.269  1.00  0.00           H  
ATOM   3334 3HD2 LEU A 203      17.854 -12.881  45.060  1.00  0.00           H  
ATOM   3335  N   VAL A 204      16.529 -13.552  41.121  1.00  0.00           N  
ATOM   3336  CA  VAL A 204      16.289 -13.387  39.692  1.00  0.00           C  
ATOM   3337  C   VAL A 204      17.589 -13.742  38.987  1.00  0.00           C  
ATOM   3338  O   VAL A 204      17.612 -14.549  38.054  1.00  0.00           O  
ATOM   3339  CB  VAL A 204      15.869 -11.945  39.351  1.00  0.00           C  
ATOM   3340  CG1 VAL A 204      15.797 -11.754  37.843  1.00  0.00           C  
ATOM   3341  CG2 VAL A 204      14.529 -11.629  39.999  1.00  0.00           C  
ATOM   3342  H   VAL A 204      16.564 -12.734  41.712  1.00  0.00           H  
ATOM   3343  HA  VAL A 204      15.514 -14.069  39.339  1.00  0.00           H  
ATOM   3344  HB  VAL A 204      16.626 -11.257  39.727  1.00  0.00           H  
ATOM   3345 1HG1 VAL A 204      15.499 -10.729  37.620  1.00  0.00           H  
ATOM   3346 2HG1 VAL A 204      16.776 -11.950  37.405  1.00  0.00           H  
ATOM   3347 3HG1 VAL A 204      15.065 -12.443  37.423  1.00  0.00           H  
ATOM   3348 1HG2 VAL A 204      14.239 -10.608  39.754  1.00  0.00           H  
ATOM   3349 2HG2 VAL A 204      13.773 -12.321  39.627  1.00  0.00           H  
ATOM   3350 3HG2 VAL A 204      14.616 -11.732  41.081  1.00  0.00           H  
ATOM   3351  N   GLU A 205      18.691 -13.214  39.485  1.00  0.00           N  
ATOM   3352  CA  GLU A 205      19.950 -13.385  38.775  1.00  0.00           C  
ATOM   3353  C   GLU A 205      20.633 -14.760  38.972  1.00  0.00           C  
ATOM   3354  O   GLU A 205      21.773 -14.942  38.546  1.00  0.00           O  
ATOM   3355  CB  GLU A 205      20.912 -12.205  39.065  1.00  0.00           C  
ATOM   3356  CG  GLU A 205      21.423 -12.048  40.505  1.00  0.00           C  
ATOM   3357  CD  GLU A 205      20.545 -11.170  41.403  1.00  0.00           C  
ATOM   3358  OE1 GLU A 205      19.412 -11.599  41.722  1.00  0.00           O  
ATOM   3359  OE2 GLU A 205      21.026 -10.089  41.836  1.00  0.00           O  
ATOM   3360  H   GLU A 205      18.681 -12.693  40.350  1.00  0.00           H  
ATOM   3361  HA  GLU A 205      19.766 -13.424  37.701  1.00  0.00           H  
ATOM   3362 1HB  GLU A 205      21.776 -12.332  38.415  1.00  0.00           H  
ATOM   3363 2HB  GLU A 205      20.386 -11.291  38.794  1.00  0.00           H  
ATOM   3364 1HG  GLU A 205      21.569 -12.996  41.019  1.00  0.00           H  
ATOM   3365 2HG  GLU A 205      22.384 -11.549  40.381  1.00  0.00           H  
ATOM   3366  N   SER A 206      19.939 -15.713  39.589  1.00  0.00           N  
ATOM   3367  CA  SER A 206      20.454 -17.063  39.779  1.00  0.00           C  
ATOM   3368  C   SER A 206      19.399 -17.924  40.450  1.00  0.00           C  
ATOM   3369  O   SER A 206      19.350 -18.009  41.688  1.00  0.00           O  
ATOM   3370  CB  SER A 206      21.718 -17.039  40.616  1.00  0.00           C  
ATOM   3371  OG  SER A 206      22.203 -18.336  40.829  1.00  0.00           O  
ATOM   3372  H   SER A 206      19.019 -15.484  39.937  1.00  0.00           H  
ATOM   3373  HA  SER A 206      20.852 -17.507  38.865  1.00  0.00           H  
ATOM   3374 1HB  SER A 206      22.478 -16.442  40.111  1.00  0.00           H  
ATOM   3375 2HB  SER A 206      21.512 -16.563  41.574  1.00  0.00           H  
ATOM   3376  HG  SER A 206      22.996 -18.238  41.363  1.00  0.00           H  
ATOM   3377  N   ASP A 207      18.578 -18.591  39.650  1.00  0.00           N  
ATOM   3378  CA  ASP A 207      17.353 -19.207  40.175  1.00  0.00           C  
ATOM   3379  C   ASP A 207      17.564 -20.433  41.064  1.00  0.00           C  
ATOM   3380  O   ASP A 207      16.660 -21.263  41.221  1.00  0.00           O  
ATOM   3381  CB  ASP A 207      16.443 -19.601  39.009  1.00  0.00           C  
ATOM   3382  CG  ASP A 207      17.103 -20.578  38.046  1.00  0.00           C  
ATOM   3383  OD1 ASP A 207      18.270 -20.845  38.208  1.00  0.00           O  
ATOM   3384  OD2 ASP A 207      16.434 -21.048  37.157  1.00  0.00           O  
ATOM   3385  H   ASP A 207      18.791 -18.680  38.667  1.00  0.00           H  
ATOM   3386  HA  ASP A 207      16.856 -18.517  40.858  1.00  0.00           H  
ATOM   3387 1HB  ASP A 207      15.531 -20.056  39.397  1.00  0.00           H  
ATOM   3388 2HB  ASP A 207      16.153 -18.707  38.456  1.00  0.00           H  
ATOM   3389  N   ASN A 208      18.745 -20.513  41.662  1.00  0.00           N  
ATOM   3390  CA  ASN A 208      19.147 -21.652  42.472  1.00  0.00           C  
ATOM   3391  C   ASN A 208      19.487 -21.332  43.929  1.00  0.00           C  
ATOM   3392  O   ASN A 208      19.514 -22.201  44.800  1.00  0.00           O  
ATOM   3393  CB  ASN A 208      20.326 -22.343  41.811  1.00  0.00           C  
ATOM   3394  CG  ASN A 208      19.965 -22.962  40.489  1.00  0.00           C  
ATOM   3395  OD1 ASN A 208      20.736 -22.890  39.525  1.00  0.00           O  
ATOM   3396  ND2 ASN A 208      18.808 -23.571  40.426  1.00  0.00           N  
ATOM   3397  H   ASN A 208      19.387 -19.743  41.543  1.00  0.00           H  
ATOM   3398  HA  ASN A 208      18.352 -22.399  42.481  1.00  0.00           H  
ATOM   3399 1HB  ASN A 208      21.129 -21.622  41.655  1.00  0.00           H  
ATOM   3400 2HB  ASN A 208      20.708 -23.122  42.472  1.00  0.00           H  
ATOM   3401 1HD2 ASN A 208      18.516 -24.001  39.571  1.00  0.00           H  
ATOM   3402 2HD2 ASN A 208      18.217 -23.606  41.231  1.00  0.00           H  
ATOM   3403  N   GLU A 209      19.738 -20.055  44.161  1.00  0.00           N  
ATOM   3404  CA  GLU A 209      20.293 -19.579  45.383  1.00  0.00           C  
ATOM   3405  C   GLU A 209      19.296 -18.668  46.029  1.00  0.00           C  
ATOM   3406  O   GLU A 209      18.788 -17.746  45.393  1.00  0.00           O  
ATOM   3407  CB  GLU A 209      21.615 -18.848  45.139  1.00  0.00           C  
ATOM   3408  CG  GLU A 209      22.662 -19.671  44.400  1.00  0.00           C  
ATOM   3409  CD  GLU A 209      23.839 -18.851  43.950  1.00  0.00           C  
ATOM   3410  OE1 GLU A 209      24.050 -17.797  44.497  1.00  0.00           O  
ATOM   3411  OE2 GLU A 209      24.527 -19.283  43.057  1.00  0.00           O  
ATOM   3412  H   GLU A 209      19.521 -19.394  43.429  1.00  0.00           H  
ATOM   3413  HA  GLU A 209      20.519 -20.420  46.039  1.00  0.00           H  
ATOM   3414 1HB  GLU A 209      21.430 -17.944  44.560  1.00  0.00           H  
ATOM   3415 2HB  GLU A 209      22.043 -18.543  46.094  1.00  0.00           H  
ATOM   3416 1HG  GLU A 209      23.016 -20.463  45.060  1.00  0.00           H  
ATOM   3417 2HG  GLU A 209      22.196 -20.139  43.534  1.00  0.00           H  
ATOM   3418  N   ASN A 210      19.088 -18.930  47.320  1.00  0.00           N  
ATOM   3419  CA  ASN A 210      17.966 -18.444  48.125  1.00  0.00           C  
ATOM   3420  C   ASN A 210      18.210 -16.981  48.475  1.00  0.00           C  
ATOM   3421  O   ASN A 210      19.315 -16.581  48.766  1.00  0.00           O  
ATOM   3422  CB  ASN A 210      17.779 -19.282  49.376  1.00  0.00           C  
ATOM   3423  CG  ASN A 210      16.672 -18.770  50.255  1.00  0.00           C  
ATOM   3424  OD1 ASN A 210      16.880 -17.866  51.073  1.00  0.00           O  
ATOM   3425  ND2 ASN A 210      15.499 -19.329  50.101  1.00  0.00           N  
ATOM   3426  H   ASN A 210      19.785 -19.519  47.752  1.00  0.00           H  
ATOM   3427  HA  ASN A 210      17.054 -18.442  47.526  1.00  0.00           H  
ATOM   3428 1HB  ASN A 210      17.557 -20.313  49.095  1.00  0.00           H  
ATOM   3429 2HB  ASN A 210      18.706 -19.293  49.948  1.00  0.00           H  
ATOM   3430 1HD2 ASN A 210      14.724 -19.027  50.658  1.00  0.00           H  
ATOM   3431 2HD2 ASN A 210      15.376 -20.057  49.427  1.00  0.00           H  
ATOM   3432  N   ARG A 211      17.165 -16.176  48.327  1.00  0.00           N  
ATOM   3433  CA  ARG A 211      17.290 -14.710  48.367  1.00  0.00           C  
ATOM   3434  C   ARG A 211      17.767 -14.166  49.715  1.00  0.00           C  
ATOM   3435  O   ARG A 211      18.489 -13.156  49.759  1.00  0.00           O  
ATOM   3436  CB  ARG A 211      15.954 -14.065  48.030  1.00  0.00           C  
ATOM   3437  CG  ARG A 211      15.534 -14.185  46.573  1.00  0.00           C  
ATOM   3438  CD  ARG A 211      14.350 -13.343  46.271  1.00  0.00           C  
ATOM   3439  NE  ARG A 211      13.927 -13.478  44.887  1.00  0.00           N  
ATOM   3440  CZ  ARG A 211      12.840 -12.885  44.357  1.00  0.00           C  
ATOM   3441  NH1 ARG A 211      12.077 -12.120  45.107  1.00  0.00           N  
ATOM   3442  NH2 ARG A 211      12.539 -13.071  43.083  1.00  0.00           N  
ATOM   3443  H   ARG A 211      16.254 -16.588  48.182  1.00  0.00           H  
ATOM   3444  HA  ARG A 211      17.967 -14.376  47.580  1.00  0.00           H  
ATOM   3445 1HB  ARG A 211      15.170 -14.514  48.638  1.00  0.00           H  
ATOM   3446 2HB  ARG A 211      15.990 -13.004  48.275  1.00  0.00           H  
ATOM   3447 1HG  ARG A 211      16.356 -13.869  45.931  1.00  0.00           H  
ATOM   3448 2HG  ARG A 211      15.282 -15.224  46.353  1.00  0.00           H  
ATOM   3449 1HD  ARG A 211      13.521 -13.636  46.912  1.00  0.00           H  
ATOM   3450 2HD  ARG A 211      14.595 -12.297  46.450  1.00  0.00           H  
ATOM   3451  HE  ARG A 211      14.489 -14.059  44.278  1.00  0.00           H  
ATOM   3452 1HH1 ARG A 211      12.307 -11.976  46.081  1.00  0.00           H  
ATOM   3453 2HH1 ARG A 211      11.263 -11.674  44.711  1.00  0.00           H  
ATOM   3454 1HH2 ARG A 211      13.125 -13.660  42.508  1.00  0.00           H  
ATOM   3455 2HH2 ARG A 211      11.723 -12.626  42.688  1.00  0.00           H  
ATOM   3456  N   MET A 212      17.305 -14.824  50.788  1.00  0.00           N  
ATOM   3457  CA  MET A 212      17.693 -14.483  52.129  1.00  0.00           C  
ATOM   3458  C   MET A 212      19.144 -14.879  52.321  1.00  0.00           C  
ATOM   3459  O   MET A 212      19.972 -14.021  52.589  1.00  0.00           O  
ATOM   3460  CB  MET A 212      16.789 -15.173  53.148  1.00  0.00           C  
ATOM   3461  CG  MET A 212      17.006 -14.727  54.588  1.00  0.00           C  
ATOM   3462  SD  MET A 212      16.579 -12.993  54.848  1.00  0.00           S  
ATOM   3463  CE  MET A 212      14.791 -13.076  54.830  1.00  0.00           C  
ATOM   3464  H   MET A 212      16.660 -15.587  50.642  1.00  0.00           H  
ATOM   3465  HA  MET A 212      17.627 -13.405  52.272  1.00  0.00           H  
ATOM   3466 1HB  MET A 212      15.746 -14.986  52.894  1.00  0.00           H  
ATOM   3467 2HB  MET A 212      16.948 -16.252  53.106  1.00  0.00           H  
ATOM   3468 1HG  MET A 212      16.394 -15.335  55.253  1.00  0.00           H  
ATOM   3469 2HG  MET A 212      18.052 -14.869  54.857  1.00  0.00           H  
ATOM   3470 1HE  MET A 212      14.380 -12.079  54.980  1.00  0.00           H  
ATOM   3471 2HE  MET A 212      14.455 -13.470  53.869  1.00  0.00           H  
ATOM   3472 3HE  MET A 212      14.450 -13.734  55.630  1.00  0.00           H  
ATOM   3473  N   GLU A 213      19.470 -16.149  52.113  1.00  0.00           N  
ATOM   3474  CA  GLU A 213      20.866 -16.584  52.072  1.00  0.00           C  
ATOM   3475  C   GLU A 213      21.814 -15.499  51.485  1.00  0.00           C  
ATOM   3476  O   GLU A 213      22.882 -15.219  52.054  1.00  0.00           O  
ATOM   3477  CB  GLU A 213      20.978 -17.872  51.253  1.00  0.00           C  
ATOM   3478  CG  GLU A 213      22.336 -18.552  51.334  1.00  0.00           C  
ATOM   3479  CD  GLU A 213      22.387 -19.851  50.577  1.00  0.00           C  
ATOM   3480  OE1 GLU A 213      21.393 -20.218  50.000  1.00  0.00           O  
ATOM   3481  OE2 GLU A 213      23.423 -20.475  50.579  1.00  0.00           O  
ATOM   3482  H   GLU A 213      18.738 -16.832  51.980  1.00  0.00           H  
ATOM   3483  HA  GLU A 213      21.225 -16.770  53.085  1.00  0.00           H  
ATOM   3484 1HB  GLU A 213      20.227 -18.585  51.593  1.00  0.00           H  
ATOM   3485 2HB  GLU A 213      20.774 -17.655  50.204  1.00  0.00           H  
ATOM   3486 1HG  GLU A 213      23.094 -17.880  50.929  1.00  0.00           H  
ATOM   3487 2HG  GLU A 213      22.579 -18.737  52.380  1.00  0.00           H  
ATOM   3488  N   GLU A 214      21.422 -14.885  50.368  1.00  0.00           N  
ATOM   3489  CA  GLU A 214      22.168 -13.765  49.757  1.00  0.00           C  
ATOM   3490  C   GLU A 214      22.141 -12.494  50.587  1.00  0.00           C  
ATOM   3491  O   GLU A 214      23.111 -11.719  50.648  1.00  0.00           O  
ATOM   3492  CB  GLU A 214      21.611 -13.459  48.365  1.00  0.00           C  
ATOM   3493  CG  GLU A 214      22.449 -12.481  47.553  1.00  0.00           C  
ATOM   3494  CD  GLU A 214      23.670 -13.118  46.950  1.00  0.00           C  
ATOM   3495  OE1 GLU A 214      23.914 -14.269  47.224  1.00  0.00           O  
ATOM   3496  OE2 GLU A 214      24.361 -12.450  46.215  1.00  0.00           O  
ATOM   3497  H   GLU A 214      20.573 -15.209  49.927  1.00  0.00           H  
ATOM   3498  HA  GLU A 214      23.211 -14.050  49.613  1.00  0.00           H  
ATOM   3499 1HB  GLU A 214      21.530 -14.384  47.795  1.00  0.00           H  
ATOM   3500 2HB  GLU A 214      20.608 -13.043  48.458  1.00  0.00           H  
ATOM   3501 1HG  GLU A 214      21.835 -12.071  46.753  1.00  0.00           H  
ATOM   3502 2HG  GLU A 214      22.754 -11.658  48.199  1.00  0.00           H  
ATOM   3503  N   SER A 215      20.972 -12.225  51.137  1.00  0.00           N  
ATOM   3504  CA  SER A 215      20.749 -10.979  51.814  1.00  0.00           C  
ATOM   3505  C   SER A 215      21.686 -10.943  53.027  1.00  0.00           C  
ATOM   3506  O   SER A 215      22.359  -9.943  53.285  1.00  0.00           O  
ATOM   3507  CB  SER A 215      19.299 -10.849  52.236  1.00  0.00           C  
ATOM   3508  OG  SER A 215      18.455 -10.781  51.120  1.00  0.00           O  
ATOM   3509  H   SER A 215      20.221 -12.898  51.085  1.00  0.00           H  
ATOM   3510  HA  SER A 215      20.858 -10.108  51.166  1.00  0.00           H  
ATOM   3511 1HB  SER A 215      19.021 -11.703  52.854  1.00  0.00           H  
ATOM   3512 2HB  SER A 215      19.175  -9.953  52.844  1.00  0.00           H  
ATOM   3513  HG  SER A 215      18.589 -11.601  50.636  1.00  0.00           H  
ATOM   3514  N   LYS A 216      21.731 -12.076  53.729  1.00  0.00           N  
ATOM   3515  CA  LYS A 216      22.542 -12.276  54.923  1.00  0.00           C  
ATOM   3516  C   LYS A 216      24.036 -12.220  54.576  1.00  0.00           C  
ATOM   3517  O   LYS A 216      24.788 -11.399  55.101  1.00  0.00           O  
ATOM   3518  CB  LYS A 216      22.197 -13.610  55.587  1.00  0.00           C  
ATOM   3519  CG  LYS A 216      23.084 -13.971  56.772  1.00  0.00           C  
ATOM   3520  CD  LYS A 216      22.663 -15.293  57.395  1.00  0.00           C  
ATOM   3521  CE  LYS A 216      23.618 -15.712  58.502  1.00  0.00           C  
ATOM   3522  NZ  LYS A 216      23.212 -17.000  59.130  1.00  0.00           N  
ATOM   3523  H   LYS A 216      21.156 -12.835  53.392  1.00  0.00           H  
ATOM   3524  HA  LYS A 216      22.371 -11.460  55.626  1.00  0.00           H  
ATOM   3525 1HB  LYS A 216      21.165 -13.586  55.937  1.00  0.00           H  
ATOM   3526 2HB  LYS A 216      22.277 -14.413  54.854  1.00  0.00           H  
ATOM   3527 1HG  LYS A 216      24.121 -14.049  56.439  1.00  0.00           H  
ATOM   3528 2HG  LYS A 216      23.020 -13.187  57.526  1.00  0.00           H  
ATOM   3529 1HD  LYS A 216      21.658 -15.195  57.811  1.00  0.00           H  
ATOM   3530 2HD  LYS A 216      22.648 -16.068  56.630  1.00  0.00           H  
ATOM   3531 1HE  LYS A 216      24.622 -15.822  58.095  1.00  0.00           H  
ATOM   3532 2HE  LYS A 216      23.645 -14.941  59.273  1.00  0.00           H  
ATOM   3533 1HZ  LYS A 216      23.868 -17.242  59.859  1.00  0.00           H  
ATOM   3534 2HZ  LYS A 216      22.288 -16.903  59.530  1.00  0.00           H  
ATOM   3535 3HZ  LYS A 216      23.201 -17.727  58.431  1.00  0.00           H  
ATOM   3536  N   ALA A 217      24.448 -13.053  53.636  1.00  0.00           N  
ATOM   3537  CA  ALA A 217      25.823 -13.032  53.159  1.00  0.00           C  
ATOM   3538  C   ALA A 217      26.296 -11.642  52.835  1.00  0.00           C  
ATOM   3539  O   ALA A 217      27.451 -11.287  53.092  1.00  0.00           O  
ATOM   3540  CB  ALA A 217      25.969 -13.914  51.945  1.00  0.00           C  
ATOM   3541  H   ALA A 217      23.800 -13.718  53.239  1.00  0.00           H  
ATOM   3542  HA  ALA A 217      26.472 -13.414  53.947  1.00  0.00           H  
ATOM   3543 1HB  ALA A 217      27.003 -13.888  51.600  1.00  0.00           H  
ATOM   3544 2HB  ALA A 217      25.699 -14.938  52.204  1.00  0.00           H  
ATOM   3545 3HB  ALA A 217      25.314 -13.554  51.153  1.00  0.00           H  
ATOM   3546  N   LEU A 218      25.407 -10.850  52.254  1.00  0.00           N  
ATOM   3547  CA  LEU A 218      25.820  -9.545  51.758  1.00  0.00           C  
ATOM   3548  C   LEU A 218      25.976  -8.592  52.916  1.00  0.00           C  
ATOM   3549  O   LEU A 218      26.892  -7.787  52.952  1.00  0.00           O  
ATOM   3550  CB  LEU A 218      24.796  -8.991  50.759  1.00  0.00           C  
ATOM   3551  CG  LEU A 218      25.152  -7.642  50.121  1.00  0.00           C  
ATOM   3552  CD1 LEU A 218      26.458  -7.771  49.354  1.00  0.00           C  
ATOM   3553  CD2 LEU A 218      24.019  -7.198  49.207  1.00  0.00           C  
ATOM   3554  H   LEU A 218      24.444 -11.134  52.148  1.00  0.00           H  
ATOM   3555  HA  LEU A 218      26.788  -9.631  51.266  1.00  0.00           H  
ATOM   3556 1HB  LEU A 218      24.670  -9.714  49.955  1.00  0.00           H  
ATOM   3557 2HB  LEU A 218      23.840  -8.876  51.269  1.00  0.00           H  
ATOM   3558  HG  LEU A 218      25.296  -6.897  50.906  1.00  0.00           H  
ATOM   3559 1HD1 LEU A 218      26.710  -6.810  48.902  1.00  0.00           H  
ATOM   3560 2HD1 LEU A 218      27.256  -8.069  50.035  1.00  0.00           H  
ATOM   3561 3HD1 LEU A 218      26.349  -8.521  48.573  1.00  0.00           H  
ATOM   3562 1HD2 LEU A 218      24.271  -6.238  48.754  1.00  0.00           H  
ATOM   3563 2HD2 LEU A 218      23.874  -7.941  48.423  1.00  0.00           H  
ATOM   3564 3HD2 LEU A 218      23.103  -7.099  49.785  1.00  0.00           H  
ATOM   3565  N   PHE A 219      25.068  -8.727  53.877  1.00  0.00           N  
ATOM   3566  CA  PHE A 219      25.016  -7.863  55.034  1.00  0.00           C  
ATOM   3567  C   PHE A 219      26.228  -8.095  55.919  1.00  0.00           C  
ATOM   3568  O   PHE A 219      26.944  -7.166  56.273  1.00  0.00           O  
ATOM   3569  CB  PHE A 219      23.732  -8.106  55.829  1.00  0.00           C  
ATOM   3570  CG  PHE A 219      23.614  -7.257  57.063  1.00  0.00           C  
ATOM   3571  CD1 PHE A 219      23.390  -5.891  56.962  1.00  0.00           C  
ATOM   3572  CD2 PHE A 219      23.724  -7.821  58.324  1.00  0.00           C  
ATOM   3573  CE1 PHE A 219      23.282  -5.108  58.097  1.00  0.00           C  
ATOM   3574  CE2 PHE A 219      23.614  -7.040  59.460  1.00  0.00           C  
ATOM   3575  CZ  PHE A 219      23.391  -5.683  59.344  1.00  0.00           C  
ATOM   3576  H   PHE A 219      24.389  -9.469  53.786  1.00  0.00           H  
ATOM   3577  HA  PHE A 219      25.029  -6.819  54.717  1.00  0.00           H  
ATOM   3578 1HB  PHE A 219      22.869  -7.908  55.196  1.00  0.00           H  
ATOM   3579 2HB  PHE A 219      23.683  -9.152  56.131  1.00  0.00           H  
ATOM   3580  HD1 PHE A 219      23.302  -5.437  55.974  1.00  0.00           H  
ATOM   3581  HD2 PHE A 219      23.899  -8.893  58.414  1.00  0.00           H  
ATOM   3582  HE1 PHE A 219      23.107  -4.037  58.003  1.00  0.00           H  
ATOM   3583  HE2 PHE A 219      23.701  -7.496  60.446  1.00  0.00           H  
ATOM   3584  HZ  PHE A 219      23.306  -5.067  60.238  1.00  0.00           H  
ATOM   3585  N   ARG A 220      26.446  -9.356  56.262  1.00  0.00           N  
ATOM   3586  CA  ARG A 220      27.603  -9.747  57.057  1.00  0.00           C  
ATOM   3587  C   ARG A 220      28.924  -9.357  56.397  1.00  0.00           C  
ATOM   3588  O   ARG A 220      29.814  -8.823  57.048  1.00  0.00           O  
ATOM   3589  CB  ARG A 220      27.591 -11.249  57.297  1.00  0.00           C  
ATOM   3590  CG  ARG A 220      26.450 -11.749  58.169  1.00  0.00           C  
ATOM   3591  CD  ARG A 220      26.473 -13.226  58.313  1.00  0.00           C  
ATOM   3592  NE  ARG A 220      27.620 -13.681  59.083  1.00  0.00           N  
ATOM   3593  CZ  ARG A 220      27.656 -13.754  60.428  1.00  0.00           C  
ATOM   3594  NH1 ARG A 220      26.606 -13.403  61.135  1.00  0.00           N  
ATOM   3595  NH2 ARG A 220      28.750 -14.181  61.036  1.00  0.00           N  
ATOM   3596  H   ARG A 220      25.792 -10.065  55.964  1.00  0.00           H  
ATOM   3597  HA  ARG A 220      27.582  -9.231  58.017  1.00  0.00           H  
ATOM   3598 1HB  ARG A 220      27.528 -11.769  56.343  1.00  0.00           H  
ATOM   3599 2HB  ARG A 220      28.526 -11.549  57.772  1.00  0.00           H  
ATOM   3600 1HG  ARG A 220      26.534 -11.307  59.165  1.00  0.00           H  
ATOM   3601 2HG  ARG A 220      25.497 -11.461  57.723  1.00  0.00           H  
ATOM   3602 1HD  ARG A 220      25.568 -13.558  58.820  1.00  0.00           H  
ATOM   3603 2HD  ARG A 220      26.524 -13.685  57.325  1.00  0.00           H  
ATOM   3604  HE  ARG A 220      28.447 -13.959  58.574  1.00  0.00           H  
ATOM   3605 1HH1 ARG A 220      25.770 -13.077  60.669  1.00  0.00           H  
ATOM   3606 2HH1 ARG A 220      26.631 -13.459  62.142  1.00  0.00           H  
ATOM   3607 1HH2 ARG A 220      29.557 -14.451  60.494  1.00  0.00           H  
ATOM   3608 2HH2 ARG A 220      28.776 -14.236  62.044  1.00  0.00           H  
ATOM   3609  N   THR A 221      29.040  -9.560  55.097  1.00  0.00           N  
ATOM   3610  CA  THR A 221      30.194  -9.054  54.397  1.00  0.00           C  
ATOM   3611  C   THR A 221      30.312  -7.554  54.589  1.00  0.00           C  
ATOM   3612  O   THR A 221      31.378  -7.089  55.021  1.00  0.00           O  
ATOM   3613  CB  THR A 221      30.125  -9.389  52.896  1.00  0.00           C  
ATOM   3614  OG1 THR A 221      30.115 -10.812  52.721  1.00  0.00           O  
ATOM   3615  CG2 THR A 221      31.321  -8.801  52.162  1.00  0.00           C  
ATOM   3616  H   THR A 221      28.334 -10.065  54.581  1.00  0.00           H  
ATOM   3617  HA  THR A 221      31.101  -9.488  54.819  1.00  0.00           H  
ATOM   3618  HB  THR A 221      29.209  -8.978  52.473  1.00  0.00           H  
ATOM   3619  HG1 THR A 221      29.228 -11.146  52.877  1.00  0.00           H  
ATOM   3620 1HG2 THR A 221      31.255  -9.047  51.103  1.00  0.00           H  
ATOM   3621 2HG2 THR A 221      31.325  -7.717  52.284  1.00  0.00           H  
ATOM   3622 3HG2 THR A 221      32.240  -9.215  52.574  1.00  0.00           H  
ATOM   3623  N   ILE A 222      29.248  -6.803  54.306  1.00  0.00           N  
ATOM   3624  CA  ILE A 222      29.425  -5.379  54.007  1.00  0.00           C  
ATOM   3625  C   ILE A 222      29.911  -4.553  55.215  1.00  0.00           C  
ATOM   3626  O   ILE A 222      30.715  -3.601  55.065  1.00  0.00           O  
ATOM   3627  CB  ILE A 222      28.106  -4.780  53.486  1.00  0.00           C  
ATOM   3628  CG1 ILE A 222      28.374  -3.476  52.730  1.00  0.00           C  
ATOM   3629  CG2 ILE A 222      27.138  -4.545  54.635  1.00  0.00           C  
ATOM   3630  CD1 ILE A 222      29.202  -3.654  51.478  1.00  0.00           C  
ATOM   3631  H   ILE A 222      28.318  -7.196  54.293  1.00  0.00           H  
ATOM   3632  HA  ILE A 222      30.275  -5.229  53.342  1.00  0.00           H  
ATOM   3633  HB  ILE A 222      27.649  -5.469  52.775  1.00  0.00           H  
ATOM   3634 1HG1 ILE A 222      27.426  -3.017  52.449  1.00  0.00           H  
ATOM   3635 2HG1 ILE A 222      28.893  -2.776  53.384  1.00  0.00           H  
ATOM   3636 1HG2 ILE A 222      26.211  -4.120  54.249  1.00  0.00           H  
ATOM   3637 2HG2 ILE A 222      26.925  -5.490  55.132  1.00  0.00           H  
ATOM   3638 3HG2 ILE A 222      27.584  -3.852  55.350  1.00  0.00           H  
ATOM   3639 1HD1 ILE A 222      29.349  -2.687  50.998  1.00  0.00           H  
ATOM   3640 2HD1 ILE A 222      30.170  -4.081  51.740  1.00  0.00           H  
ATOM   3641 3HD1 ILE A 222      28.684  -4.324  50.792  1.00  0.00           H  
ATOM   3642  N   ILE A 223      29.478  -4.966  56.409  1.00  0.00           N  
ATOM   3643  CA  ILE A 223      29.786  -4.238  57.654  1.00  0.00           C  
ATOM   3644  C   ILE A 223      31.278  -4.321  58.126  1.00  0.00           C  
ATOM   3645  O   ILE A 223      31.784  -3.459  58.876  1.00  0.00           O  
ATOM   3646  CB  ILE A 223      28.876  -4.754  58.784  1.00  0.00           C  
ATOM   3647  CG1 ILE A 223      28.886  -3.779  59.964  1.00  0.00           C  
ATOM   3648  CG2 ILE A 223      29.316  -6.140  59.229  1.00  0.00           C  
ATOM   3649  CD1 ILE A 223      27.825  -4.067  61.002  1.00  0.00           C  
ATOM   3650  H   ILE A 223      28.920  -5.807  56.456  1.00  0.00           H  
ATOM   3651  HA  ILE A 223      29.745  -3.162  57.490  1.00  0.00           H  
ATOM   3652  HB  ILE A 223      27.848  -4.806  58.428  1.00  0.00           H  
ATOM   3653 1HG1 ILE A 223      29.860  -3.811  60.453  1.00  0.00           H  
ATOM   3654 2HG1 ILE A 223      28.738  -2.763  59.599  1.00  0.00           H  
ATOM   3655 1HG2 ILE A 223      28.663  -6.489  60.029  1.00  0.00           H  
ATOM   3656 2HG2 ILE A 223      29.259  -6.828  58.388  1.00  0.00           H  
ATOM   3657 3HG2 ILE A 223      30.343  -6.096  59.593  1.00  0.00           H  
ATOM   3658 1HD1 ILE A 223      27.896  -3.334  61.808  1.00  0.00           H  
ATOM   3659 2HD1 ILE A 223      26.840  -4.006  60.542  1.00  0.00           H  
ATOM   3660 3HD1 ILE A 223      27.976  -5.066  61.408  1.00  0.00           H  
ATOM   3661  N   THR A 224      31.960  -5.353  57.627  1.00  0.00           N  
ATOM   3662  CA  THR A 224      33.385  -5.582  57.770  1.00  0.00           C  
ATOM   3663  C   THR A 224      34.233  -4.583  57.001  1.00  0.00           C  
ATOM   3664  O   THR A 224      35.419  -4.466  57.224  1.00  0.00           O  
ATOM   3665  CB  THR A 224      33.749  -7.008  57.317  1.00  0.00           C  
ATOM   3666  OG1 THR A 224      33.547  -7.129  55.904  1.00  0.00           O  
ATOM   3667  CG2 THR A 224      32.887  -8.033  58.038  1.00  0.00           C  
ATOM   3668  H   THR A 224      31.405  -6.018  57.107  1.00  0.00           H  
ATOM   3669  HA  THR A 224      33.670  -5.493  58.819  1.00  0.00           H  
ATOM   3670  HB  THR A 224      34.798  -7.204  57.539  1.00  0.00           H  
ATOM   3671  HG1 THR A 224      32.743  -6.666  55.654  1.00  0.00           H  
ATOM   3672 1HG2 THR A 224      33.158  -9.035  57.706  1.00  0.00           H  
ATOM   3673 2HG2 THR A 224      33.046  -7.951  59.114  1.00  0.00           H  
ATOM   3674 3HG2 THR A 224      31.837  -7.848  57.814  1.00  0.00           H  
ATOM   3675  N   TYR A 225      33.662  -3.822  56.097  1.00  0.00           N  
ATOM   3676  CA  TYR A 225      34.545  -3.048  55.251  1.00  0.00           C  
ATOM   3677  C   TYR A 225      35.078  -1.800  55.935  1.00  0.00           C  
ATOM   3678  O   TYR A 225      34.377  -1.136  56.714  1.00  0.00           O  
ATOM   3679  CB  TYR A 225      33.822  -2.666  53.957  1.00  0.00           C  
ATOM   3680  CG  TYR A 225      33.776  -3.778  52.933  1.00  0.00           C  
ATOM   3681  CD1 TYR A 225      33.808  -5.102  53.345  1.00  0.00           C  
ATOM   3682  CD2 TYR A 225      33.704  -3.474  51.582  1.00  0.00           C  
ATOM   3683  CE1 TYR A 225      33.767  -6.118  52.407  1.00  0.00           C  
ATOM   3684  CE2 TYR A 225      33.661  -4.489  50.646  1.00  0.00           C  
ATOM   3685  CZ  TYR A 225      33.693  -5.807  51.054  1.00  0.00           C  
ATOM   3686  OH  TYR A 225      33.652  -6.816  50.122  1.00  0.00           O  
ATOM   3687  H   TYR A 225      32.664  -3.749  55.963  1.00  0.00           H  
ATOM   3688  HA  TYR A 225      35.450  -3.619  55.040  1.00  0.00           H  
ATOM   3689 1HB  TYR A 225      32.797  -2.372  54.186  1.00  0.00           H  
ATOM   3690 2HB  TYR A 225      34.316  -1.807  53.504  1.00  0.00           H  
ATOM   3691  HD1 TYR A 225      33.866  -5.342  54.407  1.00  0.00           H  
ATOM   3692  HD2 TYR A 225      33.680  -2.433  51.258  1.00  0.00           H  
ATOM   3693  HE1 TYR A 225      33.792  -7.158  52.731  1.00  0.00           H  
ATOM   3694  HE2 TYR A 225      33.604  -4.248  49.584  1.00  0.00           H  
ATOM   3695  HH  TYR A 225      33.696  -7.665  50.571  1.00  0.00           H  
ATOM   3696  N   PRO A 226      36.326  -1.469  55.604  1.00  0.00           N  
ATOM   3697  CA  PRO A 226      37.050  -0.327  56.134  1.00  0.00           C  
ATOM   3698  C   PRO A 226      36.364   1.004  55.900  1.00  0.00           C  
ATOM   3699  O   PRO A 226      36.507   1.903  56.719  1.00  0.00           O  
ATOM   3700  CB  PRO A 226      38.374  -0.355  55.355  1.00  0.00           C  
ATOM   3701  CG  PRO A 226      38.088  -1.217  54.167  1.00  0.00           C  
ATOM   3702  CD  PRO A 226      37.168  -2.254  54.708  1.00  0.00           C  
ATOM   3703  HA  PRO A 226      37.204  -0.388  57.222  1.00  0.00           H  
ATOM   3704 1HB  PRO A 226      38.684   0.655  55.049  1.00  0.00           H  
ATOM   3705 2HB  PRO A 226      39.190  -0.770  55.963  1.00  0.00           H  
ATOM   3706 1HG  PRO A 226      37.626  -0.638  53.356  1.00  0.00           H  
ATOM   3707 2HG  PRO A 226      39.011  -1.656  53.762  1.00  0.00           H  
ATOM   3708 1HD  PRO A 226      36.569  -2.731  53.920  1.00  0.00           H  
ATOM   3709 2HD  PRO A 226      37.706  -3.055  55.232  1.00  0.00           H  
ATOM   3710  N   TRP A 227      35.636   1.157  54.802  1.00  0.00           N  
ATOM   3711  CA  TRP A 227      34.947   2.455  54.541  1.00  0.00           C  
ATOM   3712  C   TRP A 227      33.844   2.742  55.573  1.00  0.00           C  
ATOM   3713  O   TRP A 227      33.249   3.839  55.578  1.00  0.00           O  
ATOM   3714  CB  TRP A 227      34.334   2.463  53.139  1.00  0.00           C  
ATOM   3715  CG  TRP A 227      35.354   2.474  52.041  1.00  0.00           C  
ATOM   3716  CD1 TRP A 227      35.836   1.392  51.367  1.00  0.00           C  
ATOM   3717  CD2 TRP A 227      36.023   3.628  51.478  1.00  0.00           C  
ATOM   3718  NE1 TRP A 227      36.759   1.792  50.430  1.00  0.00           N  
ATOM   3719  CE2 TRP A 227      36.882   3.158  50.483  1.00  0.00           C  
ATOM   3720  CE3 TRP A 227      35.962   5.003  51.738  1.00  0.00           C  
ATOM   3721  CZ2 TRP A 227      37.683   4.012  49.740  1.00  0.00           C  
ATOM   3722  CZ3 TRP A 227      36.762   5.860  50.992  1.00  0.00           C  
ATOM   3723  CH2 TRP A 227      37.602   5.376  50.019  1.00  0.00           C  
ATOM   3724  H   TRP A 227      35.539   0.405  54.134  1.00  0.00           H  
ATOM   3725  HA  TRP A 227      35.666   3.273  54.596  1.00  0.00           H  
ATOM   3726 1HB  TRP A 227      33.704   1.583  53.012  1.00  0.00           H  
ATOM   3727 2HB  TRP A 227      33.698   3.340  53.026  1.00  0.00           H  
ATOM   3728  HD1 TRP A 227      35.538   0.363  51.545  1.00  0.00           H  
ATOM   3729  HE1 TRP A 227      37.262   1.182  49.804  1.00  0.00           H  
ATOM   3730  HE3 TRP A 227      35.296   5.395  52.507  1.00  0.00           H  
ATOM   3731  HZ2 TRP A 227      38.356   3.645  48.964  1.00  0.00           H  
ATOM   3732  HZ3 TRP A 227      36.709   6.930  51.199  1.00  0.00           H  
ATOM   3733  HH2 TRP A 227      38.216   6.075  49.453  1.00  0.00           H  
ATOM   3734  N   PHE A 228      33.554   1.739  56.398  1.00  0.00           N  
ATOM   3735  CA  PHE A 228      32.490   1.822  57.364  1.00  0.00           C  
ATOM   3736  C   PHE A 228      32.979   1.541  58.783  1.00  0.00           C  
ATOM   3737  O   PHE A 228      32.190   1.092  59.623  1.00  0.00           O  
ATOM   3738  CB  PHE A 228      31.424   0.801  56.988  1.00  0.00           C  
ATOM   3739  CG  PHE A 228      31.014   0.866  55.550  1.00  0.00           C  
ATOM   3740  CD1 PHE A 228      30.648   2.076  54.970  1.00  0.00           C  
ATOM   3741  CD2 PHE A 228      30.964  -0.291  54.777  1.00  0.00           C  
ATOM   3742  CE1 PHE A 228      30.271   2.145  53.632  1.00  0.00           C  
ATOM   3743  CE2 PHE A 228      30.578  -0.232  53.437  1.00  0.00           C  
ATOM   3744  CZ  PHE A 228      30.236   0.990  52.866  1.00  0.00           C  
ATOM   3745  H   PHE A 228      34.102   0.892  56.341  1.00  0.00           H  
ATOM   3746  HA  PHE A 228      32.059   2.824  57.355  1.00  0.00           H  
ATOM   3747 1HB  PHE A 228      31.793  -0.208  57.165  1.00  0.00           H  
ATOM   3748 2HB  PHE A 228      30.523   0.966  57.577  1.00  0.00           H  
ATOM   3749  HD1 PHE A 228      30.657   2.981  55.578  1.00  0.00           H  
ATOM   3750  HD2 PHE A 228      31.233  -1.249  55.225  1.00  0.00           H  
ATOM   3751  HE1 PHE A 228      30.006   3.103  53.190  1.00  0.00           H  
ATOM   3752  HE2 PHE A 228      30.542  -1.141  52.838  1.00  0.00           H  
ATOM   3753  HZ  PHE A 228      29.940   1.036  51.819  1.00  0.00           H  
ATOM   3754  N   GLN A 229      34.263   1.792  59.061  1.00  0.00           N  
ATOM   3755  CA  GLN A 229      34.799   1.542  60.408  1.00  0.00           C  
ATOM   3756  C   GLN A 229      34.107   2.488  61.410  1.00  0.00           C  
ATOM   3757  O   GLN A 229      33.616   2.045  62.438  1.00  0.00           O  
ATOM   3758  CB  GLN A 229      36.317   1.741  60.441  1.00  0.00           C  
ATOM   3759  CG  GLN A 229      36.956   1.427  61.783  1.00  0.00           C  
ATOM   3760  CD  GLN A 229      36.848  -0.039  62.148  1.00  0.00           C  
ATOM   3761  OE1 GLN A 229      37.181  -0.919  61.348  1.00  0.00           O  
ATOM   3762  NE2 GLN A 229      36.381  -0.315  63.361  1.00  0.00           N  
ATOM   3763  H   GLN A 229      34.877   2.156  58.347  1.00  0.00           H  
ATOM   3764  HA  GLN A 229      34.543   0.530  60.721  1.00  0.00           H  
ATOM   3765 1HB  GLN A 229      36.784   1.105  59.688  1.00  0.00           H  
ATOM   3766 2HB  GLN A 229      36.554   2.775  60.189  1.00  0.00           H  
ATOM   3767 1HG  GLN A 229      38.014   1.692  61.739  1.00  0.00           H  
ATOM   3768 2HG  GLN A 229      36.457   2.012  62.557  1.00  0.00           H  
ATOM   3769 1HE2 GLN A 229      36.287  -1.266  63.658  1.00  0.00           H  
ATOM   3770 2HE2 GLN A 229      36.122   0.429  63.976  1.00  0.00           H  
ATOM   3771  N   ASN A 230      34.031   3.775  61.074  1.00  0.00           N  
ATOM   3772  CA  ASN A 230      33.261   4.755  61.863  1.00  0.00           C  
ATOM   3773  C   ASN A 230      31.898   5.084  61.254  1.00  0.00           C  
ATOM   3774  O   ASN A 230      31.628   6.241  60.945  1.00  0.00           O  
ATOM   3775  CB  ASN A 230      34.066   6.029  62.045  1.00  0.00           C  
ATOM   3776  CG  ASN A 230      35.301   5.819  62.876  1.00  0.00           C  
ATOM   3777  OD1 ASN A 230      35.278   5.079  63.868  1.00  0.00           O  
ATOM   3778  ND2 ASN A 230      36.378   6.454  62.493  1.00  0.00           N  
ATOM   3779  H   ASN A 230      34.521   4.085  60.247  1.00  0.00           H  
ATOM   3780  HA  ASN A 230      33.091   4.368  62.869  1.00  0.00           H  
ATOM   3781 1HB  ASN A 230      34.361   6.416  61.069  1.00  0.00           H  
ATOM   3782 2HB  ASN A 230      33.445   6.786  62.524  1.00  0.00           H  
ATOM   3783 1HD2 ASN A 230      37.230   6.352  63.009  1.00  0.00           H  
ATOM   3784 2HD2 ASN A 230      36.351   7.042  61.685  1.00  0.00           H  
ATOM   3785  N   SER A 231      31.040   4.085  61.085  1.00  0.00           N  
ATOM   3786  CA  SER A 231      29.759   4.302  60.446  1.00  0.00           C  
ATOM   3787  C   SER A 231      28.668   3.554  61.179  1.00  0.00           C  
ATOM   3788  O   SER A 231      28.830   2.407  61.586  1.00  0.00           O  
ATOM   3789  CB  SER A 231      29.810   3.856  58.998  1.00  0.00           C  
ATOM   3790  OG  SER A 231      30.760   4.595  58.278  1.00  0.00           O  
ATOM   3791  H   SER A 231      31.279   3.157  61.405  1.00  0.00           H  
ATOM   3792  HA  SER A 231      29.499   5.357  60.344  1.00  0.00           H  
ATOM   3793 1HB  SER A 231      30.060   2.796  58.951  1.00  0.00           H  
ATOM   3794 2HB  SER A 231      28.828   3.982  58.544  1.00  0.00           H  
ATOM   3795  HG  SER A 231      30.270   5.274  57.810  1.00  0.00           H  
ATOM   3796  N   SER A 232      27.543   4.214  61.349  1.00  0.00           N  
ATOM   3797  CA  SER A 232      26.433   3.595  62.020  1.00  0.00           C  
ATOM   3798  C   SER A 232      25.789   2.614  61.054  1.00  0.00           C  
ATOM   3799  O   SER A 232      25.779   2.820  59.837  1.00  0.00           O  
ATOM   3800  CB  SER A 232      25.432   4.638  62.479  1.00  0.00           C  
ATOM   3801  OG  SER A 232      24.304   4.034  63.051  1.00  0.00           O  
ATOM   3802  H   SER A 232      27.447   5.161  61.011  1.00  0.00           H  
ATOM   3803  HA  SER A 232      26.707   3.120  62.963  1.00  0.00           H  
ATOM   3804 1HB  SER A 232      25.903   5.299  63.207  1.00  0.00           H  
ATOM   3805 2HB  SER A 232      25.129   5.249  61.630  1.00  0.00           H  
ATOM   3806  HG  SER A 232      23.756   3.749  62.318  1.00  0.00           H  
ATOM   3807  N   VAL A 233      25.242   1.540  61.582  1.00  0.00           N  
ATOM   3808  CA  VAL A 233      24.601   0.567  60.727  1.00  0.00           C  
ATOM   3809  C   VAL A 233      23.206   0.316  61.223  1.00  0.00           C  
ATOM   3810  O   VAL A 233      22.992  -0.170  62.338  1.00  0.00           O  
ATOM   3811  CB  VAL A 233      25.391  -0.755  60.707  1.00  0.00           C  
ATOM   3812  CG1 VAL A 233      24.690  -1.781  59.830  1.00  0.00           C  
ATOM   3813  CG2 VAL A 233      26.809  -0.504  60.215  1.00  0.00           C  
ATOM   3814  H   VAL A 233      25.262   1.381  62.579  1.00  0.00           H  
ATOM   3815  HA  VAL A 233      24.465   0.955  59.717  1.00  0.00           H  
ATOM   3816  HB  VAL A 233      25.425  -1.163  61.718  1.00  0.00           H  
ATOM   3817 1HG1 VAL A 233      25.262  -2.710  59.828  1.00  0.00           H  
ATOM   3818 2HG1 VAL A 233      23.691  -1.973  60.224  1.00  0.00           H  
ATOM   3819 3HG1 VAL A 233      24.613  -1.401  58.813  1.00  0.00           H  
ATOM   3820 1HG2 VAL A 233      27.362  -1.442  60.204  1.00  0.00           H  
ATOM   3821 2HG2 VAL A 233      26.775  -0.089  59.206  1.00  0.00           H  
ATOM   3822 3HG2 VAL A 233      27.305   0.202  60.880  1.00  0.00           H  
ATOM   3823  N   ILE A 234      22.268   0.641  60.340  1.00  0.00           N  
ATOM   3824  CA  ILE A 234      20.859   0.540  60.587  1.00  0.00           C  
ATOM   3825  C   ILE A 234      20.313  -0.525  59.685  1.00  0.00           C  
ATOM   3826  O   ILE A 234      20.416  -0.398  58.479  1.00  0.00           O  
ATOM   3827  CB  ILE A 234      20.136   1.876  60.338  1.00  0.00           C  
ATOM   3828  CG1 ILE A 234      20.877   3.022  61.031  1.00  0.00           C  
ATOM   3829  CG2 ILE A 234      18.695   1.800  60.823  1.00  0.00           C  
ATOM   3830  CD1 ILE A 234      20.950   2.881  62.536  1.00  0.00           C  
ATOM   3831  H   ILE A 234      22.587   0.979  59.443  1.00  0.00           H  
ATOM   3832  HA  ILE A 234      20.670   0.269  61.625  1.00  0.00           H  
ATOM   3833  HB  ILE A 234      20.141   2.099  59.271  1.00  0.00           H  
ATOM   3834 1HG1 ILE A 234      21.894   3.085  60.644  1.00  0.00           H  
ATOM   3835 2HG1 ILE A 234      20.384   3.967  60.802  1.00  0.00           H  
ATOM   3836 1HG2 ILE A 234      18.199   2.753  60.640  1.00  0.00           H  
ATOM   3837 2HG2 ILE A 234      18.173   1.009  60.284  1.00  0.00           H  
ATOM   3838 3HG2 ILE A 234      18.683   1.582  61.891  1.00  0.00           H  
ATOM   3839 1HD1 ILE A 234      21.490   3.731  62.954  1.00  0.00           H  
ATOM   3840 2HD1 ILE A 234      19.940   2.852  62.948  1.00  0.00           H  
ATOM   3841 3HD1 ILE A 234      21.471   1.960  62.789  1.00  0.00           H  
ATOM   3842  N   LEU A 235      19.715  -1.549  60.267  1.00  0.00           N  
ATOM   3843  CA  LEU A 235      19.115  -2.634  59.535  1.00  0.00           C  
ATOM   3844  C   LEU A 235      17.590  -2.486  59.500  1.00  0.00           C  
ATOM   3845  O   LEU A 235      16.955  -2.300  60.520  1.00  0.00           O  
ATOM   3846  CB  LEU A 235      19.504  -3.974  60.173  1.00  0.00           C  
ATOM   3847  CG  LEU A 235      18.891  -5.222  59.524  1.00  0.00           C  
ATOM   3848  CD1 LEU A 235      19.452  -5.389  58.118  1.00  0.00           C  
ATOM   3849  CD2 LEU A 235      19.196  -6.441  60.383  1.00  0.00           C  
ATOM   3850  H   LEU A 235      19.684  -1.560  61.276  1.00  0.00           H  
ATOM   3851  HA  LEU A 235      19.504  -2.647  58.517  1.00  0.00           H  
ATOM   3852 1HB  LEU A 235      20.587  -4.077  60.131  1.00  0.00           H  
ATOM   3853 2HB  LEU A 235      19.200  -3.961  61.219  1.00  0.00           H  
ATOM   3854  HG  LEU A 235      17.811  -5.096  59.440  1.00  0.00           H  
ATOM   3855 1HD1 LEU A 235      19.016  -6.276  57.657  1.00  0.00           H  
ATOM   3856 2HD1 LEU A 235      19.203  -4.512  57.521  1.00  0.00           H  
ATOM   3857 3HD1 LEU A 235      20.534  -5.500  58.167  1.00  0.00           H  
ATOM   3858 1HD2 LEU A 235      18.760  -7.329  59.922  1.00  0.00           H  
ATOM   3859 2HD2 LEU A 235      20.276  -6.568  60.464  1.00  0.00           H  
ATOM   3860 3HD2 LEU A 235      18.770  -6.302  61.376  1.00  0.00           H  
ATOM   3861  N   PHE A 236      16.988  -2.590  58.319  1.00  0.00           N  
ATOM   3862  CA  PHE A 236      15.536  -2.543  58.197  1.00  0.00           C  
ATOM   3863  C   PHE A 236      15.063  -3.866  57.708  1.00  0.00           C  
ATOM   3864  O   PHE A 236      15.410  -4.272  56.616  1.00  0.00           O  
ATOM   3865  CB  PHE A 236      15.108  -1.494  57.174  1.00  0.00           C  
ATOM   3866  CG  PHE A 236      15.407  -0.103  57.574  1.00  0.00           C  
ATOM   3867  CD1 PHE A 236      14.953   0.395  58.774  1.00  0.00           C  
ATOM   3868  CD2 PHE A 236      16.085   0.738  56.723  1.00  0.00           C  
ATOM   3869  CE1 PHE A 236      15.218   1.695  59.151  1.00  0.00           C  
ATOM   3870  CE2 PHE A 236      16.341   2.066  57.093  1.00  0.00           C  
ATOM   3871  CZ  PHE A 236      15.915   2.528  58.319  1.00  0.00           C  
ATOM   3872  H   PHE A 236      17.548  -2.704  57.486  1.00  0.00           H  
ATOM   3873  HA  PHE A 236      15.092  -2.286  59.160  1.00  0.00           H  
ATOM   3874 1HB  PHE A 236      15.623  -1.660  56.228  1.00  0.00           H  
ATOM   3875 2HB  PHE A 236      14.033  -1.545  57.014  1.00  0.00           H  
ATOM   3876  HD1 PHE A 236      14.378  -0.254  59.435  1.00  0.00           H  
ATOM   3877  HD2 PHE A 236      16.419   0.369  55.752  1.00  0.00           H  
ATOM   3878  HE1 PHE A 236      14.873   2.062  60.114  1.00  0.00           H  
ATOM   3879  HE2 PHE A 236      16.875   2.731  56.415  1.00  0.00           H  
ATOM   3880  HZ  PHE A 236      16.130   3.552  58.626  1.00  0.00           H  
ATOM   3881  N   LEU A 237      14.258  -4.529  58.504  1.00  0.00           N  
ATOM   3882  CA  LEU A 237      13.707  -5.752  58.080  1.00  0.00           C  
ATOM   3883  C   LEU A 237      12.321  -5.416  57.555  1.00  0.00           C  
ATOM   3884  O   LEU A 237      11.388  -5.179  58.336  1.00  0.00           O  
ATOM   3885  CB  LEU A 237      13.648  -6.761  59.234  1.00  0.00           C  
ATOM   3886  CG  LEU A 237      14.999  -7.148  59.848  1.00  0.00           C  
ATOM   3887  CD1 LEU A 237      14.772  -8.087  61.025  1.00  0.00           C  
ATOM   3888  CD2 LEU A 237      15.871  -7.803  58.786  1.00  0.00           C  
ATOM   3889  H   LEU A 237      14.025  -4.176  59.421  1.00  0.00           H  
ATOM   3890  HA  LEU A 237      14.313  -6.165  57.274  1.00  0.00           H  
ATOM   3891 1HB  LEU A 237      13.031  -6.345  60.027  1.00  0.00           H  
ATOM   3892 2HB  LEU A 237      13.175  -7.675  58.873  1.00  0.00           H  
ATOM   3893  HG  LEU A 237      15.497  -6.254  60.226  1.00  0.00           H  
ATOM   3894 1HD1 LEU A 237      15.732  -8.362  61.464  1.00  0.00           H  
ATOM   3895 2HD1 LEU A 237      14.163  -7.585  61.778  1.00  0.00           H  
ATOM   3896 3HD1 LEU A 237      14.260  -8.984  60.682  1.00  0.00           H  
ATOM   3897 1HD2 LEU A 237      16.832  -8.079  59.224  1.00  0.00           H  
ATOM   3898 2HD2 LEU A 237      15.375  -8.699  58.410  1.00  0.00           H  
ATOM   3899 3HD2 LEU A 237      16.032  -7.105  57.966  1.00  0.00           H  
ATOM   3900  N   ASN A 238      12.214  -5.413  56.215  1.00  0.00           N  
ATOM   3901  CA  ASN A 238      11.114  -4.821  55.459  1.00  0.00           C  
ATOM   3902  C   ASN A 238      10.102  -5.857  54.998  1.00  0.00           C  
ATOM   3903  O   ASN A 238      10.271  -7.037  55.225  1.00  0.00           O  
ATOM   3904  CB  ASN A 238      11.650  -4.046  54.269  1.00  0.00           C  
ATOM   3905  CG  ASN A 238      10.703  -2.975  53.803  1.00  0.00           C  
ATOM   3906  OD1 ASN A 238       9.995  -2.361  54.610  1.00  0.00           O  
ATOM   3907  ND2 ASN A 238      10.674  -2.740  52.516  1.00  0.00           N  
ATOM   3908  H   ASN A 238      12.968  -5.863  55.716  1.00  0.00           H  
ATOM   3909  HA  ASN A 238      10.580  -4.103  56.083  1.00  0.00           H  
ATOM   3910 1HB  ASN A 238      12.601  -3.584  54.533  1.00  0.00           H  
ATOM   3911 2HB  ASN A 238      11.839  -4.732  53.442  1.00  0.00           H  
ATOM   3912 1HD2 ASN A 238      10.063  -2.039  52.149  1.00  0.00           H  
ATOM   3913 2HD2 ASN A 238      11.265  -3.262  51.900  1.00  0.00           H  
ATOM   3914  N   LYS A 239       9.039  -5.420  54.348  1.00  0.00           N  
ATOM   3915  CA  LYS A 239       8.012  -6.343  53.886  1.00  0.00           C  
ATOM   3916  C   LYS A 239       7.452  -7.162  55.034  1.00  0.00           C  
ATOM   3917  O   LYS A 239       6.991  -8.291  54.823  1.00  0.00           O  
ATOM   3918  CB  LYS A 239       8.570  -7.269  52.805  1.00  0.00           C  
ATOM   3919  CG  LYS A 239       9.233  -6.548  51.639  1.00  0.00           C  
ATOM   3920  CD  LYS A 239       9.403  -7.471  50.442  1.00  0.00           C  
ATOM   3921  CE  LYS A 239      10.224  -6.811  49.345  1.00  0.00           C  
ATOM   3922  NZ  LYS A 239      10.414  -7.710  48.173  1.00  0.00           N  
ATOM   3923  H   LYS A 239       8.931  -4.432  54.166  1.00  0.00           H  
ATOM   3924  HA  LYS A 239       7.153  -5.783  53.515  1.00  0.00           H  
ATOM   3925 1HB  LYS A 239       9.307  -7.941  53.245  1.00  0.00           H  
ATOM   3926 2HB  LYS A 239       7.766  -7.885  52.402  1.00  0.00           H  
ATOM   3927 1HG  LYS A 239       8.622  -5.694  51.344  1.00  0.00           H  
ATOM   3928 2HG  LYS A 239      10.212  -6.182  51.947  1.00  0.00           H  
ATOM   3929 1HD  LYS A 239       9.905  -8.387  50.758  1.00  0.00           H  
ATOM   3930 2HD  LYS A 239       8.424  -7.733  50.041  1.00  0.00           H  
ATOM   3931 1HE  LYS A 239       9.722  -5.903  49.012  1.00  0.00           H  
ATOM   3932 2HE  LYS A 239      11.203  -6.536  49.737  1.00  0.00           H  
ATOM   3933 1HZ  LYS A 239      10.962  -7.237  47.471  1.00  0.00           H  
ATOM   3934 2HZ  LYS A 239      10.896  -8.550  48.467  1.00  0.00           H  
ATOM   3935 3HZ  LYS A 239       9.515  -7.958  47.789  1.00  0.00           H  
ATOM   3936  N   LYS A 240       7.438  -6.576  56.235  1.00  0.00           N  
ATOM   3937  CA  LYS A 240       6.904  -7.291  57.381  1.00  0.00           C  
ATOM   3938  C   LYS A 240       5.471  -7.687  57.179  1.00  0.00           C  
ATOM   3939  O   LYS A 240       5.047  -8.666  57.730  1.00  0.00           O  
ATOM   3940  CB  LYS A 240       7.030  -6.443  58.648  1.00  0.00           C  
ATOM   3941  CG  LYS A 240       6.052  -5.277  58.724  1.00  0.00           C  
ATOM   3942  CD  LYS A 240       6.177  -4.538  60.048  1.00  0.00           C  
ATOM   3943  CE  LYS A 240       5.242  -3.339  60.102  1.00  0.00           C  
ATOM   3944  NZ  LYS A 240       3.816  -3.739  59.969  1.00  0.00           N  
ATOM   3945  H   LYS A 240       7.794  -5.639  56.362  1.00  0.00           H  
ATOM   3946  HA  LYS A 240       7.419  -8.245  57.493  1.00  0.00           H  
ATOM   3947 1HB  LYS A 240       6.870  -7.071  59.524  1.00  0.00           H  
ATOM   3948 2HB  LYS A 240       8.041  -6.039  58.716  1.00  0.00           H  
ATOM   3949 1HG  LYS A 240       6.252  -4.581  57.909  1.00  0.00           H  
ATOM   3950 2HG  LYS A 240       5.034  -5.650  58.621  1.00  0.00           H  
ATOM   3951 1HD  LYS A 240       5.936  -5.215  60.867  1.00  0.00           H  
ATOM   3952 2HD  LYS A 240       7.203  -4.192  60.175  1.00  0.00           H  
ATOM   3953 1HE  LYS A 240       5.374  -2.818  61.051  1.00  0.00           H  
ATOM   3954 2HE  LYS A 240       5.489  -2.648  59.298  1.00  0.00           H  
ATOM   3955 1HZ  LYS A 240       3.229  -2.918  60.009  1.00  0.00           H  
ATOM   3956 2HZ  LYS A 240       3.679  -4.207  59.083  1.00  0.00           H  
ATOM   3957 3HZ  LYS A 240       3.569  -4.366  60.722  1.00  0.00           H  
ATOM   3958  N   ASP A 241       4.741  -6.965  56.346  1.00  0.00           N  
ATOM   3959  CA  ASP A 241       3.338  -7.301  56.087  1.00  0.00           C  
ATOM   3960  C   ASP A 241       3.182  -8.565  55.278  1.00  0.00           C  
ATOM   3961  O   ASP A 241       2.277  -9.373  55.552  1.00  0.00           O  
ATOM   3962  CB  ASP A 241       2.640  -6.152  55.355  1.00  0.00           C  
ATOM   3963  CG  ASP A 241       2.411  -4.936  56.243  1.00  0.00           C  
ATOM   3964  OD1 ASP A 241       2.857  -4.952  57.366  1.00  0.00           O  
ATOM   3965  OD2 ASP A 241       1.792  -4.004  55.790  1.00  0.00           O  
ATOM   3966  H   ASP A 241       5.151  -6.169  55.878  1.00  0.00           H  
ATOM   3967  HA  ASP A 241       2.831  -7.518  57.027  1.00  0.00           H  
ATOM   3968 1HB  ASP A 241       3.240  -5.849  54.497  1.00  0.00           H  
ATOM   3969 2HB  ASP A 241       1.676  -6.494  54.977  1.00  0.00           H  
ATOM   3970  N   LEU A 242       4.072  -8.754  54.301  1.00  0.00           N  
ATOM   3971  CA  LEU A 242       4.038  -9.945  53.453  1.00  0.00           C  
ATOM   3972  C   LEU A 242       4.386 -11.187  54.263  1.00  0.00           C  
ATOM   3973  O   LEU A 242       3.735 -12.218  54.154  1.00  0.00           O  
ATOM   3974  CB  LEU A 242       4.945  -9.759  52.222  1.00  0.00           C  
ATOM   3975  CG  LEU A 242       4.452  -8.666  51.222  1.00  0.00           C  
ATOM   3976  CD1 LEU A 242       5.396  -8.373  50.076  1.00  0.00           C  
ATOM   3977  CD2 LEU A 242       3.120  -9.068  50.683  1.00  0.00           C  
ATOM   3978  H   LEU A 242       4.787  -8.058  54.143  1.00  0.00           H  
ATOM   3979  HA  LEU A 242       3.018 -10.122  53.113  1.00  0.00           H  
ATOM   3980 1HB  LEU A 242       5.857  -9.433  52.721  1.00  0.00           H  
ATOM   3981 2HB  LEU A 242       5.129 -10.703  51.710  1.00  0.00           H  
ATOM   3982  HG  LEU A 242       4.320  -7.744  51.786  1.00  0.00           H  
ATOM   3983 1HD1 LEU A 242       4.965  -7.601  49.437  1.00  0.00           H  
ATOM   3984 2HD1 LEU A 242       6.350  -8.023  50.472  1.00  0.00           H  
ATOM   3985 3HD1 LEU A 242       5.553  -9.280  49.493  1.00  0.00           H  
ATOM   3986 1HD2 LEU A 242       2.768  -8.309  49.982  1.00  0.00           H  
ATOM   3987 2HD2 LEU A 242       3.212 -10.025  50.167  1.00  0.00           H  
ATOM   3988 3HD2 LEU A 242       2.409  -9.164  51.503  1.00  0.00           H  
ATOM   3989  N   LEU A 243       5.378 -11.078  55.129  1.00  0.00           N  
ATOM   3990  CA  LEU A 243       5.701 -12.165  56.042  1.00  0.00           C  
ATOM   3991  C   LEU A 243       4.482 -12.532  56.865  1.00  0.00           C  
ATOM   3992  O   LEU A 243       4.188 -13.691  57.006  1.00  0.00           O  
ATOM   3993  CB  LEU A 243       6.857 -11.767  56.968  1.00  0.00           C  
ATOM   3994  CG  LEU A 243       7.290 -12.830  57.986  1.00  0.00           C  
ATOM   3995  CD1 LEU A 243       7.596 -14.132  57.260  1.00  0.00           C  
ATOM   3996  CD2 LEU A 243       8.508 -12.332  58.752  1.00  0.00           C  
ATOM   3997  H   LEU A 243       5.924 -10.229  55.162  1.00  0.00           H  
ATOM   3998  HA  LEU A 243       5.966 -13.055  55.471  1.00  0.00           H  
ATOM   3999 1HB  LEU A 243       7.723 -11.521  56.357  1.00  0.00           H  
ATOM   4000 2HB  LEU A 243       6.565 -10.875  57.524  1.00  0.00           H  
ATOM   4001  HG  LEU A 243       6.475 -13.020  58.683  1.00  0.00           H  
ATOM   4002 1HD1 LEU A 243       7.905 -14.888  57.982  1.00  0.00           H  
ATOM   4003 2HD1 LEU A 243       6.703 -14.476  56.736  1.00  0.00           H  
ATOM   4004 3HD1 LEU A 243       8.399 -13.969  56.541  1.00  0.00           H  
ATOM   4005 1HD2 LEU A 243       8.815 -13.088  59.476  1.00  0.00           H  
ATOM   4006 2HD2 LEU A 243       9.324 -12.143  58.056  1.00  0.00           H  
ATOM   4007 3HD2 LEU A 243       8.255 -11.409  59.275  1.00  0.00           H  
ATOM   4008  N   GLU A 244       3.740 -11.565  57.387  1.00  0.00           N  
ATOM   4009  CA  GLU A 244       2.504 -11.916  58.107  1.00  0.00           C  
ATOM   4010  C   GLU A 244       1.635 -12.876  57.271  1.00  0.00           C  
ATOM   4011  O   GLU A 244       1.134 -13.859  57.774  1.00  0.00           O  
ATOM   4012  CB  GLU A 244       1.708 -10.655  58.449  1.00  0.00           C  
ATOM   4013  CG  GLU A 244       0.443 -10.909  59.258  1.00  0.00           C  
ATOM   4014  CD  GLU A 244      -0.294  -9.646  59.604  1.00  0.00           C  
ATOM   4015  OE1 GLU A 244       0.173  -8.590  59.247  1.00  0.00           O  
ATOM   4016  OE2 GLU A 244      -1.326  -9.735  60.227  1.00  0.00           O  
ATOM   4017  H   GLU A 244       4.001 -10.593  57.303  1.00  0.00           H  
ATOM   4018  HA  GLU A 244       2.750 -12.453  59.023  1.00  0.00           H  
ATOM   4019 1HB  GLU A 244       2.337  -9.971  59.020  1.00  0.00           H  
ATOM   4020 2HB  GLU A 244       1.421 -10.145  57.530  1.00  0.00           H  
ATOM   4021 1HG  GLU A 244      -0.218 -11.556  58.682  1.00  0.00           H  
ATOM   4022 2HG  GLU A 244       0.710 -11.432  60.174  1.00  0.00           H  
ATOM   4023  N   GLU A 245       1.446 -12.596  55.989  1.00  0.00           N  
ATOM   4024  CA  GLU A 245       0.573 -13.453  55.185  1.00  0.00           C  
ATOM   4025  C   GLU A 245       1.284 -14.734  54.867  1.00  0.00           C  
ATOM   4026  O   GLU A 245       0.715 -15.819  54.991  1.00  0.00           O  
ATOM   4027  CB  GLU A 245       0.151 -12.757  53.889  1.00  0.00           C  
ATOM   4028  CG  GLU A 245      -0.803 -13.567  53.022  1.00  0.00           C  
ATOM   4029  CD  GLU A 245      -1.255 -12.821  51.798  1.00  0.00           C  
ATOM   4030  OE1 GLU A 245      -0.860 -11.693  51.632  1.00  0.00           O  
ATOM   4031  OE2 GLU A 245      -2.000 -13.382  51.027  1.00  0.00           O  
ATOM   4032  H   GLU A 245       1.893 -11.802  55.553  1.00  0.00           H  
ATOM   4033  HA  GLU A 245      -0.353 -13.649  55.726  1.00  0.00           H  
ATOM   4034 1HB  GLU A 245      -0.334 -11.810  54.125  1.00  0.00           H  
ATOM   4035 2HB  GLU A 245       1.036 -12.532  53.292  1.00  0.00           H  
ATOM   4036 1HG  GLU A 245      -0.302 -14.484  52.711  1.00  0.00           H  
ATOM   4037 2HG  GLU A 245      -1.672 -13.843  53.617  1.00  0.00           H  
ATOM   4038  N   LYS A 246       2.531 -14.604  54.446  1.00  0.00           N  
ATOM   4039  CA  LYS A 246       3.210 -15.725  53.865  1.00  0.00           C  
ATOM   4040  C   LYS A 246       3.357 -16.860  54.859  1.00  0.00           C  
ATOM   4041  O   LYS A 246       3.153 -18.030  54.526  1.00  0.00           O  
ATOM   4042  CB  LYS A 246       4.582 -15.297  53.341  1.00  0.00           C  
ATOM   4043  CG  LYS A 246       5.302 -16.359  52.522  1.00  0.00           C  
ATOM   4044  CD  LYS A 246       6.511 -15.778  51.804  1.00  0.00           C  
ATOM   4045  CE  LYS A 246       6.092 -14.865  50.662  1.00  0.00           C  
ATOM   4046  NZ  LYS A 246       7.252 -14.448  49.827  1.00  0.00           N  
ATOM   4047  H   LYS A 246       3.017 -13.722  54.527  1.00  0.00           H  
ATOM   4048  HA  LYS A 246       2.628 -16.116  53.030  1.00  0.00           H  
ATOM   4049 1HB  LYS A 246       4.472 -14.410  52.716  1.00  0.00           H  
ATOM   4050 2HB  LYS A 246       5.223 -15.028  54.180  1.00  0.00           H  
ATOM   4051 1HG  LYS A 246       5.634 -17.165  53.180  1.00  0.00           H  
ATOM   4052 2HG  LYS A 246       4.618 -16.776  51.784  1.00  0.00           H  
ATOM   4053 1HD  LYS A 246       7.116 -15.209  52.512  1.00  0.00           H  
ATOM   4054 2HD  LYS A 246       7.120 -16.589  51.403  1.00  0.00           H  
ATOM   4055 1HE  LYS A 246       5.371 -15.380  50.031  1.00  0.00           H  
ATOM   4056 2HE  LYS A 246       5.614 -13.972  51.067  1.00  0.00           H  
ATOM   4057 1HZ  LYS A 246       6.932 -13.845  49.084  1.00  0.00           H  
ATOM   4058 2HZ  LYS A 246       7.919 -13.952  50.401  1.00  0.00           H  
ATOM   4059 3HZ  LYS A 246       7.691 -15.266  49.430  1.00  0.00           H  
ATOM   4060  N   ILE A 247       3.674 -16.498  56.096  1.00  0.00           N  
ATOM   4061  CA  ILE A 247       4.124 -17.445  57.113  1.00  0.00           C  
ATOM   4062  C   ILE A 247       3.032 -18.407  57.515  1.00  0.00           C  
ATOM   4063  O   ILE A 247       3.318 -19.464  58.090  1.00  0.00           O  
ATOM   4064  CB  ILE A 247       4.629 -16.706  58.366  1.00  0.00           C  
ATOM   4065  CG1 ILE A 247       5.498 -17.636  59.220  1.00  0.00           C  
ATOM   4066  CG2 ILE A 247       3.458 -16.173  59.176  1.00  0.00           C  
ATOM   4067  CD1 ILE A 247       6.776 -18.071  58.540  1.00  0.00           C  
ATOM   4068  H   ILE A 247       3.597 -15.520  56.335  1.00  0.00           H  
ATOM   4069  HA  ILE A 247       4.916 -18.082  56.721  1.00  0.00           H  
ATOM   4070  HB  ILE A 247       5.263 -15.872  58.066  1.00  0.00           H  
ATOM   4071 1HG1 ILE A 247       5.760 -17.134  60.151  1.00  0.00           H  
ATOM   4072 2HG1 ILE A 247       4.928 -18.528  59.479  1.00  0.00           H  
ATOM   4073 1HG2 ILE A 247       3.832 -15.655  60.058  1.00  0.00           H  
ATOM   4074 2HG2 ILE A 247       2.881 -15.481  58.568  1.00  0.00           H  
ATOM   4075 3HG2 ILE A 247       2.821 -17.002  59.486  1.00  0.00           H  
ATOM   4076 1HD1 ILE A 247       7.335 -18.727  59.207  1.00  0.00           H  
ATOM   4077 2HD1 ILE A 247       6.535 -18.607  57.622  1.00  0.00           H  
ATOM   4078 3HD1 ILE A 247       7.378 -17.196  58.302  1.00  0.00           H  
ATOM   4079  N   MET A 248       1.794 -18.061  57.208  1.00  0.00           N  
ATOM   4080  CA  MET A 248       0.711 -18.981  57.445  1.00  0.00           C  
ATOM   4081  C   MET A 248       0.784 -20.295  56.662  1.00  0.00           C  
ATOM   4082  O   MET A 248       0.198 -21.289  57.091  1.00  0.00           O  
ATOM   4083  CB  MET A 248      -0.606 -18.270  57.141  1.00  0.00           C  
ATOM   4084  CG  MET A 248      -0.962 -17.161  58.120  1.00  0.00           C  
ATOM   4085  SD  MET A 248      -1.047 -17.738  59.827  1.00  0.00           S  
ATOM   4086  CE  MET A 248      -2.454 -18.841  59.742  1.00  0.00           C  
ATOM   4087  H   MET A 248       1.592 -17.156  56.807  1.00  0.00           H  
ATOM   4088  HA  MET A 248       0.705 -19.287  58.491  1.00  0.00           H  
ATOM   4089 1HB  MET A 248      -0.563 -17.834  56.144  1.00  0.00           H  
ATOM   4090 2HB  MET A 248      -1.421 -18.996  57.147  1.00  0.00           H  
ATOM   4091 1HG  MET A 248      -0.217 -16.369  58.059  1.00  0.00           H  
ATOM   4092 2HG  MET A 248      -1.931 -16.735  57.852  1.00  0.00           H  
ATOM   4093 1HE  MET A 248      -2.634 -19.278  60.724  1.00  0.00           H  
ATOM   4094 2HE  MET A 248      -3.336 -18.282  59.427  1.00  0.00           H  
ATOM   4095 3HE  MET A 248      -2.251 -19.634  59.022  1.00  0.00           H  
ATOM   4096  N   TYR A 249       1.417 -20.285  55.491  1.00  0.00           N  
ATOM   4097  CA  TYR A 249       1.406 -21.459  54.590  1.00  0.00           C  
ATOM   4098  C   TYR A 249       2.775 -21.807  54.072  1.00  0.00           C  
ATOM   4099  O   TYR A 249       2.898 -22.853  53.490  1.00  0.00           O  
ATOM   4100  CB  TYR A 249       0.464 -21.223  53.407  1.00  0.00           C  
ATOM   4101  CG  TYR A 249       0.863 -20.057  52.531  1.00  0.00           C  
ATOM   4102  CD1 TYR A 249       1.760 -20.247  51.489  1.00  0.00           C  
ATOM   4103  CD2 TYR A 249       0.334 -18.798  52.770  1.00  0.00           C  
ATOM   4104  CE1 TYR A 249       2.126 -19.180  50.690  1.00  0.00           C  
ATOM   4105  CE2 TYR A 249       0.698 -17.732  51.969  1.00  0.00           C  
ATOM   4106  CZ  TYR A 249       1.591 -17.921  50.934  1.00  0.00           C  
ATOM   4107  OH  TYR A 249       1.954 -16.859  50.137  1.00  0.00           O  
ATOM   4108  H   TYR A 249       1.918 -19.454  55.210  1.00  0.00           H  
ATOM   4109  HA  TYR A 249       1.077 -22.343  55.137  1.00  0.00           H  
ATOM   4110 1HB  TYR A 249       0.430 -22.120  52.786  1.00  0.00           H  
ATOM   4111 2HB  TYR A 249      -0.545 -21.042  53.777  1.00  0.00           H  
ATOM   4112  HD1 TYR A 249       2.176 -21.236  51.303  1.00  0.00           H  
ATOM   4113  HD2 TYR A 249      -0.370 -18.649  53.589  1.00  0.00           H  
ATOM   4114  HE1 TYR A 249       2.829 -19.330  49.872  1.00  0.00           H  
ATOM   4115  HE2 TYR A 249       0.283 -16.742  52.159  1.00  0.00           H  
ATOM   4116  HH  TYR A 249       2.576 -17.159  49.470  1.00  0.00           H  
ATOM   4117  N   SER A 250       3.791 -20.963  54.244  1.00  0.00           N  
ATOM   4118  CA  SER A 250       5.131 -21.327  53.818  1.00  0.00           C  
ATOM   4119  C   SER A 250       5.997 -21.311  55.057  1.00  0.00           C  
ATOM   4120  O   SER A 250       6.440 -20.247  55.500  1.00  0.00           O  
ATOM   4121  CB  SER A 250       5.663 -20.365  52.774  1.00  0.00           C  
ATOM   4122  OG  SER A 250       6.973 -20.697  52.406  1.00  0.00           O  
ATOM   4123  H   SER A 250       3.639 -20.061  54.673  1.00  0.00           H  
ATOM   4124  HA  SER A 250       5.172 -22.276  53.282  1.00  0.00           H  
ATOM   4125 1HB  SER A 250       5.018 -20.389  51.895  1.00  0.00           H  
ATOM   4126 2HB  SER A 250       5.639 -19.350  53.169  1.00  0.00           H  
ATOM   4127  HG  SER A 250       7.130 -20.261  51.565  1.00  0.00           H  
ATOM   4128  N   HIS A 251       6.259 -22.498  55.606  1.00  0.00           N  
ATOM   4129  CA  HIS A 251       6.989 -22.611  56.886  1.00  0.00           C  
ATOM   4130  C   HIS A 251       8.466 -22.373  56.748  1.00  0.00           C  
ATOM   4131  O   HIS A 251       9.103 -22.919  55.873  1.00  0.00           O  
ATOM   4132  CB  HIS A 251       6.775 -23.992  57.513  1.00  0.00           C  
ATOM   4133  CG  HIS A 251       5.335 -24.336  57.734  1.00  0.00           C  
ATOM   4134  ND1 HIS A 251       4.491 -23.554  58.496  1.00  0.00           N  
ATOM   4135  CD2 HIS A 251       4.588 -25.376  57.291  1.00  0.00           C  
ATOM   4136  CE1 HIS A 251       3.287 -24.102  58.512  1.00  0.00           C  
ATOM   4137  NE2 HIS A 251       3.320 -25.206  57.790  1.00  0.00           N  
ATOM   4138  H   HIS A 251       5.953 -23.339  55.138  1.00  0.00           H  
ATOM   4139  HA  HIS A 251       6.612 -21.869  57.589  1.00  0.00           H  
ATOM   4140 1HB  HIS A 251       7.213 -24.756  56.870  1.00  0.00           H  
ATOM   4141 2HB  HIS A 251       7.287 -24.040  58.473  1.00  0.00           H  
ATOM   4142  HD2 HIS A 251       4.929 -26.197  56.660  1.00  0.00           H  
ATOM   4143  HE1 HIS A 251       2.416 -23.705  59.034  1.00  0.00           H  
ATOM   4144  HE2 HIS A 251       2.542 -25.828  57.629  1.00  0.00           H  
ATOM   4145  N   LEU A 252       9.017 -21.591  57.654  1.00  0.00           N  
ATOM   4146  CA  LEU A 252      10.400 -21.190  57.582  1.00  0.00           C  
ATOM   4147  C   LEU A 252      11.309 -22.396  57.768  1.00  0.00           C  
ATOM   4148  O   LEU A 252      12.469 -22.403  57.250  1.00  0.00           O  
ATOM   4149  CB  LEU A 252      10.702 -20.131  58.649  1.00  0.00           C  
ATOM   4150  CG  LEU A 252      12.121 -19.547  58.625  1.00  0.00           C  
ATOM   4151  CD1 LEU A 252      12.391 -18.924  57.261  1.00  0.00           C  
ATOM   4152  CD2 LEU A 252      12.265 -18.517  59.735  1.00  0.00           C  
ATOM   4153  H   LEU A 252       8.449 -21.264  58.423  1.00  0.00           H  
ATOM   4154  HA  LEU A 252      10.608 -20.772  56.598  1.00  0.00           H  
ATOM   4155 1HB  LEU A 252      10.003 -19.305  58.527  1.00  0.00           H  
ATOM   4156 2HB  LEU A 252      10.543 -20.573  59.633  1.00  0.00           H  
ATOM   4157  HG  LEU A 252      12.846 -20.347  58.776  1.00  0.00           H  
ATOM   4158 1HD1 LEU A 252      13.398 -18.510  57.244  1.00  0.00           H  
ATOM   4159 2HD1 LEU A 252      12.299 -19.688  56.490  1.00  0.00           H  
ATOM   4160 3HD1 LEU A 252      11.669 -18.130  57.074  1.00  0.00           H  
ATOM   4161 1HD2 LEU A 252      13.274 -18.103  59.717  1.00  0.00           H  
ATOM   4162 2HD2 LEU A 252      11.541 -17.715  59.584  1.00  0.00           H  
ATOM   4163 3HD2 LEU A 252      12.085 -18.993  60.699  1.00  0.00           H  
ATOM   4164  N   VAL A 253      10.823 -23.408  58.514  1.00  0.00           N  
ATOM   4165  CA  VAL A 253      11.678 -24.591  58.779  1.00  0.00           C  
ATOM   4166  C   VAL A 253      12.292 -25.066  57.461  1.00  0.00           C  
ATOM   4167  O   VAL A 253      13.511 -25.287  57.349  1.00  0.00           O  
ATOM   4168  CB  VAL A 253      10.865 -25.735  59.413  1.00  0.00           C  
ATOM   4169  CG1 VAL A 253      11.695 -27.008  59.473  1.00  0.00           C  
ATOM   4170  CG2 VAL A 253      10.397 -25.330  60.803  1.00  0.00           C  
ATOM   4171  H   VAL A 253       9.889 -23.380  58.898  1.00  0.00           H  
ATOM   4172  HA  VAL A 253      12.505 -24.342  59.445  1.00  0.00           H  
ATOM   4173  HB  VAL A 253       9.999 -25.945  58.784  1.00  0.00           H  
ATOM   4174 1HG1 VAL A 253      11.104 -27.807  59.924  1.00  0.00           H  
ATOM   4175 2HG1 VAL A 253      11.988 -27.300  58.463  1.00  0.00           H  
ATOM   4176 3HG1 VAL A 253      12.586 -26.834  60.074  1.00  0.00           H  
ATOM   4177 1HG2 VAL A 253       9.822 -26.144  61.244  1.00  0.00           H  
ATOM   4178 2HG2 VAL A 253      11.263 -25.114  61.429  1.00  0.00           H  
ATOM   4179 3HG2 VAL A 253       9.772 -24.440  60.732  1.00  0.00           H  
ATOM   4180  N   ASP A 254      11.428 -25.157  56.459  1.00  0.00           N  
ATOM   4181  CA  ASP A 254      11.766 -25.734  55.182  1.00  0.00           C  
ATOM   4182  C   ASP A 254      12.904 -25.009  54.413  1.00  0.00           C  
ATOM   4183  O   ASP A 254      13.402 -25.527  53.436  1.00  0.00           O  
ATOM   4184  CB  ASP A 254      10.506 -25.772  54.313  1.00  0.00           C  
ATOM   4185  CG  ASP A 254       9.493 -26.806  54.784  1.00  0.00           C  
ATOM   4186  OD1 ASP A 254       9.865 -27.674  55.538  1.00  0.00           O  
ATOM   4187  OD2 ASP A 254       8.356 -26.719  54.386  1.00  0.00           O  
ATOM   4188  H   ASP A 254      10.494 -24.803  56.607  1.00  0.00           H  
ATOM   4189  HA  ASP A 254      12.201 -26.723  55.327  1.00  0.00           H  
ATOM   4190 1HB  ASP A 254      10.031 -24.791  54.318  1.00  0.00           H  
ATOM   4191 2HB  ASP A 254      10.782 -25.998  53.283  1.00  0.00           H  
ATOM   4192  N   TYR A 255      13.365 -23.845  54.832  1.00  0.00           N  
ATOM   4193  CA  TYR A 255      14.420 -23.196  54.036  1.00  0.00           C  
ATOM   4194  C   TYR A 255      15.601 -22.854  54.892  1.00  0.00           C  
ATOM   4195  O   TYR A 255      16.742 -22.827  54.415  1.00  0.00           O  
ATOM   4196  CB  TYR A 255      13.896 -21.933  53.349  1.00  0.00           C  
ATOM   4197  CG  TYR A 255      13.009 -22.210  52.156  1.00  0.00           C  
ATOM   4198  CD1 TYR A 255      11.650 -22.424  52.338  1.00  0.00           C  
ATOM   4199  CD2 TYR A 255      13.554 -22.252  50.881  1.00  0.00           C  
ATOM   4200  CE1 TYR A 255      10.839 -22.677  51.246  1.00  0.00           C  
ATOM   4201  CE2 TYR A 255      12.743 -22.505  49.793  1.00  0.00           C  
ATOM   4202  CZ  TYR A 255      11.391 -22.718  49.971  1.00  0.00           C  
ATOM   4203  OH  TYR A 255      10.585 -22.970  48.885  1.00  0.00           O  
ATOM   4204  H   TYR A 255      13.027 -23.388  55.667  1.00  0.00           H  
ATOM   4205  HA  TYR A 255      14.798 -23.891  53.286  1.00  0.00           H  
ATOM   4206 1HB  TYR A 255      13.326 -21.339  54.066  1.00  0.00           H  
ATOM   4207 2HB  TYR A 255      14.736 -21.325  53.015  1.00  0.00           H  
ATOM   4208  HD1 TYR A 255      11.221 -22.392  53.338  1.00  0.00           H  
ATOM   4209  HD2 TYR A 255      14.622 -22.085  50.738  1.00  0.00           H  
ATOM   4210  HE1 TYR A 255       9.773 -22.845  51.389  1.00  0.00           H  
ATOM   4211  HE2 TYR A 255      13.173 -22.537  48.790  1.00  0.00           H  
ATOM   4212  HH  TYR A 255      11.115 -22.964  48.086  1.00  0.00           H  
ATOM   4213  N   PHE A 256      15.308 -22.562  56.161  1.00  0.00           N  
ATOM   4214  CA  PHE A 256      16.330 -22.414  57.185  1.00  0.00           C  
ATOM   4215  C   PHE A 256      16.013 -23.447  58.290  1.00  0.00           C  
ATOM   4216  O   PHE A 256      15.106 -23.230  59.107  1.00  0.00           O  
ATOM   4217  CB  PHE A 256      16.349 -20.992  57.750  1.00  0.00           C  
ATOM   4218  CG  PHE A 256      16.873 -19.965  56.787  1.00  0.00           C  
ATOM   4219  CD1 PHE A 256      16.008 -19.273  55.953  1.00  0.00           C  
ATOM   4220  CD2 PHE A 256      18.230 -19.688  56.713  1.00  0.00           C  
ATOM   4221  CE1 PHE A 256      16.488 -18.326  55.065  1.00  0.00           C  
ATOM   4222  CE2 PHE A 256      18.711 -18.743  55.831  1.00  0.00           C  
ATOM   4223  CZ  PHE A 256      17.840 -18.062  55.006  1.00  0.00           C  
ATOM   4224  H   PHE A 256      14.338 -22.440  56.413  1.00  0.00           H  
ATOM   4225  HA  PHE A 256      17.307 -22.672  56.773  1.00  0.00           H  
ATOM   4226 1HB  PHE A 256      15.339 -20.704  58.040  1.00  0.00           H  
ATOM   4227 2HB  PHE A 256      16.967 -20.966  58.646  1.00  0.00           H  
ATOM   4228  HD1 PHE A 256      14.940 -19.480  56.001  1.00  0.00           H  
ATOM   4229  HD2 PHE A 256      18.918 -20.228  57.365  1.00  0.00           H  
ATOM   4230  HE1 PHE A 256      15.798 -17.790  54.416  1.00  0.00           H  
ATOM   4231  HE2 PHE A 256      19.780 -18.536  55.783  1.00  0.00           H  
ATOM   4232  HZ  PHE A 256      18.219 -17.318  54.308  1.00  0.00           H  
ATOM   4233  N   PRO A 257      16.713 -24.612  58.271  1.00  0.00           N  
ATOM   4234  CA  PRO A 257      16.315 -25.717  59.187  1.00  0.00           C  
ATOM   4235  C   PRO A 257      16.802 -25.576  60.640  1.00  0.00           C  
ATOM   4236  O   PRO A 257      16.256 -26.248  61.535  1.00  0.00           O  
ATOM   4237  CB  PRO A 257      16.957 -26.937  58.519  1.00  0.00           C  
ATOM   4238  CG  PRO A 257      18.186 -26.395  57.872  1.00  0.00           C  
ATOM   4239  CD  PRO A 257      17.762 -25.057  57.325  1.00  0.00           C  
ATOM   4240  HA  PRO A 257      15.227 -25.774  59.337  1.00  0.00           H  
ATOM   4241 1HB  PRO A 257      17.177 -27.707  59.273  1.00  0.00           H  
ATOM   4242 2HB  PRO A 257      16.257 -27.383  57.798  1.00  0.00           H  
ATOM   4243 1HG  PRO A 257      19.000 -26.315  58.609  1.00  0.00           H  
ATOM   4244 2HG  PRO A 257      18.536 -27.081  57.087  1.00  0.00           H  
ATOM   4245 1HD  PRO A 257      18.614 -24.360  57.358  1.00  0.00           H  
ATOM   4246 2HD  PRO A 257      17.400 -25.179  56.294  1.00  0.00           H  
ATOM   4247  N   GLU A 258      17.779 -24.682  60.860  1.00  0.00           N  
ATOM   4248  CA  GLU A 258      18.130 -24.184  62.226  1.00  0.00           C  
ATOM   4249  C   GLU A 258      16.960 -23.443  62.969  1.00  0.00           C  
ATOM   4250  O   GLU A 258      17.048 -23.189  64.189  1.00  0.00           O  
ATOM   4251  CB  GLU A 258      19.337 -23.248  62.129  1.00  0.00           C  
ATOM   4252  CG  GLU A 258      20.614 -23.917  61.642  1.00  0.00           C  
ATOM   4253  CD  GLU A 258      20.683 -24.026  60.145  1.00  0.00           C  
ATOM   4254  OE1 GLU A 258      19.773 -23.574  59.493  1.00  0.00           O  
ATOM   4255  OE2 GLU A 258      21.648 -24.563  59.652  1.00  0.00           O  
ATOM   4256  H   GLU A 258      18.294 -24.336  60.063  1.00  0.00           H  
ATOM   4257  HA  GLU A 258      18.370 -25.026  62.876  1.00  0.00           H  
ATOM   4258 1HB  GLU A 258      19.107 -22.429  61.448  1.00  0.00           H  
ATOM   4259 2HB  GLU A 258      19.538 -22.813  63.108  1.00  0.00           H  
ATOM   4260 1HG  GLU A 258      21.470 -23.341  61.993  1.00  0.00           H  
ATOM   4261 2HG  GLU A 258      20.679 -24.913  62.078  1.00  0.00           H  
ATOM   4262  N   TYR A 259      15.891 -23.063  62.261  1.00  0.00           N  
ATOM   4263  CA  TYR A 259      14.807 -22.364  62.929  1.00  0.00           C  
ATOM   4264  C   TYR A 259      14.127 -23.365  63.846  1.00  0.00           C  
ATOM   4265  O   TYR A 259      13.644 -24.392  63.405  1.00  0.00           O  
ATOM   4266  CB  TYR A 259      13.818 -21.767  61.925  1.00  0.00           C  
ATOM   4267  CG  TYR A 259      12.578 -21.181  62.565  1.00  0.00           C  
ATOM   4268  CD1 TYR A 259      12.694 -20.145  63.481  1.00  0.00           C  
ATOM   4269  CD2 TYR A 259      11.327 -21.679  62.236  1.00  0.00           C  
ATOM   4270  CE1 TYR A 259      11.562 -19.610  64.064  1.00  0.00           C  
ATOM   4271  CE2 TYR A 259      10.195 -21.144  62.819  1.00  0.00           C  
ATOM   4272  CZ  TYR A 259      10.310 -20.114  63.730  1.00  0.00           C  
ATOM   4273  OH  TYR A 259       9.182 -19.581  64.312  1.00  0.00           O  
ATOM   4274  H   TYR A 259      15.819 -23.251  61.271  1.00  0.00           H  
ATOM   4275  HA  TYR A 259      15.211 -21.576  63.565  1.00  0.00           H  
ATOM   4276 1HB  TYR A 259      14.310 -20.980  61.353  1.00  0.00           H  
ATOM   4277 2HB  TYR A 259      13.505 -22.537  61.221  1.00  0.00           H  
ATOM   4278  HD1 TYR A 259      13.678 -19.753  63.739  1.00  0.00           H  
ATOM   4279  HD2 TYR A 259      11.237 -22.494  61.517  1.00  0.00           H  
ATOM   4280  HE1 TYR A 259      11.652 -18.796  64.784  1.00  0.00           H  
ATOM   4281  HE2 TYR A 259       9.210 -21.536  62.562  1.00  0.00           H  
ATOM   4282  HH  TYR A 259       8.408 -20.058  64.002  1.00  0.00           H  
ATOM   4283  N   ASP A 260      14.113 -23.037  65.133  1.00  0.00           N  
ATOM   4284  CA  ASP A 260      13.524 -23.887  66.143  1.00  0.00           C  
ATOM   4285  C   ASP A 260      12.140 -23.423  66.634  1.00  0.00           C  
ATOM   4286  O   ASP A 260      11.414 -24.220  67.224  1.00  0.00           O  
ATOM   4287  CB  ASP A 260      14.479 -23.987  67.335  1.00  0.00           C  
ATOM   4288  CG  ASP A 260      15.787 -24.685  66.990  1.00  0.00           C  
ATOM   4289  OD1 ASP A 260      15.740 -25.717  66.362  1.00  0.00           O  
ATOM   4290  OD2 ASP A 260      16.822 -24.181  67.356  1.00  0.00           O  
ATOM   4291  H   ASP A 260      14.531 -22.160  65.410  1.00  0.00           H  
ATOM   4292  HA  ASP A 260      13.353 -24.883  65.734  1.00  0.00           H  
ATOM   4293 1HB  ASP A 260      14.705 -22.987  67.705  1.00  0.00           H  
ATOM   4294 2HB  ASP A 260      13.995 -24.533  68.145  1.00  0.00           H  
ATOM   4295  N   GLY A 261      11.777 -22.160  66.413  1.00  0.00           N  
ATOM   4296  CA  GLY A 261      10.472 -21.633  66.861  1.00  0.00           C  
ATOM   4297  C   GLY A 261       9.235 -22.324  66.282  1.00  0.00           C  
ATOM   4298  O   GLY A 261       9.343 -23.249  65.491  1.00  0.00           O  
ATOM   4299  H   GLY A 261      12.414 -21.547  65.925  1.00  0.00           H  
ATOM   4300 1HA  GLY A 261      10.402 -21.729  67.945  1.00  0.00           H  
ATOM   4301 2HA  GLY A 261      10.398 -20.582  66.585  1.00  0.00           H  
ATOM   4302  N   PRO A 262       8.035 -21.880  66.677  1.00  0.00           N  
ATOM   4303  CA  PRO A 262       6.838 -22.557  66.174  1.00  0.00           C  
ATOM   4304  C   PRO A 262       6.533 -22.157  64.724  1.00  0.00           C  
ATOM   4305  O   PRO A 262       7.209 -21.281  64.166  1.00  0.00           O  
ATOM   4306  CB  PRO A 262       5.746 -22.076  67.134  1.00  0.00           C  
ATOM   4307  CG  PRO A 262       6.188 -20.712  67.538  1.00  0.00           C  
ATOM   4308  CD  PRO A 262       7.683 -20.825  67.669  1.00  0.00           C  
ATOM   4309  HA  PRO A 262       6.938 -23.652  66.171  1.00  0.00           H  
ATOM   4310 1HB  PRO A 262       4.771 -22.074  66.625  1.00  0.00           H  
ATOM   4311 2HB  PRO A 262       5.663 -22.768  67.986  1.00  0.00           H  
ATOM   4312 1HG  PRO A 262       5.883 -19.974  66.780  1.00  0.00           H  
ATOM   4313 2HG  PRO A 262       5.703 -20.417  68.480  1.00  0.00           H  
ATOM   4314 1HD  PRO A 262       8.150 -19.866  67.402  1.00  0.00           H  
ATOM   4315 2HD  PRO A 262       7.942 -21.111  68.697  1.00  0.00           H  
ATOM   4316  N   GLN A 263       5.527 -22.809  64.147  1.00  0.00           N  
ATOM   4317  CA  GLN A 263       5.086 -22.547  62.776  1.00  0.00           C  
ATOM   4318  C   GLN A 263       3.951 -21.548  62.796  1.00  0.00           C  
ATOM   4319  O   GLN A 263       3.163 -21.514  63.736  1.00  0.00           O  
ATOM   4320  CB  GLN A 263       4.642 -23.836  62.080  1.00  0.00           C  
ATOM   4321  CG  GLN A 263       5.757 -24.848  61.874  1.00  0.00           C  
ATOM   4322  CD  GLN A 263       5.275 -26.106  61.177  1.00  0.00           C  
ATOM   4323  OE1 GLN A 263       4.095 -26.460  61.250  1.00  0.00           O  
ATOM   4324  NE2 GLN A 263       6.187 -26.789  60.494  1.00  0.00           N  
ATOM   4325  H   GLN A 263       5.052 -23.516  64.690  1.00  0.00           H  
ATOM   4326  HA  GLN A 263       5.919 -22.155  62.193  1.00  0.00           H  
ATOM   4327 1HB  GLN A 263       3.858 -24.315  62.667  1.00  0.00           H  
ATOM   4328 2HB  GLN A 263       4.220 -23.597  61.104  1.00  0.00           H  
ATOM   4329 1HG  GLN A 263       6.536 -24.394  61.260  1.00  0.00           H  
ATOM   4330 2HG  GLN A 263       6.163 -25.130  62.845  1.00  0.00           H  
ATOM   4331 1HE2 GLN A 263       5.927 -27.628  60.014  1.00  0.00           H  
ATOM   4332 2HE2 GLN A 263       7.132 -26.466  60.461  1.00  0.00           H  
ATOM   4333  N   ARG A 264       3.852 -20.766  61.727  1.00  0.00           N  
ATOM   4334  CA  ARG A 264       2.728 -19.832  61.510  1.00  0.00           C  
ATOM   4335  C   ARG A 264       2.731 -18.706  62.526  1.00  0.00           C  
ATOM   4336  O   ARG A 264       1.669 -18.231  62.942  1.00  0.00           O  
ATOM   4337  CB  ARG A 264       1.395 -20.561  61.589  1.00  0.00           C  
ATOM   4338  CG  ARG A 264       1.195 -21.641  60.537  1.00  0.00           C  
ATOM   4339  CD  ARG A 264      -0.160 -22.245  60.623  1.00  0.00           C  
ATOM   4340  NE  ARG A 264      -0.366 -23.263  59.605  1.00  0.00           N  
ATOM   4341  CZ  ARG A 264      -1.466 -24.034  59.506  1.00  0.00           C  
ATOM   4342  NH1 ARG A 264      -2.449 -23.894  60.369  1.00  0.00           N  
ATOM   4343  NH2 ARG A 264      -1.558 -24.934  58.542  1.00  0.00           N  
ATOM   4344  H   ARG A 264       4.586 -20.821  61.036  1.00  0.00           H  
ATOM   4345  HA  ARG A 264       2.820 -19.366  60.529  1.00  0.00           H  
ATOM   4346 1HB  ARG A 264       1.293 -21.031  62.567  1.00  0.00           H  
ATOM   4347 2HB  ARG A 264       0.581 -19.843  61.485  1.00  0.00           H  
ATOM   4348 1HG  ARG A 264       1.315 -21.210  59.545  1.00  0.00           H  
ATOM   4349 2HG  ARG A 264       1.931 -22.433  60.683  1.00  0.00           H  
ATOM   4350 1HD  ARG A 264      -0.291 -22.710  61.601  1.00  0.00           H  
ATOM   4351 2HD  ARG A 264      -0.913 -21.471  60.487  1.00  0.00           H  
ATOM   4352  HE  ARG A 264       0.368 -23.401  58.924  1.00  0.00           H  
ATOM   4353 1HH1 ARG A 264      -2.378 -23.206  61.106  1.00  0.00           H  
ATOM   4354 2HH1 ARG A 264      -3.273 -24.473  60.295  1.00  0.00           H  
ATOM   4355 1HH2 ARG A 264      -0.802 -25.042  57.878  1.00  0.00           H  
ATOM   4356 2HH2 ARG A 264      -2.381 -25.513  58.468  1.00  0.00           H  
ATOM   4357  N   ASP A 265       3.930 -18.287  62.916  1.00  0.00           N  
ATOM   4358  CA  ASP A 265       4.083 -17.238  63.894  1.00  0.00           C  
ATOM   4359  C   ASP A 265       5.026 -16.219  63.281  1.00  0.00           C  
ATOM   4360  O   ASP A 265       6.244 -16.432  63.140  1.00  0.00           O  
ATOM   4361  CB  ASP A 265       4.635 -17.773  65.218  1.00  0.00           C  
ATOM   4362  CG  ASP A 265       4.777 -16.692  66.282  1.00  0.00           C  
ATOM   4363  OD1 ASP A 265       4.906 -15.545  65.920  1.00  0.00           O  
ATOM   4364  OD2 ASP A 265       4.753 -17.022  67.443  1.00  0.00           O  
ATOM   4365  H   ASP A 265       4.755 -18.713  62.518  1.00  0.00           H  
ATOM   4366  HA  ASP A 265       3.127 -16.738  64.052  1.00  0.00           H  
ATOM   4367 1HB  ASP A 265       3.977 -18.552  65.597  1.00  0.00           H  
ATOM   4368 2HB  ASP A 265       5.614 -18.225  65.048  1.00  0.00           H  
ATOM   4369  N   ALA A 266       4.419 -15.119  62.883  1.00  0.00           N  
ATOM   4370  CA  ALA A 266       5.120 -14.015  62.284  1.00  0.00           C  
ATOM   4371  C   ALA A 266       6.233 -13.484  63.182  1.00  0.00           C  
ATOM   4372  O   ALA A 266       7.398 -13.366  62.755  1.00  0.00           O  
ATOM   4373  CB  ALA A 266       4.118 -12.917  61.987  1.00  0.00           C  
ATOM   4374  H   ALA A 266       3.419 -15.057  63.008  1.00  0.00           H  
ATOM   4375  HA  ALA A 266       5.576 -14.354  61.354  1.00  0.00           H  
ATOM   4376 1HB  ALA A 266       4.632 -12.070  61.532  1.00  0.00           H  
ATOM   4377 2HB  ALA A 266       3.359 -13.292  61.300  1.00  0.00           H  
ATOM   4378 3HB  ALA A 266       3.644 -12.597  62.913  1.00  0.00           H  
ATOM   4379  N   GLN A 267       5.861 -13.161  64.428  1.00  0.00           N  
ATOM   4380  CA  GLN A 267       6.812 -12.647  65.443  1.00  0.00           C  
ATOM   4381  C   GLN A 267       8.051 -13.540  65.661  1.00  0.00           C  
ATOM   4382  O   GLN A 267       9.192 -13.068  65.644  1.00  0.00           O  
ATOM   4383  CB  GLN A 267       6.089 -12.459  66.779  1.00  0.00           C  
ATOM   4384  CG  GLN A 267       6.966 -11.907  67.889  1.00  0.00           C  
ATOM   4385  CD  GLN A 267       7.395 -10.476  67.631  1.00  0.00           C  
ATOM   4386  OE1 GLN A 267       6.714  -9.726  66.924  1.00  0.00           O  
ATOM   4387  NE2 GLN A 267       8.529 -10.086  68.203  1.00  0.00           N  
ATOM   4388  H   GLN A 267       4.889 -13.276  64.678  1.00  0.00           H  
ATOM   4389  HA  GLN A 267       7.230 -11.699  65.105  1.00  0.00           H  
ATOM   4390 1HB  GLN A 267       5.249 -11.779  66.646  1.00  0.00           H  
ATOM   4391 2HB  GLN A 267       5.686 -13.416  67.112  1.00  0.00           H  
ATOM   4392 1HG  GLN A 267       6.409 -11.933  68.825  1.00  0.00           H  
ATOM   4393 2HG  GLN A 267       7.863 -12.523  67.970  1.00  0.00           H  
ATOM   4394 1HE2 GLN A 267       8.862  -9.153  68.068  1.00  0.00           H  
ATOM   4395 2HE2 GLN A 267       9.050 -10.727  68.769  1.00  0.00           H  
ATOM   4396  N   ALA A 268       7.801 -14.826  65.875  1.00  0.00           N  
ATOM   4397  CA  ALA A 268       8.859 -15.776  66.128  1.00  0.00           C  
ATOM   4398  C   ALA A 268       9.832 -15.831  64.942  1.00  0.00           C  
ATOM   4399  O   ALA A 268      11.011 -15.572  65.132  1.00  0.00           O  
ATOM   4400  CB  ALA A 268       8.273 -17.159  66.446  1.00  0.00           C  
ATOM   4401  H   ALA A 268       6.844 -15.148  65.860  1.00  0.00           H  
ATOM   4402  HA  ALA A 268       9.435 -15.437  66.989  1.00  0.00           H  
ATOM   4403 1HB  ALA A 268       9.084 -17.862  66.634  1.00  0.00           H  
ATOM   4404 2HB  ALA A 268       7.639 -17.092  67.330  1.00  0.00           H  
ATOM   4405 3HB  ALA A 268       7.681 -17.506  65.601  1.00  0.00           H  
ATOM   4406  N   ALA A 269       9.323 -16.123  63.739  1.00  0.00           N  
ATOM   4407  CA  ALA A 269      10.101 -16.096  62.483  1.00  0.00           C  
ATOM   4408  C   ALA A 269      10.927 -14.826  62.298  1.00  0.00           C  
ATOM   4409  O   ALA A 269      12.084 -14.844  61.858  1.00  0.00           O  
ATOM   4410  CB  ALA A 269       9.168 -16.255  61.302  1.00  0.00           C  
ATOM   4411  H   ALA A 269       8.345 -16.375  63.707  1.00  0.00           H  
ATOM   4412  HA  ALA A 269      10.807 -16.927  62.491  1.00  0.00           H  
ATOM   4413 1HB  ALA A 269       9.746 -16.235  60.378  1.00  0.00           H  
ATOM   4414 2HB  ALA A 269       8.641 -17.206  61.379  1.00  0.00           H  
ATOM   4415 3HB  ALA A 269       8.447 -15.439  61.296  1.00  0.00           H  
ATOM   4416  N   ARG A 270      10.301 -13.720  62.658  1.00  0.00           N  
ATOM   4417  CA  ARG A 270      10.870 -12.396  62.480  1.00  0.00           C  
ATOM   4418  C   ARG A 270      12.104 -12.185  63.350  1.00  0.00           C  
ATOM   4419  O   ARG A 270      13.152 -11.671  62.879  1.00  0.00           O  
ATOM   4420  CB  ARG A 270       9.836 -11.329  62.808  1.00  0.00           C  
ATOM   4421  CG  ARG A 270       8.816 -11.068  61.711  1.00  0.00           C  
ATOM   4422  CD  ARG A 270       7.719 -10.183  62.178  1.00  0.00           C  
ATOM   4423  NE  ARG A 270       6.752  -9.914  61.126  1.00  0.00           N  
ATOM   4424  CZ  ARG A 270       5.583  -9.270  61.309  1.00  0.00           C  
ATOM   4425  NH1 ARG A 270       5.250  -8.837  62.504  1.00  0.00           N  
ATOM   4426  NH2 ARG A 270       4.771  -9.073  60.285  1.00  0.00           N  
ATOM   4427  H   ARG A 270       9.386 -13.810  63.075  1.00  0.00           H  
ATOM   4428  HA  ARG A 270      11.163 -12.257  61.439  1.00  0.00           H  
ATOM   4429 1HB  ARG A 270       9.289 -11.616  63.705  1.00  0.00           H  
ATOM   4430 2HB  ARG A 270      10.340 -10.387  63.020  1.00  0.00           H  
ATOM   4431 1HG  ARG A 270       9.306 -10.587  60.864  1.00  0.00           H  
ATOM   4432 2HG  ARG A 270       8.380 -12.014  61.386  1.00  0.00           H  
ATOM   4433 1HD  ARG A 270       7.196 -10.661  63.008  1.00  0.00           H  
ATOM   4434 2HD  ARG A 270       8.134  -9.232  62.512  1.00  0.00           H  
ATOM   4435  HE  ARG A 270       6.974 -10.232  60.192  1.00  0.00           H  
ATOM   4436 1HH1 ARG A 270       5.871  -8.988  63.287  1.00  0.00           H  
ATOM   4437 2HH1 ARG A 270       4.374  -8.354  62.640  1.00  0.00           H  
ATOM   4438 1HH2 ARG A 270       5.027  -9.406  59.364  1.00  0.00           H  
ATOM   4439 2HH2 ARG A 270       3.896  -8.590  60.422  1.00  0.00           H  
ATOM   4440  N   GLU A 271      11.978 -12.575  64.617  1.00  0.00           N  
ATOM   4441  CA  GLU A 271      13.106 -12.496  65.552  1.00  0.00           C  
ATOM   4442  C   GLU A 271      14.279 -13.350  65.058  1.00  0.00           C  
ATOM   4443  O   GLU A 271      15.419 -12.865  64.965  1.00  0.00           O  
ATOM   4444  CB  GLU A 271      12.679 -12.952  66.949  1.00  0.00           C  
ATOM   4445  CG  GLU A 271      11.742 -11.990  67.665  1.00  0.00           C  
ATOM   4446  CD  GLU A 271      11.282 -12.507  69.000  1.00  0.00           C  
ATOM   4447  OE1 GLU A 271      11.926 -13.377  69.533  1.00  0.00           O  
ATOM   4448  OE2 GLU A 271      10.287 -12.027  69.490  1.00  0.00           O  
ATOM   4449  H   GLU A 271      11.092 -12.932  64.944  1.00  0.00           H  
ATOM   4450  HA  GLU A 271      13.490 -11.476  65.583  1.00  0.00           H  
ATOM   4451 1HB  GLU A 271      12.178 -13.918  66.879  1.00  0.00           H  
ATOM   4452 2HB  GLU A 271      13.562 -13.087  67.574  1.00  0.00           H  
ATOM   4453 1HG  GLU A 271      12.256 -11.041  67.814  1.00  0.00           H  
ATOM   4454 2HG  GLU A 271      10.874 -11.807  67.033  1.00  0.00           H  
ATOM   4455  N   PHE A 272      13.973 -14.600  64.701  1.00  0.00           N  
ATOM   4456  CA  PHE A 272      14.967 -15.544  64.175  1.00  0.00           C  
ATOM   4457  C   PHE A 272      15.802 -15.015  63.023  1.00  0.00           C  
ATOM   4458  O   PHE A 272      16.962 -15.380  62.914  1.00  0.00           O  
ATOM   4459  CB  PHE A 272      14.268 -16.826  63.719  1.00  0.00           C  
ATOM   4460  CG  PHE A 272      15.199 -17.845  63.125  1.00  0.00           C  
ATOM   4461  CD1 PHE A 272      16.068 -18.565  63.930  1.00  0.00           C  
ATOM   4462  CD2 PHE A 272      15.206 -18.085  61.759  1.00  0.00           C  
ATOM   4463  CE1 PHE A 272      16.926 -19.502  63.384  1.00  0.00           C  
ATOM   4464  CE2 PHE A 272      16.059 -19.022  61.211  1.00  0.00           C  
ATOM   4465  CZ  PHE A 272      16.920 -19.732  62.025  1.00  0.00           C  
ATOM   4466  H   PHE A 272      13.014 -14.900  64.801  1.00  0.00           H  
ATOM   4467  HA  PHE A 272      15.690 -15.792  64.953  1.00  0.00           H  
ATOM   4468 1HB  PHE A 272      13.759 -17.284  64.566  1.00  0.00           H  
ATOM   4469 2HB  PHE A 272      13.510 -16.583  62.976  1.00  0.00           H  
ATOM   4470  HD1 PHE A 272      16.071 -18.383  65.006  1.00  0.00           H  
ATOM   4471  HD2 PHE A 272      14.527 -17.525  61.116  1.00  0.00           H  
ATOM   4472  HE1 PHE A 272      17.604 -20.059  64.029  1.00  0.00           H  
ATOM   4473  HE2 PHE A 272      16.055 -19.202  60.136  1.00  0.00           H  
ATOM   4474  HZ  PHE A 272      17.595 -20.468  61.593  1.00  0.00           H  
ATOM   4475  N   ILE A 273      15.202 -14.187  62.157  1.00  0.00           N  
ATOM   4476  CA  ILE A 273      15.898 -13.644  60.976  1.00  0.00           C  
ATOM   4477  C   ILE A 273      16.845 -12.511  61.374  1.00  0.00           C  
ATOM   4478  O   ILE A 273      17.952 -12.405  60.842  1.00  0.00           O  
ATOM   4479  CB  ILE A 273      14.895 -13.128  59.928  1.00  0.00           C  
ATOM   4480  CG1 ILE A 273      14.103 -14.293  59.328  1.00  0.00           C  
ATOM   4481  CG2 ILE A 273      15.616 -12.351  58.837  1.00  0.00           C  
ATOM   4482  CD1 ILE A 273      12.914 -13.861  58.502  1.00  0.00           C  
ATOM   4483  H   ILE A 273      14.240 -13.929  62.323  1.00  0.00           H  
ATOM   4484  HA  ILE A 273      16.575 -14.386  60.555  1.00  0.00           H  
ATOM   4485  HB  ILE A 273      14.172 -12.470  60.410  1.00  0.00           H  
ATOM   4486 1HG1 ILE A 273      14.759 -14.892  58.696  1.00  0.00           H  
ATOM   4487 2HG1 ILE A 273      13.744 -14.940  60.128  1.00  0.00           H  
ATOM   4488 1HG2 ILE A 273      14.892 -11.995  58.105  1.00  0.00           H  
ATOM   4489 2HG2 ILE A 273      16.136 -11.502  59.278  1.00  0.00           H  
ATOM   4490 3HG2 ILE A 273      16.339 -13.004  58.345  1.00  0.00           H  
ATOM   4491 1HD1 ILE A 273      12.405 -14.742  58.109  1.00  0.00           H  
ATOM   4492 2HD1 ILE A 273      12.225 -13.290  59.124  1.00  0.00           H  
ATOM   4493 3HD1 ILE A 273      13.254 -13.243  57.671  1.00  0.00           H  
ATOM   4494  N   LEU A 274      16.383 -11.668  62.300  1.00  0.00           N  
ATOM   4495  CA  LEU A 274      17.203 -10.612  62.917  1.00  0.00           C  
ATOM   4496  C   LEU A 274      18.436 -11.234  63.534  1.00  0.00           C  
ATOM   4497  O   LEU A 274      19.576 -10.793  63.299  1.00  0.00           O  
ATOM   4498  CB  LEU A 274      16.411  -9.853  63.989  1.00  0.00           C  
ATOM   4499  CG  LEU A 274      17.199  -8.798  64.776  1.00  0.00           C  
ATOM   4500  CD1 LEU A 274      17.818  -7.797  63.809  1.00  0.00           C  
ATOM   4501  CD2 LEU A 274      16.273  -8.103  65.762  1.00  0.00           C  
ATOM   4502  H   LEU A 274      15.419 -11.771  62.583  1.00  0.00           H  
ATOM   4503  HA  LEU A 274      17.481  -9.878  62.162  1.00  0.00           H  
ATOM   4504 1HB  LEU A 274      15.574  -9.350  63.511  1.00  0.00           H  
ATOM   4505 2HB  LEU A 274      16.015 -10.574  64.704  1.00  0.00           H  
ATOM   4506  HG  LEU A 274      18.011  -9.282  65.321  1.00  0.00           H  
ATOM   4507 1HD1 LEU A 274      18.377  -7.049  64.369  1.00  0.00           H  
ATOM   4508 2HD1 LEU A 274      18.490  -8.319  63.128  1.00  0.00           H  
ATOM   4509 3HD1 LEU A 274      17.028  -7.310  63.238  1.00  0.00           H  
ATOM   4510 1HD2 LEU A 274      16.833  -7.355  66.323  1.00  0.00           H  
ATOM   4511 2HD2 LEU A 274      15.461  -7.617  65.221  1.00  0.00           H  
ATOM   4512 3HD2 LEU A 274      15.859  -8.840  66.454  1.00  0.00           H  
ATOM   4513  N   LYS A 275      18.177 -12.284  64.317  1.00  0.00           N  
ATOM   4514  CA  LYS A 275      19.220 -13.052  64.993  1.00  0.00           C  
ATOM   4515  C   LYS A 275      20.288 -13.525  63.998  1.00  0.00           C  
ATOM   4516  O   LYS A 275      21.486 -13.286  64.211  1.00  0.00           O  
ATOM   4517  CB  LYS A 275      18.612 -14.249  65.726  1.00  0.00           C  
ATOM   4518  CG  LYS A 275      17.813 -13.885  66.970  1.00  0.00           C  
ATOM   4519  CD  LYS A 275      17.219 -15.120  67.627  1.00  0.00           C  
ATOM   4520  CE  LYS A 275      16.404 -14.757  68.861  1.00  0.00           C  
ATOM   4521  NZ  LYS A 275      15.799 -15.956  69.502  1.00  0.00           N  
ATOM   4522  H   LYS A 275      17.211 -12.551  64.441  1.00  0.00           H  
ATOM   4523  HA  LYS A 275      19.736 -12.418  65.714  1.00  0.00           H  
ATOM   4524 1HB  LYS A 275      17.950 -14.791  65.051  1.00  0.00           H  
ATOM   4525 2HB  LYS A 275      19.406 -14.933  66.027  1.00  0.00           H  
ATOM   4526 1HG  LYS A 275      18.465 -13.380  67.685  1.00  0.00           H  
ATOM   4527 2HG  LYS A 275      17.007 -13.205  66.699  1.00  0.00           H  
ATOM   4528 1HD  LYS A 275      16.575 -15.638  66.915  1.00  0.00           H  
ATOM   4529 2HD  LYS A 275      18.022 -15.798  67.922  1.00  0.00           H  
ATOM   4530 1HE  LYS A 275      17.044 -14.258  69.584  1.00  0.00           H  
ATOM   4531 2HE  LYS A 275      15.607 -14.068  68.579  1.00  0.00           H  
ATOM   4532 1HZ  LYS A 275      15.266 -15.672  70.311  1.00  0.00           H  
ATOM   4533 2HZ  LYS A 275      15.186 -16.416  68.842  1.00  0.00           H  
ATOM   4534 3HZ  LYS A 275      16.529 -16.592  69.783  1.00  0.00           H  
ATOM   4535  N   MET A 276      19.845 -14.143  62.897  1.00  0.00           N  
ATOM   4536  CA  MET A 276      20.754 -14.559  61.844  1.00  0.00           C  
ATOM   4537  C   MET A 276      21.580 -13.420  61.298  1.00  0.00           C  
ATOM   4538  O   MET A 276      22.718 -13.622  60.907  1.00  0.00           O  
ATOM   4539  CB  MET A 276      19.969 -15.220  60.713  1.00  0.00           C  
ATOM   4540  CG  MET A 276      19.410 -16.595  61.053  1.00  0.00           C  
ATOM   4541  SD  MET A 276      18.832 -17.490  59.599  1.00  0.00           S  
ATOM   4542  CE  MET A 276      17.379 -16.534  59.170  1.00  0.00           C  
ATOM   4543  H   MET A 276      18.857 -14.325  62.794  1.00  0.00           H  
ATOM   4544  HA  MET A 276      21.438 -15.319  62.222  1.00  0.00           H  
ATOM   4545 1HB  MET A 276      19.134 -14.582  60.429  1.00  0.00           H  
ATOM   4546 2HB  MET A 276      20.612 -15.329  59.838  1.00  0.00           H  
ATOM   4547 1HG  MET A 276      20.184 -17.190  61.539  1.00  0.00           H  
ATOM   4548 2HG  MET A 276      18.577 -16.488  61.746  1.00  0.00           H  
ATOM   4549 1HE  MET A 276      16.909 -16.964  58.286  1.00  0.00           H  
ATOM   4550 2HE  MET A 276      16.675 -16.550  60.002  1.00  0.00           H  
ATOM   4551 3HE  MET A 276      17.670 -15.504  58.960  1.00  0.00           H  
ATOM   4552  N   PHE A 277      20.998 -12.237  61.206  1.00  0.00           N  
ATOM   4553  CA  PHE A 277      21.725 -11.111  60.632  1.00  0.00           C  
ATOM   4554  C   PHE A 277      22.746 -10.509  61.603  1.00  0.00           C  
ATOM   4555  O   PHE A 277      23.828 -10.122  61.179  1.00  0.00           O  
ATOM   4556  CB  PHE A 277      20.742 -10.034  60.111  1.00  0.00           C  
ATOM   4557  CG  PHE A 277      20.261 -10.293  58.701  1.00  0.00           C  
ATOM   4558  CD1 PHE A 277      19.544 -11.445  58.403  1.00  0.00           C  
ATOM   4559  CD2 PHE A 277      20.588  -9.418  57.671  1.00  0.00           C  
ATOM   4560  CE1 PHE A 277      19.156 -11.696  57.131  1.00  0.00           C  
ATOM   4561  CE2 PHE A 277      20.200  -9.675  56.411  1.00  0.00           C  
ATOM   4562  CZ  PHE A 277      19.497 -10.817  56.139  1.00  0.00           C  
ATOM   4563  H   PHE A 277      20.051 -12.098  61.529  1.00  0.00           H  
ATOM   4564  HA  PHE A 277      22.338 -11.453  59.797  1.00  0.00           H  
ATOM   4565 1HB  PHE A 277      19.856  -9.995  60.744  1.00  0.00           H  
ATOM   4566 2HB  PHE A 277      21.225  -9.058  60.105  1.00  0.00           H  
ATOM   4567  HD1 PHE A 277      19.297 -12.141  59.204  1.00  0.00           H  
ATOM   4568  HD2 PHE A 277      21.148  -8.510  57.893  1.00  0.00           H  
ATOM   4569  HE1 PHE A 277      18.578 -12.591  56.906  1.00  0.00           H  
ATOM   4570  HE2 PHE A 277      20.444  -8.981  55.607  1.00  0.00           H  
ATOM   4571  HZ  PHE A 277      19.212 -11.021  55.107  1.00  0.00           H  
ATOM   4572  N   VAL A 278      22.431 -10.446  62.900  1.00  0.00           N  
ATOM   4573  CA  VAL A 278      23.284  -9.660  63.827  1.00  0.00           C  
ATOM   4574  C   VAL A 278      24.243 -10.499  64.674  1.00  0.00           C  
ATOM   4575  O   VAL A 278      25.388 -10.098  64.895  1.00  0.00           O  
ATOM   4576  CB  VAL A 278      22.395  -8.838  64.779  1.00  0.00           C  
ATOM   4577  CG1 VAL A 278      23.246  -8.125  65.820  1.00  0.00           C  
ATOM   4578  CG2 VAL A 278      21.568  -7.840  63.983  1.00  0.00           C  
ATOM   4579  H   VAL A 278      21.620 -10.925  63.264  1.00  0.00           H  
ATOM   4580  HA  VAL A 278      24.036  -9.087  63.284  1.00  0.00           H  
ATOM   4581  HB  VAL A 278      21.731  -9.515  65.316  1.00  0.00           H  
ATOM   4582 1HG1 VAL A 278      22.601  -7.549  66.485  1.00  0.00           H  
ATOM   4583 2HG1 VAL A 278      23.801  -8.861  66.401  1.00  0.00           H  
ATOM   4584 3HG1 VAL A 278      23.944  -7.453  65.321  1.00  0.00           H  
ATOM   4585 1HG2 VAL A 278      20.942  -7.263  64.662  1.00  0.00           H  
ATOM   4586 2HG2 VAL A 278      22.233  -7.166  63.442  1.00  0.00           H  
ATOM   4587 3HG2 VAL A 278      20.937  -8.375  63.273  1.00  0.00           H  
ATOM   4588  N   ASP A 279      23.802 -11.678  65.082  1.00  0.00           N  
ATOM   4589  CA  ASP A 279      24.585 -12.504  65.997  1.00  0.00           C  
ATOM   4590  C   ASP A 279      25.923 -13.047  65.444  1.00  0.00           C  
ATOM   4591  O   ASP A 279      26.284 -12.786  64.282  1.00  0.00           O  
ATOM   4592  CB  ASP A 279      23.725 -13.684  66.455  1.00  0.00           C  
ATOM   4593  CG  ASP A 279      22.592 -13.266  67.382  1.00  0.00           C  
ATOM   4594  OD1 ASP A 279      22.643 -12.175  67.899  1.00  0.00           O  
ATOM   4595  OD2 ASP A 279      21.684 -14.042  67.566  1.00  0.00           O  
ATOM   4596  H   ASP A 279      22.908 -12.016  64.757  1.00  0.00           H  
ATOM   4597  HA  ASP A 279      24.916 -11.904  66.845  1.00  0.00           H  
ATOM   4598 1HB  ASP A 279      23.297 -14.182  65.585  1.00  0.00           H  
ATOM   4599 2HB  ASP A 279      24.350 -14.411  66.974  1.00  0.00           H  
ATOM   4600  N   LEU A 280      26.656 -13.738  66.351  1.00  0.00           N  
ATOM   4601  CA  LEU A 280      27.875 -14.556  66.105  1.00  0.00           C  
ATOM   4602  C   LEU A 280      28.724 -14.063  64.947  1.00  0.00           C  
ATOM   4603  O   LEU A 280      29.206 -14.848  64.137  1.00  0.00           O  
ATOM   4604  CB  LEU A 280      27.483 -16.014  65.834  1.00  0.00           C  
ATOM   4605  CG  LEU A 280      26.805 -16.748  66.998  1.00  0.00           C  
ATOM   4606  CD1 LEU A 280      26.356 -18.128  66.536  1.00  0.00           C  
ATOM   4607  CD2 LEU A 280      27.773 -16.849  68.166  1.00  0.00           C  
ATOM   4608  H   LEU A 280      26.297 -13.661  67.292  1.00  0.00           H  
ATOM   4609  HA  LEU A 280      28.539 -14.490  66.966  1.00  0.00           H  
ATOM   4610 1HB  LEU A 280      26.801 -16.038  64.985  1.00  0.00           H  
ATOM   4611 2HB  LEU A 280      28.380 -16.572  65.568  1.00  0.00           H  
ATOM   4612  HG  LEU A 280      25.917 -16.196  67.309  1.00  0.00           H  
ATOM   4613 1HD1 LEU A 280      25.875 -18.649  67.363  1.00  0.00           H  
ATOM   4614 2HD1 LEU A 280      25.650 -18.025  65.713  1.00  0.00           H  
ATOM   4615 3HD1 LEU A 280      27.223 -18.699  66.202  1.00  0.00           H  
ATOM   4616 1HD2 LEU A 280      27.290 -17.372  68.995  1.00  0.00           H  
ATOM   4617 2HD2 LEU A 280      28.658 -17.403  67.856  1.00  0.00           H  
ATOM   4618 3HD2 LEU A 280      28.061 -15.849  68.487  1.00  0.00           H  
ATOM   4619  N   ASN A 281      28.902 -12.761  64.859  1.00  0.00           N  
ATOM   4620  CA  ASN A 281      29.690 -12.193  63.785  1.00  0.00           C  
ATOM   4621  C   ASN A 281      31.034 -11.877  64.422  1.00  0.00           C  
ATOM   4622  O   ASN A 281      31.138 -10.887  65.142  1.00  0.00           O  
ATOM   4623  CB  ASN A 281      29.037 -10.966  63.175  1.00  0.00           C  
ATOM   4624  CG  ASN A 281      29.804 -10.429  61.999  1.00  0.00           C  
ATOM   4625  OD1 ASN A 281      30.955 -10.813  61.764  1.00  0.00           O  
ATOM   4626  ND2 ASN A 281      29.188  -9.545  61.255  1.00  0.00           N  
ATOM   4627  H   ASN A 281      28.488 -12.145  65.544  1.00  0.00           H  
ATOM   4628  HA  ASN A 281      29.783 -12.915  62.973  1.00  0.00           H  
ATOM   4629 1HB  ASN A 281      28.026 -11.215  62.851  1.00  0.00           H  
ATOM   4630 2HB  ASN A 281      28.956 -10.184  63.929  1.00  0.00           H  
ATOM   4631 1HD2 ASN A 281      29.650  -9.153  60.458  1.00  0.00           H  
ATOM   4632 2HD2 ASN A 281      28.256  -9.263  61.481  1.00  0.00           H  
ATOM   4633  N   PRO A 282      32.055 -12.743  64.228  1.00  0.00           N  
ATOM   4634  CA  PRO A 282      33.375 -12.401  64.804  1.00  0.00           C  
ATOM   4635  C   PRO A 282      33.914 -11.008  64.393  1.00  0.00           C  
ATOM   4636  O   PRO A 282      34.973 -10.590  64.882  1.00  0.00           O  
ATOM   4637  CB  PRO A 282      34.265 -13.519  64.253  1.00  0.00           C  
ATOM   4638  CG  PRO A 282      33.322 -14.648  64.007  1.00  0.00           C  
ATOM   4639  CD  PRO A 282      32.082 -13.990  63.465  1.00  0.00           C  
ATOM   4640  HA  PRO A 282      33.354 -12.326  65.901  1.00  0.00           H  
ATOM   4641 1HB  PRO A 282      34.772 -13.180  63.338  1.00  0.00           H  
ATOM   4642 2HB  PRO A 282      35.049 -13.769  64.981  1.00  0.00           H  
ATOM   4643 1HG  PRO A 282      33.765 -15.363  63.297  1.00  0.00           H  
ATOM   4644 2HG  PRO A 282      33.137 -15.199  64.939  1.00  0.00           H  
ATOM   4645 1HD  PRO A 282      32.196 -13.825  62.385  1.00  0.00           H  
ATOM   4646 2HD  PRO A 282      31.209 -14.625  63.673  1.00  0.00           H  
ATOM   4647  N   ASP A 283      33.189 -10.291  63.523  1.00  0.00           N  
ATOM   4648  CA  ASP A 283      33.252  -8.813  63.541  1.00  0.00           C  
ATOM   4649  C   ASP A 283      32.068  -8.115  64.221  1.00  0.00           C  
ATOM   4650  O   ASP A 283      31.559  -7.101  63.700  1.00  0.00           O  
ATOM   4651  CB  ASP A 283      33.367  -8.288  62.108  1.00  0.00           C  
ATOM   4652  CG  ASP A 283      34.705  -8.617  61.461  1.00  0.00           C  
ATOM   4653  OD1 ASP A 283      35.714  -8.431  62.100  1.00  0.00           O  
ATOM   4654  OD2 ASP A 283      34.707  -9.056  60.334  1.00  0.00           O  
ATOM   4655  H   ASP A 283      32.594 -10.750  62.848  1.00  0.00           H  
ATOM   4656  HA  ASP A 283      34.093  -8.487  64.154  1.00  0.00           H  
ATOM   4657 1HB  ASP A 283      32.570  -8.715  61.499  1.00  0.00           H  
ATOM   4658 2HB  ASP A 283      33.234  -7.206  62.105  1.00  0.00           H  
ATOM   4659  N   SER A 284      31.669  -8.623  65.396  1.00  0.00           N  
ATOM   4660  CA  SER A 284      30.731  -7.910  66.266  1.00  0.00           C  
ATOM   4661  C   SER A 284      31.493  -6.681  66.763  1.00  0.00           C  
ATOM   4662  O   SER A 284      31.689  -6.456  67.974  1.00  0.00           O  
ATOM   4663  CB  SER A 284      30.268  -8.775  67.422  1.00  0.00           C  
ATOM   4664  OG  SER A 284      29.536  -9.878  66.963  1.00  0.00           O  
ATOM   4665  H   SER A 284      32.025  -9.522  65.688  1.00  0.00           H  
ATOM   4666  HA  SER A 284      29.791  -7.657  65.774  1.00  0.00           H  
ATOM   4667 1HB  SER A 284      31.133  -9.119  67.988  1.00  0.00           H  
ATOM   4668 2HB  SER A 284      29.652  -8.181  68.097  1.00  0.00           H  
ATOM   4669  HG  SER A 284      29.990 -10.188  66.176  1.00  0.00           H  
ATOM   4670  N   ASP A 285      31.935  -5.910  65.774  1.00  0.00           N  
ATOM   4671  CA  ASP A 285      32.590  -4.655  65.972  1.00  0.00           C  
ATOM   4672  C   ASP A 285      31.573  -3.623  66.589  1.00  0.00           C  
ATOM   4673  O   ASP A 285      31.907  -2.934  67.571  1.00  0.00           O  
ATOM   4674  CB  ASP A 285      33.157  -4.149  64.643  1.00  0.00           C  
ATOM   4675  CG  ASP A 285      34.372  -4.940  64.178  1.00  0.00           C  
ATOM   4676  OD1 ASP A 285      34.951  -5.631  64.985  1.00  0.00           O  
ATOM   4677  OD2 ASP A 285      34.714  -4.844  63.023  1.00  0.00           O  
ATOM   4678  H   ASP A 285      31.791  -6.247  64.833  1.00  0.00           H  
ATOM   4679  HA  ASP A 285      33.391  -4.768  66.704  1.00  0.00           H  
ATOM   4680 1HB  ASP A 285      32.387  -4.208  63.874  1.00  0.00           H  
ATOM   4681 2HB  ASP A 285      33.441  -3.101  64.744  1.00  0.00           H  
ATOM   4682  N   LYS A 286      30.331  -3.577  66.073  1.00  0.00           N  
ATOM   4683  CA  LYS A 286      29.364  -2.508  66.391  1.00  0.00           C  
ATOM   4684  C   LYS A 286      28.047  -3.005  66.932  1.00  0.00           C  
ATOM   4685  O   LYS A 286      27.767  -4.207  66.952  1.00  0.00           O  
ATOM   4686  CB  LYS A 286      29.096  -1.654  65.151  1.00  0.00           C  
ATOM   4687  CG  LYS A 286      30.332  -0.968  64.581  1.00  0.00           C  
ATOM   4688  CD  LYS A 286      30.866   0.090  65.536  1.00  0.00           C  
ATOM   4689  CE  LYS A 286      32.042   0.840  64.930  1.00  0.00           C  
ATOM   4690  NZ  LYS A 286      32.618   1.831  65.878  1.00  0.00           N  
ATOM   4691  H   LYS A 286      30.058  -4.314  65.439  1.00  0.00           H  
ATOM   4692  HA  LYS A 286      29.792  -1.832  67.132  1.00  0.00           H  
ATOM   4693 1HB  LYS A 286      28.667  -2.276  64.366  1.00  0.00           H  
ATOM   4694 2HB  LYS A 286      28.366  -0.881  65.392  1.00  0.00           H  
ATOM   4695 1HG  LYS A 286      31.109  -1.710  64.401  1.00  0.00           H  
ATOM   4696 2HG  LYS A 286      30.079  -0.494  63.632  1.00  0.00           H  
ATOM   4697 1HD  LYS A 286      30.074   0.802  65.771  1.00  0.00           H  
ATOM   4698 2HD  LYS A 286      31.189  -0.386  66.461  1.00  0.00           H  
ATOM   4699 1HE  LYS A 286      32.820   0.130  64.648  1.00  0.00           H  
ATOM   4700 2HE  LYS A 286      31.716   1.363  64.031  1.00  0.00           H  
ATOM   4701 1HZ  LYS A 286      33.394   2.307  65.438  1.00  0.00           H  
ATOM   4702 2HZ  LYS A 286      31.911   2.506  66.131  1.00  0.00           H  
ATOM   4703 3HZ  LYS A 286      32.942   1.356  66.708  1.00  0.00           H  
ATOM   4704  N   ILE A 287      27.206  -2.048  67.312  1.00  0.00           N  
ATOM   4705  CA  ILE A 287      25.799  -2.353  67.574  1.00  0.00           C  
ATOM   4706  C   ILE A 287      25.068  -2.135  66.257  1.00  0.00           C  
ATOM   4707  O   ILE A 287      25.338  -1.159  65.539  1.00  0.00           O  
ATOM   4708  CB  ILE A 287      25.202  -1.465  68.681  1.00  0.00           C  
ATOM   4709  CG1 ILE A 287      25.908  -1.728  70.014  1.00  0.00           C  
ATOM   4710  CG2 ILE A 287      23.706  -1.709  68.809  1.00  0.00           C  
ATOM   4711  CD1 ILE A 287      25.567  -0.725  71.093  1.00  0.00           C  
ATOM   4712  H   ILE A 287      27.533  -1.099  67.423  1.00  0.00           H  
ATOM   4713  HA  ILE A 287      25.679  -3.398  67.858  1.00  0.00           H  
ATOM   4714  HB  ILE A 287      25.371  -0.417  68.437  1.00  0.00           H  
ATOM   4715 1HG1 ILE A 287      25.641  -2.721  70.376  1.00  0.00           H  
ATOM   4716 2HG1 ILE A 287      26.987  -1.715  69.864  1.00  0.00           H  
ATOM   4717 1HG2 ILE A 287      23.300  -1.073  69.597  1.00  0.00           H  
ATOM   4718 2HG2 ILE A 287      23.218  -1.471  67.866  1.00  0.00           H  
ATOM   4719 3HG2 ILE A 287      23.528  -2.755  69.056  1.00  0.00           H  
ATOM   4720 1HD1 ILE A 287      26.103  -0.979  72.008  1.00  0.00           H  
ATOM   4721 2HD1 ILE A 287      25.856   0.274  70.765  1.00  0.00           H  
ATOM   4722 3HD1 ILE A 287      24.496  -0.747  71.285  1.00  0.00           H  
ATOM   4723  N   ILE A 288      24.156  -3.046  65.938  1.00  0.00           N  
ATOM   4724  CA  ILE A 288      23.292  -2.827  64.804  1.00  0.00           C  
ATOM   4725  C   ILE A 288      21.918  -2.457  65.302  1.00  0.00           C  
ATOM   4726  O   ILE A 288      21.262  -3.238  65.991  1.00  0.00           O  
ATOM   4727  CB  ILE A 288      23.211  -4.075  63.906  1.00  0.00           C  
ATOM   4728  CG1 ILE A 288      24.597  -4.433  63.362  1.00  0.00           C  
ATOM   4729  CG2 ILE A 288      22.232  -3.846  62.765  1.00  0.00           C  
ATOM   4730  CD1 ILE A 288      24.685  -5.826  62.783  1.00  0.00           C  
ATOM   4731  H   ILE A 288      24.055  -3.894  66.477  1.00  0.00           H  
ATOM   4732  HA  ILE A 288      23.659  -2.001  64.195  1.00  0.00           H  
ATOM   4733  HB  ILE A 288      22.874  -4.926  64.496  1.00  0.00           H  
ATOM   4734 1HG1 ILE A 288      24.878  -3.721  62.588  1.00  0.00           H  
ATOM   4735 2HG1 ILE A 288      25.334  -4.352  64.162  1.00  0.00           H  
ATOM   4736 1HG2 ILE A 288      22.187  -4.737  62.139  1.00  0.00           H  
ATOM   4737 2HG2 ILE A 288      21.242  -3.638  63.171  1.00  0.00           H  
ATOM   4738 3HG2 ILE A 288      22.564  -2.998  62.165  1.00  0.00           H  
ATOM   4739 1HD1 ILE A 288      25.697  -6.006  62.420  1.00  0.00           H  
ATOM   4740 2HD1 ILE A 288      24.439  -6.558  63.553  1.00  0.00           H  
ATOM   4741 3HD1 ILE A 288      23.981  -5.920  61.957  1.00  0.00           H  
ATOM   4742  N   TYR A 289      21.483  -1.275  64.900  1.00  0.00           N  
ATOM   4743  CA  TYR A 289      20.187  -0.762  65.275  1.00  0.00           C  
ATOM   4744  C   TYR A 289      19.149  -1.286  64.274  1.00  0.00           C  
ATOM   4745  O   TYR A 289      19.205  -0.957  63.106  1.00  0.00           O  
ATOM   4746  CB  TYR A 289      20.197   0.768  65.318  1.00  0.00           C  
ATOM   4747  CG  TYR A 289      21.157   1.344  66.335  1.00  0.00           C  
ATOM   4748  CD1 TYR A 289      22.484   1.552  65.997  1.00  0.00           C  
ATOM   4749  CD2 TYR A 289      20.707   1.665  67.608  1.00  0.00           C  
ATOM   4750  CE1 TYR A 289      23.361   2.077  66.926  1.00  0.00           C  
ATOM   4751  CE2 TYR A 289      21.583   2.191  68.537  1.00  0.00           C  
ATOM   4752  CZ  TYR A 289      22.906   2.397  68.200  1.00  0.00           C  
ATOM   4753  OH  TYR A 289      23.778   2.922  69.126  1.00  0.00           O  
ATOM   4754  H   TYR A 289      22.082  -0.715  64.310  1.00  0.00           H  
ATOM   4755  HA  TYR A 289      19.919  -1.124  66.268  1.00  0.00           H  
ATOM   4756 1HB  TYR A 289      20.467   1.158  64.335  1.00  0.00           H  
ATOM   4757 2HB  TYR A 289      19.197   1.132  65.549  1.00  0.00           H  
ATOM   4758  HD1 TYR A 289      22.837   1.299  64.996  1.00  0.00           H  
ATOM   4759  HD2 TYR A 289      19.662   1.501  67.875  1.00  0.00           H  
ATOM   4760  HE1 TYR A 289      24.406   2.240  66.659  1.00  0.00           H  
ATOM   4761  HE2 TYR A 289      21.229   2.442  69.537  1.00  0.00           H  
ATOM   4762  HH  TYR A 289      23.310   3.085  69.948  1.00  0.00           H  
ATOM   4763  N   SER A 290      18.212  -2.097  64.751  1.00  0.00           N  
ATOM   4764  CA  SER A 290      17.308  -2.819  63.897  1.00  0.00           C  
ATOM   4765  C   SER A 290      15.827  -2.400  64.042  1.00  0.00           C  
ATOM   4766  O   SER A 290      15.331  -2.207  65.145  1.00  0.00           O  
ATOM   4767  CB  SER A 290      17.452  -4.301  64.184  1.00  0.00           C  
ATOM   4768  OG  SER A 290      16.515  -5.047  63.456  1.00  0.00           O  
ATOM   4769  H   SER A 290      18.136  -2.207  65.752  1.00  0.00           H  
ATOM   4770  HA  SER A 290      17.563  -2.749  62.839  1.00  0.00           H  
ATOM   4771 1HB  SER A 290      18.459  -4.626  63.925  1.00  0.00           H  
ATOM   4772 2HB  SER A 290      17.314  -4.480  65.249  1.00  0.00           H  
ATOM   4773  HG  SER A 290      15.652  -4.732  63.737  1.00  0.00           H  
ATOM   4774  N   HIS A 291      15.120  -2.317  62.918  1.00  0.00           N  
ATOM   4775  CA  HIS A 291      13.719  -1.941  62.888  1.00  0.00           C  
ATOM   4776  C   HIS A 291      12.907  -2.791  61.937  1.00  0.00           C  
ATOM   4777  O   HIS A 291      13.302  -2.968  60.823  1.00  0.00           O  
ATOM   4778  CB  HIS A 291      13.572  -0.466  62.499  1.00  0.00           C  
ATOM   4779  CG  HIS A 291      14.359   0.466  63.368  1.00  0.00           C  
ATOM   4780  ND1 HIS A 291      13.895   0.919  64.586  1.00  0.00           N  
ATOM   4781  CD2 HIS A 291      15.576   1.033  63.193  1.00  0.00           C  
ATOM   4782  CE1 HIS A 291      14.796   1.722  65.122  1.00  0.00           C  
ATOM   4783  NE2 HIS A 291      15.824   1.807  64.299  1.00  0.00           N  
ATOM   4784  H   HIS A 291      15.591  -2.528  62.050  1.00  0.00           H  
ATOM   4785  HA  HIS A 291      13.298  -2.015  63.890  1.00  0.00           H  
ATOM   4786 1HB  HIS A 291      13.897  -0.329  61.466  1.00  0.00           H  
ATOM   4787 2HB  HIS A 291      12.523  -0.178  62.552  1.00  0.00           H  
ATOM   4788  HD1 HIS A 291      13.054   0.627  65.042  1.00  0.00           H  
ATOM   4789  HD2 HIS A 291      16.314   0.972  62.392  1.00  0.00           H  
ATOM   4790  HE1 HIS A 291      14.617   2.185  66.093  1.00  0.00           H  
ATOM   4791  N   PHE A 292      11.761  -3.287  62.352  1.00  0.00           N  
ATOM   4792  CA  PHE A 292      10.845  -3.939  61.407  1.00  0.00           C  
ATOM   4793  C   PHE A 292       9.983  -2.907  60.685  1.00  0.00           C  
ATOM   4794  O   PHE A 292       9.327  -2.095  61.313  1.00  0.00           O  
ATOM   4795  CB  PHE A 292       9.946  -4.943  62.132  1.00  0.00           C  
ATOM   4796  CG  PHE A 292      10.693  -6.096  62.739  1.00  0.00           C  
ATOM   4797  CD1 PHE A 292      11.097  -6.058  64.065  1.00  0.00           C  
ATOM   4798  CD2 PHE A 292      10.992  -7.222  61.985  1.00  0.00           C  
ATOM   4799  CE1 PHE A 292      11.784  -7.120  64.625  1.00  0.00           C  
ATOM   4800  CE2 PHE A 292      11.677  -8.284  62.543  1.00  0.00           C  
ATOM   4801  CZ  PHE A 292      12.075  -8.232  63.865  1.00  0.00           C  
ATOM   4802  H   PHE A 292      11.500  -3.224  63.326  1.00  0.00           H  
ATOM   4803  HA  PHE A 292      11.416  -4.461  60.638  1.00  0.00           H  
ATOM   4804 1HB  PHE A 292       9.401  -4.434  62.926  1.00  0.00           H  
ATOM   4805 2HB  PHE A 292       9.211  -5.342  61.434  1.00  0.00           H  
ATOM   4806  HD1 PHE A 292      10.866  -5.178  64.667  1.00  0.00           H  
ATOM   4807  HD2 PHE A 292      10.679  -7.263  60.942  1.00  0.00           H  
ATOM   4808  HE1 PHE A 292      12.097  -7.076  65.668  1.00  0.00           H  
ATOM   4809  HE2 PHE A 292      11.906  -9.161  61.939  1.00  0.00           H  
ATOM   4810  HZ  PHE A 292      12.616  -9.068  64.303  1.00  0.00           H  
ATOM   4811  N   THR A 293       9.972  -2.939  59.362  1.00  0.00           N  
ATOM   4812  CA  THR A 293       9.282  -1.928  58.644  1.00  0.00           C  
ATOM   4813  C   THR A 293       8.386  -2.479  57.574  1.00  0.00           C  
ATOM   4814  O   THR A 293       8.386  -3.665  57.263  1.00  0.00           O  
ATOM   4815  CB  THR A 293      10.283  -0.940  58.017  1.00  0.00           C  
ATOM   4816  OG1 THR A 293      11.000  -1.589  56.958  1.00  0.00           O  
ATOM   4817  CG2 THR A 293      11.270  -0.443  59.064  1.00  0.00           C  
ATOM   4818  H   THR A 293      10.446  -3.670  58.850  1.00  0.00           H  
ATOM   4819  HA  THR A 293       8.668  -1.343  59.329  1.00  0.00           H  
ATOM   4820  HB  THR A 293       9.743  -0.090  57.603  1.00  0.00           H  
ATOM   4821  HG1 THR A 293      10.380  -1.881  56.285  1.00  0.00           H  
ATOM   4822 1HG2 THR A 293      11.968   0.255  58.603  1.00  0.00           H  
ATOM   4823 2HG2 THR A 293      10.729   0.060  59.864  1.00  0.00           H  
ATOM   4824 3HG2 THR A 293      11.820  -1.290  59.474  1.00  0.00           H  
ATOM   4825  N   CYS A 294       7.581  -1.573  57.041  1.00  0.00           N  
ATOM   4826  CA  CYS A 294       6.749  -1.827  55.900  1.00  0.00           C  
ATOM   4827  C   CYS A 294       6.794  -0.535  55.081  1.00  0.00           C  
ATOM   4828  O   CYS A 294       6.164   0.467  55.444  1.00  0.00           O  
ATOM   4829  CB  CYS A 294       5.317  -2.175  56.305  1.00  0.00           C  
ATOM   4830  SG  CYS A 294       4.212  -2.493  54.909  1.00  0.00           S  
ATOM   4831  H   CYS A 294       7.562  -0.659  57.470  1.00  0.00           H  
ATOM   4832  HA  CYS A 294       7.070  -2.687  55.313  1.00  0.00           H  
ATOM   4833 1HB  CYS A 294       5.323  -3.063  56.938  1.00  0.00           H  
ATOM   4834 2HB  CYS A 294       4.894  -1.358  56.890  1.00  0.00           H  
ATOM   4835  HG  CYS A 294       5.095  -3.168  54.182  1.00  0.00           H  
ATOM   4836  N   ALA A 295       7.571  -0.548  54.000  1.00  0.00           N  
ATOM   4837  CA  ALA A 295       7.959   0.688  53.351  1.00  0.00           C  
ATOM   4838  C   ALA A 295       6.830   1.349  52.598  1.00  0.00           C  
ATOM   4839  O   ALA A 295       6.910   2.508  52.308  1.00  0.00           O  
ATOM   4840  CB  ALA A 295       9.107   0.451  52.432  1.00  0.00           C  
ATOM   4841  H   ALA A 295       7.898  -1.426  53.622  1.00  0.00           H  
ATOM   4842  HA  ALA A 295       8.266   1.403  54.115  1.00  0.00           H  
ATOM   4843 1HB  ALA A 295       9.387   1.389  51.952  1.00  0.00           H  
ATOM   4844 2HB  ALA A 295       9.955   0.067  53.000  1.00  0.00           H  
ATOM   4845 3HB  ALA A 295       8.820  -0.274  51.672  1.00  0.00           H  
ATOM   4846  N   THR A 296       5.776   0.615  52.277  1.00  0.00           N  
ATOM   4847  CA  THR A 296       4.666   1.174  51.530  1.00  0.00           C  
ATOM   4848  C   THR A 296       3.688   1.858  52.480  1.00  0.00           C  
ATOM   4849  O   THR A 296       2.732   2.500  52.041  1.00  0.00           O  
ATOM   4850  CB  THR A 296       3.939   0.089  50.714  1.00  0.00           C  
ATOM   4851  OG1 THR A 296       3.422  -0.912  51.599  1.00  0.00           O  
ATOM   4852  CG2 THR A 296       4.891  -0.559  49.721  1.00  0.00           C  
ATOM   4853  H   THR A 296       5.742  -0.355  52.557  1.00  0.00           H  
ATOM   4854  HA  THR A 296       5.026   1.962  50.869  1.00  0.00           H  
ATOM   4855  HB  THR A 296       3.108   0.539  50.170  1.00  0.00           H  
ATOM   4856  HG1 THR A 296       3.068  -0.491  52.387  1.00  0.00           H  
ATOM   4857 1HG2 THR A 296       4.360  -1.323  49.153  1.00  0.00           H  
ATOM   4858 2HG2 THR A 296       5.277   0.198  49.039  1.00  0.00           H  
ATOM   4859 3HG2 THR A 296       5.720  -1.019  50.260  1.00  0.00           H  
ATOM   4860  N   ASP A 297       3.932   1.702  53.787  1.00  0.00           N  
ATOM   4861  CA  ASP A 297       3.109   2.320  54.846  1.00  0.00           C  
ATOM   4862  C   ASP A 297       3.741   3.608  55.344  1.00  0.00           C  
ATOM   4863  O   ASP A 297       4.724   3.566  56.055  1.00  0.00           O  
ATOM   4864  CB  ASP A 297       3.007   1.368  56.001  1.00  0.00           C  
ATOM   4865  CG  ASP A 297       2.191   1.912  57.105  1.00  0.00           C  
ATOM   4866  OD1 ASP A 297       2.206   3.164  57.307  1.00  0.00           O  
ATOM   4867  OD2 ASP A 297       1.548   1.067  57.774  1.00  0.00           O  
ATOM   4868  H   ASP A 297       4.722   1.130  54.049  1.00  0.00           H  
ATOM   4869  HA  ASP A 297       2.111   2.532  54.462  1.00  0.00           H  
ATOM   4870 1HB  ASP A 297       2.659   0.376  55.717  1.00  0.00           H  
ATOM   4871 2HB  ASP A 297       4.055   1.316  56.297  1.00  0.00           H  
ATOM   4872  N   THR A 298       3.184   4.747  54.963  1.00  0.00           N  
ATOM   4873  CA  THR A 298       3.853   5.998  55.209  1.00  0.00           C  
ATOM   4874  C   THR A 298       3.993   6.351  56.691  1.00  0.00           C  
ATOM   4875  O   THR A 298       4.981   6.970  57.069  1.00  0.00           O  
ATOM   4876  CB  THR A 298       3.115   7.137  54.482  1.00  0.00           C  
ATOM   4877  OG1 THR A 298       3.179   6.925  53.066  1.00  0.00           O  
ATOM   4878  CG2 THR A 298       3.746   8.481  54.818  1.00  0.00           C  
ATOM   4879  H   THR A 298       2.288   4.752  54.498  1.00  0.00           H  
ATOM   4880  HA  THR A 298       4.901   5.919  54.919  1.00  0.00           H  
ATOM   4881  HB  THR A 298       2.068   7.146  54.788  1.00  0.00           H  
ATOM   4882  HG1 THR A 298       4.035   7.210  52.739  1.00  0.00           H  
ATOM   4883 1HG2 THR A 298       3.211   9.274  54.296  1.00  0.00           H  
ATOM   4884 2HG2 THR A 298       3.687   8.651  55.893  1.00  0.00           H  
ATOM   4885 3HG2 THR A 298       4.788   8.481  54.506  1.00  0.00           H  
ATOM   4886  N   GLU A 299       3.056   5.895  57.516  1.00  0.00           N  
ATOM   4887  CA  GLU A 299       3.077   6.190  58.934  1.00  0.00           C  
ATOM   4888  C   GLU A 299       4.099   5.332  59.677  1.00  0.00           C  
ATOM   4889  O   GLU A 299       4.796   5.848  60.543  1.00  0.00           O  
ATOM   4890  CB  GLU A 299       1.685   5.979  59.534  1.00  0.00           C  
ATOM   4891  CG  GLU A 299       1.621   6.139  61.046  1.00  0.00           C  
ATOM   4892  CD  GLU A 299       2.079   7.493  61.511  1.00  0.00           C  
ATOM   4893  OE1 GLU A 299       2.102   8.397  60.711  1.00  0.00           O  
ATOM   4894  OE2 GLU A 299       2.407   7.622  62.667  1.00  0.00           O  
ATOM   4895  H   GLU A 299       2.309   5.327  57.143  1.00  0.00           H  
ATOM   4896  HA  GLU A 299       3.412   7.215  59.093  1.00  0.00           H  
ATOM   4897 1HB  GLU A 299       0.987   6.691  59.094  1.00  0.00           H  
ATOM   4898 2HB  GLU A 299       1.331   4.978  59.287  1.00  0.00           H  
ATOM   4899 1HG  GLU A 299       0.594   5.983  61.375  1.00  0.00           H  
ATOM   4900 2HG  GLU A 299       2.241   5.371  61.508  1.00  0.00           H  
ATOM   4901  N   ASN A 300       4.190   4.041  59.359  1.00  0.00           N  
ATOM   4902  CA  ASN A 300       5.304   3.215  59.840  1.00  0.00           C  
ATOM   4903  C   ASN A 300       6.629   3.855  59.530  1.00  0.00           C  
ATOM   4904  O   ASN A 300       7.423   4.039  60.415  1.00  0.00           O  
ATOM   4905  CB  ASN A 300       5.245   1.820  59.245  1.00  0.00           C  
ATOM   4906  CG  ASN A 300       6.342   0.927  59.755  1.00  0.00           C  
ATOM   4907  OD1 ASN A 300       7.234   0.526  58.999  1.00  0.00           O  
ATOM   4908  ND2 ASN A 300       6.292   0.609  61.023  1.00  0.00           N  
ATOM   4909  H   ASN A 300       3.481   3.620  58.776  1.00  0.00           H  
ATOM   4910  HA  ASN A 300       5.227   3.083  60.920  1.00  0.00           H  
ATOM   4911 1HB  ASN A 300       4.282   1.365  59.480  1.00  0.00           H  
ATOM   4912 2HB  ASN A 300       5.320   1.884  58.159  1.00  0.00           H  
ATOM   4913 1HD2 ASN A 300       6.997   0.019  61.417  1.00  0.00           H  
ATOM   4914 2HD2 ASN A 300       5.553   0.957  61.598  1.00  0.00           H  
ATOM   4915  N   ILE A 301       6.863   4.234  58.287  1.00  0.00           N  
ATOM   4916  CA  ILE A 301       8.165   4.811  57.934  1.00  0.00           C  
ATOM   4917  C   ILE A 301       8.417   6.127  58.603  1.00  0.00           C  
ATOM   4918  O   ILE A 301       9.539   6.370  59.013  1.00  0.00           O  
ATOM   4919  CB  ILE A 301       8.288   5.004  56.411  1.00  0.00           C  
ATOM   4920  CG1 ILE A 301       8.323   3.648  55.702  1.00  0.00           C  
ATOM   4921  CG2 ILE A 301       9.530   5.816  56.077  1.00  0.00           C  
ATOM   4922  CD1 ILE A 301       9.462   2.758  56.143  1.00  0.00           C  
ATOM   4923  H   ILE A 301       6.159   4.134  57.570  1.00  0.00           H  
ATOM   4924  HA  ILE A 301       8.976   4.190  58.314  1.00  0.00           H  
ATOM   4925  HB  ILE A 301       7.409   5.532  56.039  1.00  0.00           H  
ATOM   4926 1HG1 ILE A 301       7.386   3.119  55.883  1.00  0.00           H  
ATOM   4927 2HG1 ILE A 301       8.408   3.801  54.626  1.00  0.00           H  
ATOM   4928 1HG2 ILE A 301       9.602   5.942  54.997  1.00  0.00           H  
ATOM   4929 2HG2 ILE A 301       9.466   6.793  56.553  1.00  0.00           H  
ATOM   4930 3HG2 ILE A 301      10.414   5.293  56.441  1.00  0.00           H  
ATOM   4931 1HD1 ILE A 301       9.419   1.816  55.596  1.00  0.00           H  
ATOM   4932 2HD1 ILE A 301      10.411   3.253  55.940  1.00  0.00           H  
ATOM   4933 3HD1 ILE A 301       9.377   2.561  57.210  1.00  0.00           H  
ATOM   4934  N   ARG A 302       7.398   6.975  58.708  1.00  0.00           N  
ATOM   4935  CA  ARG A 302       7.538   8.253  59.407  1.00  0.00           C  
ATOM   4936  C   ARG A 302       8.062   8.101  60.828  1.00  0.00           C  
ATOM   4937  O   ARG A 302       8.882   8.884  61.292  1.00  0.00           O  
ATOM   4938  CB  ARG A 302       6.200   8.975  59.453  1.00  0.00           C
[truncated: 304,920 more chars]
